# Supplementary material for: Photoperiod Stress in Arabidopsis thaliana Induces a Transcriptional Response Resembling That of Pathogen Infection
Source: Front Plant Sci. 2022 May 12;13:838284. doi: 10.3389/fpls.2022.838284 (PMC9134115; doi:10.3389/fpls.2022.838284)
Supplement: Supplementary file 1 [file Data_Sheet_1.zip]

Archive with 18 entries (17 files):
- DataSheet/
- DataSheet/Data Sheet 1.xlsx
- DataSheet/Data Sheet 2.xlsx
- DataSheet/Data Sheet 3.xlsx
- DataSheet/Data Sheet 4.xlsx
- DataSheet/Data Sheet 5.xlsx
- DataSheet/Data Sheet 6.xlsx
- DataSheet/Data Sheet 7.xlsx
- DataSheet/Data Sheet 8.xlsx
- DataSheet/Data Sheet 9.xlsx
- DataSheet/Image 1.pdf
- DataSheet/Table 1.docx
- DataSheet/Table 1.xlsx
- DataSheet/Table 12.xlsx
- DataSheet/Table 2.xlsx
- DataSheet/Table 3.xlsx
- DataSheet/Table 4.xlsx
- DataSheet/Table 5.xlsx
