# Supplementary material for: Photoperiod Stress in Arabidopsis thaliana Induces a Transcriptional Response Resembling That of Pathogen Infection
Source: Front Plant Sci. 2022 May 12;13:838284. doi: 10.3389/fpls.2022.838284 (PMC9134115; doi:10.3389/fpls.2022.838284)
Supplement: Supplementary file 1 [file Data_Sheet_1.zip › DataSheet/Data Sheet 1.xlsx]

## Sheet: Suppl. Data 1
Supplementary Data 1. Gene identifiers (AGIs) of statistically significant DEGs at different time points following photoperiod stress treatment in WT, ahk2 ahk3 and cca1 lhy.
WT 0 h	WT 4 h	WT 6 h	WT 12 h	ahk2 ahk3 0 h	ahk2 ahk3 4 h	ahk2 ahk3 6 h	ahk2 ahk3 12 h	cca1 lhy 0 h	cca1 lhy 4 h	cca1 lhy 6 h	cca1 lhy 12 h
AT1G01060	AT1G66550	AT1G01590	AT1G35255	AT1G70640	AT2G47040	AT1G31173	AT1G35255	AT1G66550	AT1G66550	AT3G62170	AT1G35255
AT1G01520	AT3G22231	AT4G26530	AT5G20630	AT4G36570	AT3G07820	AT3G28270	AT5G18020	AT4G17470	AT4G17470	AT1G07050	AT2G27420
AT1G02180	AT2G43590	AT5G59662	AT4G04840	AT5G15960	AT1G60590	AT4G36570	AT1G13609	AT1G52030	AT1G52030	AT1G73325	AT1G26790
AT1G02460	AT5G59662	AT5G04150	AT5G37260	AT1G64220	AT1G52342	AT5G59662	AT5G20630	AT3G05660	AT3G05660	AT3G15720	AT3G29590
AT1G02820	AT4G25630	AT5G51310	AT5G49330	AT5G60730	AT1G31173	AT1G60590	AT3G10150	AT3G59710	AT3G59710	AT4G17470	AT5G37300
AT1G03495	AT4G26150	AT3G01960	AT1G31690	AT1G51380	AT2G41240	AT5G03350	AT5G04530	AT5G27060	AT5G27060	AT1G28330	AT1G65060
AT1G03530	AT3G23830	AT5G23660	AT1G65060	AT3G22235	AT5G03350	AT5G20630	AT5G18030	AT1G24090	AT1G24090	AT1G56650	AT3G18217
AT1G03780	AT1G32583	AT4G12830	AT1G07167	AT3G01960	AT5G56100	AT3G61510	AT1G29450	AT5G60730	AT5G60730	AT4G15440	AT1G13609
AT1G03940	AT5G27120	AT3G51400	AT1G78990	AT5G11590	AT5G04150	AT4G26530	AT3G17640	AT5G15840	AT5G15840	AT1G30250	AT5G59320
AT1G04250	AT2G38400	AT4G12320	AT5G13930	AT2G42540	AT4G25780	AT2G05160	AT2G18120	AT5G23820	AT5G23820	AT3G63210	AT4G16590
AT1G04770	AT3G59670	AT1G32583	AT3G61920	AT4G26150	AT4G15990	AT4G12320	AT3G03840	AT1G18320	AT1G18320	AT5G05250	AT3G28270
AT1G05300	AT1G67120	AT4G25780	AT5G08640	AT5G59670	AT3G17640	AT2G14247	AT5G50800	AT3G20440	AT3G20440	AT3G62550	AT1G02205
AT1G06640	AT1G78930	AT1G78930	AT1G49200	AT3G51400	AT3G58070	AT2G41240	AT3G56970	AT3G49320	AT3G49320	AT2G36400	AT1G49200
AT1G07135	AT3G61920	AT1G07050	AT2G14247	AT1G68550	AT2G14247	AT4G12830	AT1G43605	AT4G30650	AT4G30650	AT2G43535	AT5G18404
AT1G07180	AT4G12830	AT5G05890	AT1G47370	AT2G05995	AT2G05160	AT1G29510	AT3G28070	AT1G51380	AT1G51380	AT3G26740	AT5G17220
AT1G07200	AT2G47880	AT1G52342	AT5G05270	AT5G59662	AT1G78930	AT4G12970	AT5G46690	AT5G15970	AT5G15970	AT5G61890	AT3G58070
AT1G07610	AT5G14580	AT5G58370	AT2G05995	AT5G14580	AT1G32583	AT3G58070	AT2G41240	AT2G37690	AT2G37690	AT1G22370	AT2G34925
AT1G07640	AT1G30960	AT1G56710	AT5G62730	AT2G40080	AT4G26530	AT3G62550	AT3G63450	AT5G66960	AT5G66960	AT4G39110	AT5G49330
AT1G08500	AT3G44750	AT1G15510	AT1G24020	AT5G06550	AT5G18404	AT1G30250	AT5G47610	AT5G59662	AT5G59662	AT5G16410	AT2G15020
AT1G08890	AT4G36410	AT1G49475	AT3G07650	AT2G42530	AT2G46660	AT3G11110	AT1G24020	AT5G06550	AT5G06550	AT5G07700	AT5G54060
AT1G09240	AT5G11590	AT1G80270	AT1G43605	AT1G16830	AT3G18217	AT2G21050	AT1G54820	AT5G61030	AT5G61030	AT2G33830	AT5G42760
AT1G10060	AT3G49320	AT1G07167	AT4G12830	AT2G47880	AT1G74770	AT4G39510	AT4G33790	AT4G25630	AT4G25630	AT1G75800	AT5G65730
AT1G10990	AT2G37690	AT3G44750	AT2G27402	AT4G16750	AT4G12320	AT5G04150	AT3G14760	AT3G14900	AT3G14900	AT5G05890	AT1G04220
AT1G12110	AT4G04940	AT5G11590	AT1G01590	AT3G05660	AT4G36570	AT3G10150	AT4G12320	AT5G14580	AT5G14580	AT1G52040	AT2G23130
AT1G12550	AT4G36580	AT1G43605	AT5G06790	AT3G03060	AT3G28270	AT3G01440	AT3G01440	AT3G51350	AT3G51350	AT1G01590	AT5G41900
AT1G13260	AT1G80270	AT4G25630	AT4G12320	AT3G59670	AT4G15440	AT2G30420	AT4G37925	AT4G27010	AT4G27010	AT2G29125	AT1G60590
AT1G15125	AT3G06530	AT4G26150	AT5G10250	AT4G25630	AT3G10150	AT5G05250	AT5G45950	AT3G23370	AT3G23370	AT2G43550	AT2G23690
AT1G15550	AT3G18610	AT1G08610	AT2G27420	AT4G04940	AT3G61510	AT5G05890	AT3G61510	AT4G21380	AT4G21380	AT4G23600	AT5G47330
AT1G16730	AT4G27010	AT3G16360	AT3G01440	AT5G09840	AT5G05250	AT1G52342	AT2G14247	AT3G05650	AT3G05650	AT1G14250	AT2G14247
AT1G17665	AT5G06550	AT3G15720	AT5G35740	AT3G10530	AT3G62550	AT5G20935	AT2G27420	AT1G23100	AT1G23100	AT2G36050	AT3G56980
AT1G19450	AT5G23660	AT4G35900	AT4G19380	AT2G47870	AT5G51310	AT5G50160	AT1G29460	AT5G09840	AT5G09840	AT5G24155	AT5G05270
AT1G21540	AT3G01990	AT3G59670	AT2G36590	AT3G45638	AT5G47610	AT5G04530	AT5G22930	AT5G27120	AT5G27120	AT1G31173	AT3G09450
AT1G21910	AT5G08620	AT5G05250	AT1G60590	AT4G30650	AT3G01960	AT1G07050	AT5G63140	AT1G54217	AT1G54217	AT4G26530	AT2G18120
AT1G23390	AT5G08610	AT1G69970	AT4G04330	AT4G14400	AT4G10120	AT5G45950	AT5G36120	AT3G59670	AT3G59670	AT3G22231	AT1G45616
AT1G23870	AT5G09840	AT4G36570	AT1G78450	AT1G18870	AT2G29290	AT3G17640	AT5G01015	AT3G03060	AT3G03060	AT5G02190	AT2G41240
AT1G23880	AT3G56570	AT3G06145	AT3G45430	AT1G24090	AT5G06270	AT2G46660	AT5G18010	AT4G04940	AT4G04940	AT4G27450	AT1G65870
AT1G24020	AT3G07750	AT1G26540	AT5G58310	AT2G40350	AT1G76110	AT5G01015	AT4G28780	AT3G17120	AT3G17120	AT5G47330	AT3G02380
AT1G27730	AT3G18290	AT3G23830	AT1G27940	AT1G30960	AT5G10570	AT2G28410	AT3G21870	AT4G30800	AT4G30800	AT3G20810	AT5G13930
AT1G27940	AT5G66960	AT3G56570	AT4G14090	AT1G80270	AT4G12970	AT2G32100	AT4G12830	AT3G23830	AT3G23830	AT1G19960	AT5G24150
AT1G30840	AT3G18600	AT5G25620	AT1G17100	AT5G17460	AT5G59662	AT1G78995	AT5G49730	AT3G44750	AT3G44750	AT4G01080	AT1G01520
AT1G32780	AT2G36980	AT3G10150	AT4G30610	AT5G23660	AT3G59250	AT5G18930	AT1G33170	AT5G18820	AT5G18820	AT1G60590	AT4G28780
AT1G32900	AT5G05890	AT5G22930	AT5G05580	AT3G18610	AT2G30540	AT5G15310	AT2G34925	AT5G08610	AT5G08610	AT4G13190	AT5G10250
AT1G32920	AT4G30800	AT1G47370	AT5G47330	AT4G26800	AT2G37950	AT5G52780	AT1G23340	AT1G64600	AT1G64600	AT2G36590	AT5G45950
AT1G33260	AT1G08610	AT5G14580	AT2G23910	AT1G64600	AT1G79529	AT2G29290	AT1G07167	AT1G72040	AT1G72040	AT5G22930	AT5G03120
AT1G34580	AT5G61030	AT4G16141	AT5G61350	AT4G36580	AT3G23880	AT4G15440	AT4G12970	AT2G19670	AT2G19670	AT5G41120	AT5G18670
AT1G36370	AT2G30420	AT1G07187	AT1G20470	AT3G25890	AT2G18050	AT1G50280	AT5G51560	AT3G10110	AT3G10110	AT4G25780	AT5G62140
AT1G37130	AT2G34260	AT5G27120	AT5G38430	AT5G66960	AT3G63200	AT2G45350	AT4G21445	AT5G19300	AT5G19300	AT3G17640	AT4G00050
AT1G44575	AT3G56070	AT1G48570	AT5G01015	AT2G43550	AT1G28330	AT4G24700	AT1G07450	AT1G80270	AT1G80270	AT4G29700	AT1G27940
AT1G44800	AT3G11110	AT3G18600	AT3G15720	AT3G53940	AT3G06145	AT1G77110	AT1G68520	AT5G40480	AT5G40480	AT5G01880	AT4G24700
AT1G45191	AT2G05995	AT3G06520	AT3G17840	AT1G15440	AT4G36410	AT1G19960	AT3G58070	AT5G04895	AT5G04895	AT3G50120	AT1G19940
AT1G48260	AT3G19440	AT5G13740	AT2G14660	AT3G19440	AT1G30250	AT4G21445	AT5G62140	AT4G30150	AT4G30150	AT2G03310	AT5G46220
AT1G48330	AT1G77630	AT4G17680	AT2G20480	AT2G46310	AT5G49730	AT1G03820	AT1G78170	AT1G56120	AT1G56120	AT5G23240	AT3G01440
AT1G48600	AT1G15510	AT4G16400	AT3G06160	AT5G15970	AT1G54820	AT4G01460	AT2G35130	AT3G59890	AT3G59890	AT4G12320	AT5G19970
AT1G54410	AT5G53450	AT3G48740	AT3G58070	AT3G18600	AT1G22370	AT5G62140	AT1G49200	AT3G48830	AT3G48830	AT4G02360	AT5G59662
AT1G55040	AT1G80850	AT1G64600	AT4G15440	AT3G20810	AT3G63210	AT5G13730	AT5G39860	AT1G02370	AT1G02370	AT3G27250	AT3G17840
AT1G55110	AT4G30990	AT4G12290	AT1G30530	AT2G39120	AT2G35130	AT1G54820	AT5G35480	AT4G15640	AT4G15640	AT5G20940	AT2G05160
AT1G55320	AT4G27490	AT1G67120	AT5G17700	AT3G06530	AT5G05890	AT5G06790	AT2G30424	AT5G62370	AT5G62370	AT5G04150	AT5G47800
AT1G58280	AT3G61100	AT3G24110	AT1G60270	AT3G22310	AT5G15310	AT4G22560	AT1G78995	AT1G67120	AT1G67120	AT5G11590	AT5G51310
AT1G58290	AT4G12600	AT5G09840	AT3G55630	AT5G42900	AT3G47430	AT1G52040	AT2G15020	AT3G53940	AT3G53940	AT1G30260	AT3G13510
AT1G61470	AT2G19670	AT5G53450	AT4G36570	AT3G57940	AT3G11110	AT5G44680	AT5G20935	AT3G19440	AT3G19440	AT5G06870	AT1G16730
AT1G61795	AT1G56120	AT3G06530	AT5G11160	AT1G06980	AT1G19510	AT3G06145	AT4G09350	AT2G34260	AT2G34260	AT1G03820	AT1G03870
AT1G62180	AT2G22420	AT2G05160	AT5G51310	AT2G34260	AT1G36675	AT3G25670	AT1G25440	AT2G40475	AT2G40475	AT3G03840	AT1G73870
AT1G62540	AT1G72040	AT5G44063	AT2G21650	AT1G78930	AT1G07187	AT4G12310	AT5G38430	AT5G26860	AT5G26860	AT5G50160	AT1G32900
AT1G62710	AT2G27840	AT2G18890	AT4G02140	AT4G05410	AT3G21870	AT5G25620	AT4G38860	AT4G38380	AT4G38380	AT5G11610	AT3G10150
AT1G64170	AT5G40480	AT5G50160	AT5G39210	AT5G04895	AT2G30420	AT1G23340	AT4G32980	AT3G22310	AT3G22310	AT1G07743	AT5G19730
AT1G64500	AT4G26780	AT2G05995	AT5G63140	AT2G32220	AT1G19960	AT5G65730	AT2G29290	AT2G04530	AT2G04530	AT3G01960	AT4G15430
AT1G64600	AT5G58370	AT3G48830	AT2G28140	AT4G27010	AT5G13730	AT5G06270	AT5G05890	AT5G16930	AT5G16930	AT3G30720	AT5G42840
AT1G65060	AT1G74560	AT1G31173	AT1G26230	AT1G16850	AT3G09160	AT3G01960	AT3G11110	AT5G45140	AT5G45140	AT4G09500	AT1G79170
AT1G65480	AT3G16810	AT3G20810	AT5G62140	AT5G02190	AT1G30520	AT5G02890	AT2G05160	AT2G02955	AT2G02955	AT1G51140	AT3G51240
AT1G65490	AT2G43110	AT2G32290	AT4G26530	AT4G26600	AT5G11550	AT3G23880	AT2G27402	AT4G04695	AT4G04695	AT2G45350	AT4G04745
AT1G66230	AT5G51540	AT1G51380	AT1G11130	AT2G18900	AT5G06790	AT5G49170	AT1G29430	AT5G38890	AT5G38890	AT3G58070	AT4G14090
AT1G66550	AT5G04895	AT3G17640	AT5G11590	AT1G18850	AT5G24155	AT3G22231	AT1G29500	AT3G56070	AT3G56070	AT5G45310	AT3G11110
AT1G67120	AT1G61740	AT5G50450	AT5G36790	AT3G09550	AT4G19170	AT3G59250	AT3G21890	AT3G10530	AT3G10530	AT2G14560	AT5G18020
AT1G67820	AT2G18900	AT1G22370	AT1G78995	AT5G27120	AT3G18320	AT2G40610	AT2G38995	AT4G31810	AT4G31810	AT3G28070	AT4G37925
AT1G68050	AT4G10450	AT2G43110	AT5G23240	AT5G11240	AT3G51400	AT2G03310	AT5G26790	AT1G08610	AT1G08610	AT2G43530	AT3G56970
AT1G68440	AT4G30680	AT4G21880	AT5G19730	AT3G21540	AT2G32290	AT2G37380	AT5G15310	AT3G06530	AT3G06530	AT5G23820	AT5G46690
AT1G68470	AT3G22310	AT2G22330	AT4G12917	AT5G19300	AT4G12830	AT3G22150	AT5G49740	AT2G18520	AT2G18520	AT4G29905	AT3G52720
AT1G68550	AT5G15700	AT1G78450	AT2G00940	AT4G38380	AT4G21445	AT3G06880	AT5G18050	AT2G02150	AT2G02150	AT2G18050	AT2G05995
AT1G68560	AT4G25340	AT5G13730	AT5G66052	AT3G16050	AT1G78290	AT4G32980	AT4G29020	AT1G55040	AT1G55040	AT3G04860	AT5G06790
AT1G68840	AT4G13750	AT4G10120	AT1G66100	AT1G29320	AT4G24700	AT3G00460	AT2G46660	AT2G15000	AT2G15000	AT1G50280	AT5G51550
AT1G68990	AT2G30540	AT3G01440	AT1G27480	AT3G16810	AT4G06536	AT4G10120	AT1G11130	AT4G02930	AT4G02930	AT1G52000	AT1G24020
AT1G69970	AT5G11240	AT3G49930	AT2G39560	AT2G27840	AT2G01505	AT5G24105	AT2G37450	AT4G12600	AT4G12600	AT3G32980	AT2G23000
AT1G70000	AT3G12270	AT4G00690	AT3G22210	AT3G12270	AT5G58370	AT5G56100	AT4G01460	AT3G54880	AT3G54880	AT5G11550	AT1G67040
AT1G70260	AT5G39840	AT1G49750	AT3G44990	AT1G63250	AT4G37330	AT1G09750	AT1G15980	AT2G18900	AT2G18900	AT5G10310	AT4G12830
AT1G72920	AT3G11964	AT5G11550	AT1G80850	AT1G68990	AT3G26320	AT4G16880	AT4G12917	AT2G31060	AT2G31060	AT5G23980	AT5G01015
AT1G72940	AT4G13560	AT3G18290	AT2G32290	AT3G57660	AT4G16750	AT3G30180	AT4G26530	AT5G23690	AT5G23690	AT3G29670	AT5G03395
AT1G73010	AT5G19300	AT4G24810	AT3G53460	AT3G04770	AT2G05995	AT2G35130	AT4G18220	AT1G31550	AT1G31550	AT5G44010	AT2G42380
AT1G73500	AT4G00620	AT3G62550	AT3G18217	AT5G15700	AT1G78995	AT1G25440	AT2G01870	AT3G52170	AT3G52170	AT1G52770	AT1G11130
AT1G73540	AT1G52930	AT4G16370	AT3G16250	AT4G30150	AT4G12310	AT4G37925	AT5G56850	AT4G17610	AT4G17610	AT3G18530	AT3G56370
AT1G74930	AT3G52170	AT3G50120	AT2G01830	AT3G55510	AT4G13570	AT2G23590	AT1G14150	AT5G02050	AT5G02050	AT1G48300	AT1G29660
AT1G75100	AT1G56110	AT5G25230	AT3G63160	AT2G47990	AT4G28270	AT5G46690	AT4G24700	AT4G28510	AT4G28510	AT2G25200	AT2G04790
AT1G75250	AT4G04670	AT4G12310	AT1G14150	AT1G62720	AT5G53450	AT5G50335	AT5G36790	AT3G27280	AT3G27280	AT5G23660	AT4G03070
AT1G76130	AT1G06720	AT3G18320	AT5G45950	AT2G32290	AT5G54240	AT5G22930	AT2G24010	AT1G18800	AT1G18800	AT2G38750	AT5G47610
AT1G76620	AT3G57150	AT3G11110	AT5G36120	AT2G25510	AT1G47370	AT1G20190	AT4G36570	AT5G61370	AT5G61370	AT4G12310	AT3G06145
AT1G76650	AT3G13150	AT4G19130	AT4G21870	AT5G62370	AT4G24810	AT3G63200	AT4G26540	AT1G63250	AT1G63250	AT2G25900	AT5G56850
AT1G77760	AT4G15640	AT4G36410	AT4G22730	AT5G52380	AT1G75800	AT3G47430	AT2G01913	AT1G59990	AT1G59990	AT5G53450	AT4G02630
AT1G78230	AT3G48830	AT1G80850	AT1G22590	AT2G43375	AT1G09750	AT3G63210	AT1G55380	AT4G00620	AT4G00620	AT2G29320	AT3G17185
AT1G80440	AT1G28560	AT3G01990	AT2G40085	AT5G09420	AT3G18290	AT2G37450	AT5G65730	AT4G30990	AT4G30990	AT3G06868	AT1G55960
AT1G80760	AT1G64600	AT3G20540	AT3G62410	AT5G61030	AT4G25630	AT1G30840	AT1G35180	AT4G26780	AT4G26780	AT3G11110	AT1G64780
AT2G02150	AT2G27775	AT5G17700	AT2G03420	AT3G48830	AT2G00940	AT4G10150	AT1G77960	AT5G41120	AT5G41120	AT1G68050	AT2G25270
AT2G02955	AT1G02370	AT5G47800	AT5G63420	AT1G29300	AT4G13560	AT5G49730	AT1G36675	AT4G01480	AT4G01480	AT1G25440	AT5G61130
AT2G04032	AT1G68990	AT4G26600	AT2G04790	AT3G10110	AT2G03310	AT4G16750	AT3G47430	AT3G57940	AT3G57940	AT1G74890	AT5G06270
AT2G05380	AT3G20540	AT3G23740	AT4G23990	AT2G37690	AT2G42900	AT4G19380	AT3G16370	AT1G79470	AT1G79470	AT5G25240	AT2G20750
AT2G05540	AT1G48570	AT4G16750	AT5G53200	AT5G06000	AT2G32100	AT3G09160	AT1G72645	AT1G15480	AT1G15480	AT5G13740	AT4G38660
AT2G05995	AT1G10490	AT5G10310	AT5G24105	AT3G58660	AT1G50280	AT1G33170	AT5G03995	AT3G01790	AT3G01790	AT2G05160	AT5G62730
AT2G14878	AT5G23690	AT5G08610	AT3G52370	AT4G25730	AT5G62140	AT2G33735	AT1G49975	AT3G18600	AT3G18600	AT4G26150	AT1G29530
AT2G15020	AT1G77030	AT2G37950	AT4G09350	AT1G21540	AT3G22150	AT5G03553	AT2G36050	AT3G12270	AT3G12270	AT1G71180	AT2G38530
AT2G15090	AT4G26600	AT5G07660	AT5G65730	AT3G44750	AT1G22380	AT5G39210	AT5G50915	AT2G43110	AT2G43110	AT5G59662	AT3G47430
AT2G15620	AT3G09720	AT2G43375	AT3G06880	AT3G48250	AT1G01590	AT4G24810	AT5G23060	AT1G79150	AT1G79150	AT5G49170	AT1G80850
AT2G16050	AT3G57940	AT1G76955	AT1G65900	AT5G40480	AT3G26932	AT3G59010	AT5G52780	AT5G15700	AT5G15700	AT1G75380	AT1G49010
AT2G17470	AT3G44740	AT5G58310	AT1G65870	AT4G40065	AT4G32980	AT5G11550	AT3G56980	AT4G20020	AT4G20020	AT3G18050	AT1G03820
AT2G18900	AT1G59990	AT3G28070	AT4G16400	AT5G55920	AT1G68190	AT1G72645	AT2G32010	AT3G26410	AT3G26410	AT3G50700	AT4G17880
AT2G21130	AT5G47510	AT5G26230	AT1G62870	AT2G18220	AT5G45310	AT4G25780	AT2G04790	AT3G58660	AT3G58660	AT1G53070	AT4G10120
AT2G21320	AT3G10610	AT2G43550	AT3G10150	AT3G13940	AT3G01440	AT1G26761	AT3G58120	AT3G56030	AT3G56030	AT3G28007	AT5G38430
AT2G21660	AT3G21540	AT5G63780	AT1G07050	AT2G01290	AT3G18050	AT5G62920	AT4G24780	AT5G08310	AT5G08310	AT4G16370	AT2G16270
AT2G22240	AT3G03920	AT1G22160	AT3G06145	AT3G13230	AT1G80270	AT1G47370	AT3G48200	AT4G04790	AT4G04790	AT3G45940	AT3G10840
AT2G22730	AT1G15440	AT2G43535	AT3G10840	AT1G29940	AT5G13740	AT5G19530	AT2G40610	AT3G17830	AT3G17830	AT1G52342	AT5G61890
AT2G23000	AT2G04030	AT3G23880	AT5G61440	AT1G30240	AT5G20935	AT2G01870	AT3G25670	AT2G33210	AT2G33210	AT4G30660	AT5G36790
AT2G23610	AT5G26180	AT4G12970	AT3G01500	AT3G23620	AT4G26150	AT1G15260	AT2G28410	AT1G52930	AT1G52930	AT2G32100	AT2G19650
AT2G23770	AT5G08180	AT5G40480	AT5G22930	AT5G16930	AT2G30766	AT3G26960	AT3G28270	AT3G16810	AT3G16810	AT3G05936	AT1G28670
AT2G24100	AT1G48460	AT3G58070	AT2G33330	AT4G26780	AT5G46690	AT2G32010	AT2G28950	AT1G80720	AT1G80720	AT1G51402	AT4G16140
AT2G24190	AT5G16750	AT2G34260	AT5G23920	AT3G55340	AT2G36400	AT3G15570	AT1G65230	AT2G04860	AT2G04860	AT4G04630	AT4G35640
AT2G24550	AT3G09160	AT3G59010	AT2G40100	AT1G71850	AT1G07050	AT5G51310	AT5G24105	AT2G23040	AT2G23040	AT5G15310	AT3G29030
AT2G27080	AT1G03360	AT4G27010	AT5G24390	AT1G79150	AT2G32010	AT3G28070	AT1G19150	AT1G60850	AT1G60850	AT5G12950	AT5G26670
AT2G27360	AT3G16870	AT1G23100	AT4G18810	AT1G77230	AT5G23660	AT3G49930	AT2G42380	AT3G03920	AT3G03920	AT5G11060	MIR841b
AT2G28140	AT4G17610	AT2G19670	AT5G09820	AT1G06720	AT2G43535	AT4G38840	AT5G18080	AT3G48250	AT3G48250	AT2G01830	AT1G68570
AT2G29670	AT3G46950	AT4G33010	AT4G10120	AT2G21130	AT3G05936	AT2G24762	AT3G17840	AT4G10450	AT4G10450	AT2G15890	AT3G21890
AT2G30020	AT5G02050	AT4G27820	AT1G47400	AT1G23100	AT3G28070	AT2G04790	AT5G26670	AT1G56110	AT1G56110	AT2G29290	AT1G01120
AT2G30040	AT5G10240	AT5G19740	AT4G12310	AT5G54910	AT4G01460	AT5G57785	AT3G03850	AT4G36580	AT4G36580	AT1G58270	AT1G77580
AT2G30520	AT1G18800	AT3G59250	AT1G70820	AT5G22100	AT5G20940	AT4G38860	AT2G04280	AT3G62270	AT3G62270	AT2G03550	AT1G29720
AT2G31380	AT1G15690	AT2G43200	AT4G16540	AT3G07750	AT5G49740	AT4G04840	AT3G56370	AT1G15440	AT1G15440	AT1G32583	AT1G72275
AT2G31560	AT1G18850	AT4G07825	AT1G45191	AT2G03670	AT3G59670	AT4G32990	AT1G32060	AT5G11240	AT5G11240	AT5G06510	AT4G16980
AT2G32960	AT5G21140	AT1G75800	AT5G58260	AT1G48330	AT3G29670	AT5G25120	AT4G34900	AT4G15770	AT4G15770	AT2G32530	AT3G25590
AT2G33830	AT1G28395	AT3G07750	AT2G01913	AT3G56990	AT5G25120	AT1G14150	AT5G06790	AT4G04180	AT4G04180	AT2G37580	AT5G25140
AT2G34360	AT4G30150	AT1G77630	AT5G41050	AT1G02370	AT2G45350	AT3G03840	AT3G05730	AT3G55510	AT3G55510	AT5G13730	AT4G04845
AT2G36270	AT3G55510	AT1G65370	AT5G51560	AT3G61280	AT2G29300	AT5G54145	AT5G58260	AT1G06720	AT1G06720	AT3G48390	AT4G14120
AT2G36885	AT3G18320	AT4G04670	AT4G37925	AT2G26790	AT4G28080	AT1G76110	AT2G24350	AT4G31790	AT4G31790	AT3G02020	AT5G02890
AT2G37040	AT5G52470	AT1G26230	AT5G44130	AT4G13750	AT2G18560	AT2G02950	AT5G16000	AT4G25340	AT4G25340	AT3G18320	AT1G05540
AT2G37240	AT2G03670	AT1G29600	AT2G37630	AT3G07050	AT2G25680	AT5G48730	AT3G22210	AT1G28395	AT1G28395	AT5G10946	AT1G77960
AT2G37260	AT3G57660	AT3G18217	AT4G32980	AT1G52930	AT1G15260	AT1G52000	AT4G38840	AT5G01850	AT5G01850	AT1G76955	AT3G21870
AT2G37460	AT5G50450	AT3G18610	AT2G23690	AT1G56110	AT2G04790	AT3G58120	AT1G09023	AT4G39530	AT4G39530	AT1G64780	AT3G61750
AT2G37470	AT3G56990	AT3G28080	AT5G56850	AT1G31835	AT4G26520	AT4G09350	AT5G35490	AT1G52160	AT1G52160	AT1G49130	AT5G17040
AT2G39120	AT4G07825	AT2G36400	AT1G78020	AT4G25480	AT1G64780	AT4G30400	AT3G18050	AT1G13410	AT1G13410	AT2G32290	AT1G29430
AT2G39980	AT1G63660	AT2G30420	AT3G06035	AT1G25141	AT3G55630	AT2G01505	AT3G28080	AT4G10650	AT4G10650	AT4G34220	AT1G70895
AT2G40080	AT2G40360	AT5G62140	AT3G04550	AT3G57600	AT2G45340	AT1G60600	AT1G14345	AT1G74560	AT1G74560	AT2G01918	AT4G12917
AT2G40100	AT2G19385	AT5G15310	AT5G24000	AT1G10060	AT3G21670	AT3G28080	AT3G17185	AT2G27840	AT2G27840	AT2G19810	AT4G39510
AT2G40150	AT3G46210	AT5G08620	AT1G18810	AT3G11964	AT5G10930	AT1G18810	AT3G06880	AT1G53645	AT1G53645	AT5G25130	AT1G49310
AT2G40230	AT1G27360	AT2G39870	AT1G47395	AT1G62150	AT2G02060	AT3G01660	AT4G10150	AT3G63030	AT3G63030	AT2G45340	AT4G30400
AT2G40670	AT1G79150	AT4G04940	AT5G13730	AT1G27470	AT1G07280	AT1G30260	AT1G68570	AT3G13940	AT3G13940	AT1G74875	AT5G23920
AT2G41010	AT5G08600	AT2G35130	AT2G23672	AT5G08310	AT4G32270	AT1G49750	AT4G37800	AT2G22070	AT2G22070	AT5G19740	AT3G03850
AT2G41250	AT1G80720	AT5G54240	AT1G17665	AT1G75670	AT3G21460	AT5G54630	AT2G23130	AT3G07750	AT3G07750	AT4G21445	AT3G27250
AT2G41640	AT3G55630	AT3G20100	AT5G20635	AT1G60640	AT2G06002	AT5G63180	AT3G51420	AT3G13230	AT3G13230	AT1G10657	AT5G05250
AT2G42530	AT2G18220	AT4G30990	AT5G42760	AT1G62350	AT5G56040	AT1G26230	AT1G60590	AT3G19508	AT3G19508	AT3G50840	AT1G27120
AT2G43375	AT1G63810	AT5G61030	AT3G13510	AT3G16870	AT3G01660	AT1G22370	AT3G04550	AT3G16870	AT3G16870	AT5G44005	AT5G13400
AT2G44670	AT3G10530	AT1G74560	AT5G55740	AT3G04710	AT3G09162	AT1G29430	AT3G09780	AT3G57150	AT3G57150	AT3G45430	AT4G38840
AT2G44840	AT1G62150	AT4G14713	AT4G15630	AT5G56030	AT5G44410	AT1G20160	AT5G54145	AT3G61100	AT3G61100	AT4G37470	AT4G37240
AT2G46310	AT3G17465	AT4G23750	AT3G59250	AT1G03530	AT5G27120	AT2G37950	AT2G28605	AT4G26600	AT4G26600	AT1G02300	AT5G51560
AT2G46830	AT3G05060	AT1G74580	AT5G26790	AT5G09590	AT1G15510	AT1G47580	AT3G06145	AT2G36980	AT2G36980	AT3G63450	AT1G04107
AT2G46870	AT1G29940	AT2G45350	AT5G38510	AT3G57150	AT1G49750	AT1G75460	AT2G34180	AT3G57660	AT3G57660	AT2G20340	AT1G47370
AT2G47010	AT1G03110	AT5G06550	AT1G32080	AT5G13750	AT2G23590	AT2G45340	AT2G10940	AT2G18220	AT2G18220	AT1G60260	AT2G37630
AT2G47800	AT1G15250	AT5G15700	AT2G23560	AT2G15090	AT2G43550	AT5G47610	AT5G51750	AT5G39350	AT5G39350	AT1G74940	AT1G62870
AT2G47870	AT3G07770	AT5G44490	AT4G28780	AT3G22660	AT2G47880	AT1G78170	AT1G15260	AT3G53360	AT3G53360	AT5G46690	AT1G04040
AT2G47880	AT3G13230	AT1G74630	AT1G05540	AT5G40240	AT5G54145	AT2G38210	AT2G03550	AT5G39840	AT5G39840	AT1G75360	AT4G27030
AT2G47990	AT3G07050	AT5G66960	AT3G20810	AT2G37310	AT4G37925	AT4G38660	AT3G44020	AT5G39850	AT5G39850	AT1G17100	AT5G66052
AT2G48030	AT3G25890	AT4G30980	AT3G56370	AT2G02150	AT4G32290	AT5G11420	AT4G01130	AT1G45332	AT1G45332	AT1G72510	AT5G44530
AT3G01270	AT2G04530	AT2G46660	AT1G21600	AT2G14460	AT1G12860	AT2G28950	AT2G44740	AT1G45110	AT1G45110	AT5G56550	AT4G28250
AT3G01550	AT4G31120	AT5G21140	AT5G18404	AT1G15480	AT1G30260	AT4G23020	AT3G28040	AT2G15690	AT2G15690	AT4G26540	AT5G44130
AT3G01960	AT1G63780	AT3G20440	AT5G38420	AT5G66540	AT1G22160	AT4G28080	AT1G29660	AT1G29940	AT1G29940	AT5G10570	AT3G29639
AT3G02840	AT5G64420	AT5G44010	AT4G16140	AT1G55110	AT1G32120	AT5G51560	AT1G03310	AT5G26680	AT5G26680	AT2G30766	AT5G58310
AT3G05660	AT2G24120	AT2G45470	AT5G59570	AT2G15000	AT1G67590	AT1G16400	AT3G14210	AT5G62990	AT5G62990	AT5G47440	AT1G68780
AT3G06530	AT4G20020	AT4G29990	AT1G49310	AT5G16750	AT5G44490	AT3G18217	AT2G01505	AT2G20490	AT2G20490	AT4G15765	AT1G28660
AT3G08770	AT2G20490	AT3G17830	AT3G23810	AT1G10270	AT3G32980	AT1G29500	AT1G77580	AT2G41670	AT2G41670	AT1G80850	AT5G40380
AT3G09600	AT5G14520	AT1G51402	AT5G05250	AT1G60850	AT2G31750	AT5G63530	AT5G63180	AT1G02870	AT1G02870	AT4G32290	AT1G67590
AT3G09870	AT4G15770	AT1G31835	AT2G32640	AT2G19490	AT3G23830	AT5G20670	AT4G30400	AT1G29320	AT1G29320	AT5G63625	AT4G22730
AT3G10930	AT3G57490	AT1G78750	AT1G19150	AT1G04945	AT1G26230	AT5G44410	AT2G15050	AT1G14620	AT1G14620	AT3G10150	AT4G38400
AT3G12320	AT5G55920	AT3G10040	AT2G45470	AT1G67120	AT2G43530	AT4G26540	AT4G01580	AT3G09720	AT3G09720	AT3G49930	AT1G66840
AT3G14770	AT1G13030	AT5G61340	AT3G18110	AT4G31810	AT5G52420	AT2G01918	AT5G38420	AT4G23540	AT4G23540	AT3G20640	AT1G72645
AT3G14840	AT3G15080	AT4G36580	AT1G03820	AT3G57490	AT3G04140	AT3G20820	AT1G49130	AT4G09760	AT4G09760	AT1G16400	AT4G16400
AT3G14870	AT3G27280	AT5G25120	AT5G47610	AT5G26860	AT4G27820	AT1G46480	AT1G14700	AT2G27360	AT2G27360	AT4G18270	AT3G51950
AT3G14990	AT4G31790	AT1G47670	AT5G16715	AT1G55040	AT3G04860	AT1G32583	AT2G21330	AT4G34260	AT4G34260	AT5G57630	AT3G26310
AT3G15990	AT4G31810	AT1G45201	AT1G19670	AT2G24050	AT2G17430	AT4G27820	AT5G27390	AT2G41120	AT2G41120	AT2G22420	AT5G66740
AT3G16620	AT5G48030	AT3G22150	AT1G60260	AT1G31660	AT4G14550	AT5G46220	AT5G49390	AT5G16400	AT5G16400	AT5G38865	AT1G68520
AT3G16810	AT5G26860	AT2G37630	AT3G48360	AT4G30990	AT3G15570	AT2G29320	AT4G34760	AT3G14940	AT3G14940	AT2G01870	AT4G12390
AT3G16870	AT3G07860	AT5G01770	AT4G12390	AT1G06380	AT1G72645	AT2G34925	AT3G30305	AT2G42975	AT2G42975	AT5G19530	AT1G70985
AT3G17130	AT1G31860	AT1G09900	AT1G80280	AT5G02050	AT5G24215	AT2G37630	AT1G03630	AT4G25835	AT4G25835	AT2G42290	AT1G70940
AT3G17185	AT2G15000	AT1G19850	AT4G28660	AT3G59820	AT4G07825	AT1G74070	AT3G03820	AT3G17510	AT3G17510	AT1G64380	AT2G47750
AT3G17510	AT5G18820	AT3G55340	AT2G40480	AT1G09915	AT2G39705	AT3G48200	AT4G17810	AT5G59080	AT5G59080	AT3G15570	AT5G15310
AT3G17609	AT1G08840	AT5G06480	AT2G05160	AT1G72510	AT2G20340	AT3G29670	AT1G12090	AT1G37130	AT1G37130	AT1G24625	AT1G04520
AT3G18773	AT1G27470	AT3G55630	AT2G38750	AT3G23830	AT5G52780	AT3G51420	AT5G44680	AT1G29930	AT1G29930	AT4G14713	AT1G27045
AT3G19030	AT4G25730	AT1G28660	AT5G62840	AT4G16630	AT3G28080	AT1G29460	AT4G19380	AT5G50100	AT5G50100	AT4G16400	AT1G28400
AT3G20810	AT3G21110	AT2G45830	AT5G52780	AT3G20440	AT4G31820	AT3G12610	AT1G29510	AT4G25830	AT4G25830	AT2G17036	AT5G08640
AT3G21150	AT2G34357	AT2G37690	AT5G35220	AT1G15510	AT4G15810	AT4G31850	AT5G20670	AT5G18630	AT5G18630	AT1G22160	AT5G42100
AT3G21560	AT5G39850	AT4G07400	AT1G10460	AT4G25340	AT1G58520	AT3G46990	AT4G12310	AT1G77990	AT1G77990	AT2G38210	AT5G15600
AT3G22840	AT2G06040	AT1G75060	AT3G17170	AT2G37630	AT1G12010	AT5G57780	AT5G51550	AT1G12780	AT1G12780	AT2G18735	AT1G58520
AT3G23210	AT1G11130	AT2G03310	AT4G36180	AT4G28450	AT2G40475	AT3G32980	AT4G17600	AT1G77210	AT1G77210	AT5G62920	AT4G32980
AT3G24170	AT1G15480	AT4G30680	AT2G28605	AT4G23750	AT3G01990	AT2G43535	AT3G18070	AT5G65660	AT5G65660	AT1G30500	AT4G26520
AT3G27170	AT3G47640	AT5G44410	AT2G40670	AT1G17665	AT5G10946	AT5G25130	AT3G26310	AT1G25550	AT1G25550	AT4G13560	AT4G39330
AT3G27350	AT4G21880	AT3G12270	AT5G41460	AT5G38890	AT3G60390	AT3G28040	AT4G28080	AT2G40130	AT2G40130	AT3G52910	AT5G22930
AT3G27550	AT1G29320	AT1G06980	AT5G59670	AT4G40000	AT3G30180	AT4G09890	AT5G45310	AT2G21320	AT2G21320	AT4G14550	AT3G48200
AT3G28340	AT1G72510	AT4G26780	AT3G29030	AT2G17270	AT1G21680	AT3G18050	AT2G04570	AT2G48020	AT2G48020	AT1G64200	AT5G55620
AT3G29590	AT5G45140	AT3G13510	AT3G01660	AT1G65030	AT3G51420	AT1G50732	AT5G42760	AT1G04770	AT1G04770	AT5G66052	AT1G11700
AT3G32980	AT5G63780	AT4G15810	AT3G15354	AT1G05300	AT4G39710	AT5G10310	AT4G00950	AT4G24230	AT4G24230	AT5G51560	AT5G25240
AT3G44260	AT3G16910	AT5G51540	AT2G14880	AT5G08610	AT1G17100	AT5G55740	AT5G06690	AT3G26510	AT3G26510	AT2G32010	AT2G28140
AT3G46600	AT2G41670	AT3G52170	AT1G53800	AT2G44670	AT2G44230	AT5G12900	AT1G29530	AT4G37760	AT4G37760	AT1G68190	AT1G15260
AT3G47420	AT1G69526	AT2G18940	AT5G02830	AT3G13150	AT4G35270	AT2G32290	AT4G38850	AT1G05000	AT1G05000	AT1G26920	AT1G49430
AT3G48360	AT5G18670	AT5G04895	AT5G55620	AT2G43110	AT5G23980	AT3G26932	AT3G29030	AT5G17650	AT5G17650	AT3G55500	AT1G20870
AT3G48460	AT4G17100	AT3G01940	AT5G46220	AT3G27550	AT3G09550	AT3G18320	AT1G05540	AT3G56200	AT3G56200	AT3G62750	AT4G00950
AT3G48740	AT5G04550	AT1G24793	AT5G59020	AT1G72440	AT4G35290	AT3G09162	AT1G65900	AT3G16620	AT3G16620	AT4G30130	AT4G09350
AT3G49570	AT5G01810	AT2G43530	AT5G10605	AT1G08280	AT1G78170	AT4G19170	AT5G19530	AT1G55920	AT1G55920	AT4G12290	AT2G41312
AT3G49580	AT1G70780	AT2G04160	AT1G68890	AT2G17250	AT1G74070	AT4G28780	AT3G26932	AT5G01810	AT5G01810	AT3G21750	AT3G03830
AT3G50060	AT5G04170	AT1G62870	AT3G48350	AT2G31060	AT4G33666	AT4G34760	AT1G50280	AT3G49790	AT3G49790	AT1G56220	AT4G37800
AT3G51240	AT5G48150	AT2G27840	AT4G21445	AT4G00620	AT4G24790	AT1G75800	AT1G55360	AT4G37180	AT4G37180	AT4G37330	AT4G04750
AT3G51340	AT5G15730	AT2G35430	AT1G32120	AT2G40230	AT2G01918	AT2G43550	AT3G23805	AT1G80830	AT1G80830	AT1G46554	AT5G46270
AT3G51400	AT5G04590	AT1G53233	AT3G22150	AT5G39900	AT1G49740	AT2G43530	AT3G06140	AT3G13404	AT3G13404	AT2G22840	AT4G09970
AT3G52370	AT5G54110	AT3G11964	AT4G22560	AT5G57280	AT1G78180	AT3G21870	AT3G13510	AT5G43150	AT5G43150	AT1G68560	AT3G06140
AT3G52720	AT4G19140	AT2G15000	AT1G74070	AT4G27490	AT2G35820	AT5G26230	AT2G45180	AT1G48745	AT1G48745	AT3G48530	AT1G27480
AT3G53260	AT1G74380	AT2G37580	AT3G46130	AT1G77030	AT5G48730	AT1G80850	AT3G18217	AT4G04610	AT4G04610	AT2G25450	AT2G28150
AT3G53620	AT1G48600	AT5G23240	AT4G25990	AT3G15460	AT5G39210	AT1G07187	AT3G52720	AT3G56940	AT3G56940	AT3G28150	AT5G24105
AT3G54500	AT5G20190	AT1G72040	AT5G02890	AT5G61770	AT1G50732	AT5G49740	AT5G66580	AT2G34360	AT2G34360	AT2G37630	AT2G23590
AT3G54560	AT5G25170	AT1G58150	AT2G23590	AT2G19640	AT4G19160	AT1G75360	AT5G02830	AT1G75280	AT1G75280	AT1G33480	AT4G12980
AT3G55120	AT3G04120	AT5G24000	AT1G63480	AT1G63810	AT3G25890	AT1G36675	AT1G70985	AT3G01060	AT3G01060	AT3G07650	AT4G36270
AT3G55980	AT3G29400	AT2G20340	AT2G04570	AT5G23690	AT1G80850	AT3G62410	AT1G22630	AT1G74030	AT1G74030	AT1G75770	AT1G52342
AT3G56290	AT3G16030	AT5G24010	AT4G18240	AT1G79470	AT2G18890	AT1G56710	AT1G26230	AT5G64940	AT5G64940	AT5G50450	AT2G10940
AT3G56940	AT5G62460	AT1G60260	AT3G21870	AT2G39710	AT1G75380	AT4G39010	AT3G22150	AT5G24660	AT5G24660	AT2G18560	AT2G24762
AT3G57660	AT2G47490	AT1G79150	AT1G60600	AT5G48250	AT3G10040	AT2G36400	AT5G28500	AT1G07570	AT1G07570	AT1G72275	AT1G07450
AT3G57940	AT5G12470	AT3G27060	AT3G02830	AT4G29140	AT3G56080	AT2G44740	AT4G36540	AT4G22570	AT4G22570	AT1G11440	AT3G04140
AT3G59080	AT1G53440	AT5G55740	AT2G39920	AT1G61870	AT5G02830	AT5G59020	AT1G67750	AT3G17800	AT3G17800	AT2G41940	AT5G52780
AT3G59670	AT3G28450	AT1G03830	AT1G15980	AT1G69350	AT2G35960	AT1G32120	AT4G23020	AT5G12470	AT5G12470	AT4G01460	AT1G65900
AT3G61280	AT4G02410	AT4G03070	AT5G45680	AT3G07770	AT1G18810	AT4G12917	AT3G16250	AT5G40850	AT5G40850	AT1G20650	AT3G27400
AT3G62070	AT5G48530	AT1G15250	AT4G26520	AT4G15640	AT4G12290	AT4G37800	AT5G59020	AT2G31730	AT2G31730	AT5G25120	AT1G78995
AT3G63030	AT3G19020	AT5G08600	AT1G20870	AT1G60080	AT2G38400	AT5G02830	AT3G62550	AT1G68440	AT1G68440	AT1G72180	AT5G20270
AT4G01950	AT5G54960	AT3G02060	AT3G48200	AT3G27280	AT3G20820	AT4G24780	AT1G50900	AT2G23290	AT2G23290	AT1G75250	AT4G22570
AT4G02970	AT5G18310	AT5G48730	AT3G08000	AT1G69070	AT5G56860	AT1G49975	AT5G09820	AT1G78830	AT1G78830	AT5G46220	AT4G19530
AT4G04760	AT2G41880	AT3G56070	AT1G68520	AT5G60030	AT4G16880	AT3G54600	AT5G02890	AT2G24550	AT2G24550	AT1G10470	AT2G05790
AT4G04940	AT2G25290	AT1G48460	AT3G56160	AT1G13030	AT2G37450	AT2G41820	AT5G24000	AT5G64840	AT5G64840	AT4G34900	AT3G25670
AT4G05110	AT2G19620	AT1G78020	AT1G65230	AT1G18800	AT2G03550	AT4G15810	AT2G21530	AT1G76130	AT1G76130	AT5G06270	AT1G55360
AT4G06746	AT2G13650	AT1G63810	AT5G22640	AT5G26180	AT5G24000	AT1G14700	AT2G28150	AT4G18050	AT4G18050	AT1G60010	AT1G38131
AT4G08300	AT2G29670	AT2G29290	AT2G30390	AT2G46870	AT2G00600	AT1G55360	AT4G16447	AT2G40260	AT2G40260	AT1G07280	AT2G14660
AT4G09820	AT5G08335	AT4G20270	AT4G23750	AT1G07323	AT2G01870	AT2G41940	AT1G49380	AT3G15510	AT3G15510	AT3G28080	AT1G14150
AT4G10955	AT1G04990	AT1G69523	AT3G23410	AT5G61570	AT4G02050	AT3G03820	AT5G16530	AT5G01340	AT5G01340	AT4G24810	AT2G23672
AT4G11280	AT3G07780	AT1G06720	AT1G45201	AT2G14878	AT3G13510	AT2G29300	AT5G67370	AT5G28770	AT5G28770	AT4G27820	AT2G21330
AT4G11990	AT5G14570	AT1G05950	AT3G05625	AT2G20940	AT2G02950	AT5G10570	AT4G02630	AT5G13110	AT5G13110	AT3G01440	AT5G12900
AT4G13395	AT3G54100	AT5G06270	AT4G17600	AT2G44510	AT1G68780	AT1G07280	AT5G41900	AT1G03470	AT1G03470	AT3G09550	AT2G28950
AT4G14090	AT3G20410	AT5G53730	AT2G45350	AT2G02955	AT5G16540	AT2G20340	AT4G38160	AT5G52830	AT5G52830	AT1G11130	AT2G18230
AT4G15430	AT3G24550	AT4G32710	AT4G27820	AT4G02400	AT1G45616	AT1G28330	AT4G23240	AT5G67140	AT5G67140	AT4G16190	AT1G01390
AT4G15620	AT3G14870	AT5G06800	AT1G70370	AT3G05060	AT5G56550	AT2G45470	AT1G60600	AT1G70290	AT1G70290	AT4G22540	AT1G78170
AT4G16260	AT4G14680	AT1G32120	AT1G55490	AT5G26680	AT1G12330	AT2G32990	AT5G44190	AT5G24380	AT5G24380	AT2G23560	AT5G56040
AT4G16750	AT2G11520	AT2G47880	AT5G44410	AT3G05880	AT1G75770	AT5G38420	AT1G28670	AT2G40100	AT2G40100	AT2G39705	AT5G67370
AT4G17490	AT3G47820	AT1G11130	AT1G45545	AT1G23280	AT4G27030	AT1G47655	AT5G16600	AT4G21760	AT4G21760	AT5G22920	AT1G04240
AT4G17970	AT3G16720	AT1G02370	AT5G48730	AT1G68050	AT5G54250	AT2G01420	AT5G44410	AT3G17609	AT3G17609	AT3G26490	AT3G17640
AT4G18340	AT5G40670	AT3G52525	AT1G10960	AT4G23540	AT1G76080	AT3G55630	AT4G38660	AT5G24850	AT5G24850	AT5G10080	AT2G28200
AT4G21070	AT2G40260	AT5G51560	AT1G49650	AT4G17550	AT5G41050	AT5G51750	AT1G30840	AT4G02970	AT4G02970	AT5G03285	AT5G24215
AT4G21760	AT1G62422	AT1G59990	AT2G43530	AT4G04670	AT4G15765	AT4G35270	AT2G21370	AT5G53970	AT5G53970	AT2G44230	AT1G73590
AT4G22570	AT5G46720	AT1G17100	AT1G29160	AT3G15080	AT1G01420	AT1G67750	AT1G49010	AT1G75100	AT1G75100	AT2G46660	AT3G28840
AT4G22880	AT1G75020	AT1G03530	AT4G00370	AT4G20020	AT1G60260	AT1G68190	AT3G54400	AT5G25280	AT5G25280	AT4G12970	AT1G65010
AT4G23670	AT1G67470	AT2G31830	AT1G28400	AT2G33210	AT5G08610	AT2G36050	AT5G12900	AT3G56290	AT3G56290	AT1G50290	AT5G53880
AT4G23750	AT4G02350	AT1G63150	AT5G61130	AT2G40360	AT2G38210	AT1G30520	AT5G51310	AT1G75180	AT1G75180	AT5G16000	AT1G21150
AT4G23990	AT5G10750	AT3G16810	AT3G57190	AT2G15690	AT3G22970	AT3G06520	AT2G39730	AT2G30520	AT2G30520	AT2G38180	AT4G23770
AT4G24380	AT5G13810	AT5G65970	AT1G64770	AT4G31790	AT5G50160	AT2G00940	AT3G55800	AT3G01550	AT3G01550	AT1G69040	AT3G56480
AT4G24570	AT4G34460	AT4G16447	AT1G12244	AT4G38150	AT1G76955	AT2G18940	AT2G19170	AT5G40450	AT5G40450	AT4G28270	AT1G30530
AT4G25100	AT5G46470	AT5G63530	AT2G35130	AT3G60050	AT1G72030	AT3G11090	AT2G47930	AT5G27360	AT5G27360	AT1G78680	AT2G34150
AT4G25480	AT1G33590	AT3G13190	AT5G58480	AT4G28510	AT5G25620	AT1G53070	AT1G74670	AT1G76540	AT1G76540	AT3G03980	AT4G12970
AT4G25830	AT1G68440	AT3G26932	AT4G34830	AT5G46600	AT2G38230	AT2G15050	AT3G26320	AT1G21050	AT1G21050	AT1G78020	AT4G25290
AT4G26150	AT5G28830	AT1G68600	AT4G14830	AT5G39840	AT1G15690	AT1G01590	AT1G62630	AT5G47560	AT5G47560	AT4G31650	AT1G29170
AT4G26600	AT1G25550	AT2G14660	AT1G29660	AT1G53230	AT1G75460	AT5G23920	AT3G21670	AT1G80440	AT1G80440	AT3G60390	AT1G69160
AT4G27280	AT5G43190	AT1G77020	AT4G39710	AT3G16890	AT4G34900	AT3G63450	AT1G19510	AT1G58280	AT1G58280	AT2G02060	AT1G68238
AT4G27300	AT1G05000	AT1G10490	AT2G16270	AT3G07860	AT2G19810	AT2G21330	AT1G70370	AT1G20930	AT1G20930	AT4G13570	AT2G42570
AT4G28020	AT3G54030	AT2G45340	AT1G62780	AT3G09390	AT4G16400	AT1G65230	AT3G44940	AT5G57345	AT5G57345	AT4G02630	AT4G00380
AT4G29780	AT5G67030	AT5G38865	AT1G59720	AT3G12340	AT5G55740	AT1G32060	AT5G56860	AT4G34350	AT4G34350	AT1G20160	AT4G06115
AT4G30470	AT4G35600	AT3G61780	AT4G30980	AT5G11150	AT3G44750	AT1G22550	AT1G65060	AT1G64500	AT1G64500	AT3G52060	AT1G62630
AT4G30650	AT1G57610	AT3G48250	AT5G26670	AT1G63780	AT1G75360	AT5G58260	AT3G21755	AT1G19450	AT1G19450	AT5G56040	AT1G14280
AT4G30910	AT1G58280	AT3G29670	AT1G69526	AT1G07050	AT4G33660	AT1G55260	AT1G12900	AT4G18340	AT4G18340	AT2G18890	AT1G29600
AT4G31870	AT5G59400	AT3G20640	AT3G55800	AT5G59000	AT1G67120	AT5G56860	AT1G67590	AT5G24470	AT5G24470	AT4G27440	AT5G44410
AT4G34410	AT2G46620	AT1G56110	AT2G18230	AT5G48240	AT5G16000	AT5G23280	AT1G54730	AT5G63160	AT5G63160	AT3G15095	AT1G29450
AT4G35090	AT4G36550	AT1G24625	AT5G10080	AT3G24320	AT1G67195	AT1G19150	AT2G05790	AT5G01820	AT5G01820	AT1G31550	AT2G18560
AT4G35640	AT2G42010	AT3G46210	AT5G24150	AT5G44780	AT4G37310	AT4G37330	AT3G56160	AT1G78050	AT1G78050	AT5G47640	AT1G33170
AT4G36570	AT2G40270	AT1G53230	AT5G62920	AT3G46210	AT2G28950	AT2G03420	AT5G42070	AT2G18700	AT2G18700	AT3G26320	AT1G74290
AT4G36910	AT2G41420	AT1G10522	AT5G66920	AT2G37890	AT2G21970	AT1G22160	AT5G66052	AT4G24050	AT4G24050	AT2G40230	AT1G29500
AT4G37240	AT4G33960	AT5G05990	AT5G46580	AT5G45140	AT4G30680	AT1G12860	AT5G57780	AT4G35640	AT4G35640	AT3G07500	AT5G16530
AT4G37540	AT4G23850	AT4G12600	AT1G09340	AT5G51540	AT3G52060	AT1G67590	AT1G64390	AT4G16690	AT4G16690	AT3G03990	AT1G26560
AT4G37550	AT5G05140	AT1G72510	AT4G29360	AT5G08620	AT5G20635	AT5G43700	AT1G09750	AT4G03500	AT4G03500	AT1G13970	AT3G15354
AT4G37610	AT1G15530	AT3G57150	AT1G31800	AT3G63030	AT1G50290	AT1G28670	AT1G17220	AT5G26200	AT5G26200	AT5G51080	AT2G43445
AT4G37760	AT1G02170	AT4G03935	AT2G01870	AT3G09720	AT2G37630	AT4G16400	AT2G02950	AT3G50060	AT3G50060	AT4G35900	AT2G01505
AT4G38340	AT3G22890	AT1G75250	AT2G29320	AT4G36710	AT3G03990	AT1G22030	AT1G26761	AT1G78000	AT1G78000	AT5G67480	AT5G41050
AT4G38960	AT5G46510	AT2G04030	AT5G51550	AT5G59980	AT4G26540	AT4G32890	AT5G57550	AT4G21990	AT4G21990	AT1G79460	AT2G26080
AT4G39210	AT2G01450	AT4G22760	AT1G52700	AT5G57110	AT5G47440	AT5G56040	AT3G15570	AT3G16175	AT3G16175	AT4G13577	AT5G21100
AT4G39260	AT3G52470	AT5G66052	AT3G47430	AT4G15770	AT4G14713	AT1G33480	AT5G02760	AT3G12320	AT3G12320	AT3G23880	AT5G03760
AT4G39800	AT1G18210	AT1G68872	AT5G17170	AT5G43790	AT2G29320	AT4G03150	AT5G13140	AT2G22680	AT2G22680	AT3G06035	AT5G49390
AT4G40065	AT5G08565	AT1G70560	AT5G51750	AT1G80245	AT1G23390	AT2G18890	AT3G46130	AT5G23730	AT5G23730	AT1G54820	AT4G29240
AT5G01820	AT1G61140	AT3G18800	AT5G55730	AT3G20015	AT2G45830	AT4G34790	AT5G41050	AT1G62180	AT1G62180	AT3G18800	AT1G45010
AT5G03555	AT5G58700	AT5G23050	AT3G18320	AT2G19870	AT3G50440	AT4G00950	AT2G19650	AT3G46880	AT3G46880	AT1G03410	AT5G49740
AT5G03760	AT5G43150	AT3G61100	AT5G21430	AT1G45332	AT2G22420	AT1G17190	AT2G32540	AT4G38960	AT4G38960	AT5G20670	AT5G02830
AT5G04310	AT1G19270	AT3G06130	AT4G24810	AT3G56070	AT4G04750	AT5G48500	AT5G61130	AT2G26040	AT2G26040	AT1G10460	AT3G25500
AT5G04895	AT3G50950	AT5G52950	AT3G26320	AT1G03360	AT5G63780	AT4G12390	AT5G44600	AT1G29910	AT1G29910	AT2G35470	AT3G22810
AT5G04950	AT1G06040	AT3G09160	AT1G61760	AT1G71210	AT1G69970	AT1G29450	AT5G18404	AT1G23870	AT1G23870	AT4G24790	AT1G36675
AT5G05270	AT5G18490	AT2G18160	AT1G79170	AT1G80150	AT3G59010	AT1G05140	AT4G39800	AT4G15620	AT4G15620	AT1G19570	AT2G32540
AT5G05320	AT1G44100	AT2G01505	AT2G25270	AT3G28920	AT3G04485	AT2G18560	AT3G04760	AT5G39090	AT5G39090	AT2G35130	AT1G14345
AT5G05365	AT1G04200	AT4G01593	AT5G65040	AT1G52160	AT1G78990	AT2G21970	AT3G56290	AT5G04950	AT5G04950	AT1G32120	AT1G26100
AT5G05590	AT4G28400	AT3G10530	AT3G56300	AT5G61020	AT1G60010	AT1G74770	AT1G44000	AT4G33270	AT4G33270	AT3G06510	AT2G45470
AT5G06190	AT1G10050	AT4G12390	AT5G26742	AT4G18905	AT4G34220	AT5G45310	AT5G06270	AT5G67030	AT5G67030	AT1G74088	AT1G72430
AT5G06980	AT5G66850	AT4G36180	AT3G17640	AT1G11820	AT3G48390	AT4G22730	AT5G49100	AT1G76310	AT1G76310	AT2G39850	AT3G16250
AT5G07990	AT5G46780	AT5G05580	AT2G35960	AT2G22410	AT4G00238	AT3G21950	AT2G34620	AT1G48260	AT1G48260	AT1G27360	AT5G60210
AT5G08640	AT1G53430	AT5G48030	AT5G02940	AT4G19550	AT5G51080	AT2G30766	AT1G56720	AT5G14760	AT5G14760	AT1G06473	AT4G21445
AT5G09580	AT1G71880	AT5G23690	AT1G64780	AT5G58370	AT3G59420	AT1G60260	AT1G73870	AT4G19420	AT4G19420	AT5G65640	AT5G44020
AT5G09840	AT2G39360	AT2G24120	AT5G14280	AT5G23240	AT5G67330	AT3G26740	AT1G03820	AT1G52565	AT1G52565	AT3G61970	AT1G64500
AT5G11590	AT3G56940	AT3G56370	AT5G06270	AT2G01740	AT1G26761	AT4G39710	AT5G13730	AT5G06570	AT5G06570	AT5G54240	AT2G02780
AT5G12470	AT3G22850	AT5G16000	AT4G37800	AT1G25260	AT1G48300	AT2G38120	AT3G22790	AT2G36970	AT2G36970	AT5G40720	AT1G23205
AT5G13630	AT1G12880	AT5G46580	AT1G58150	AT1G13810	AT2G21330	AT1G30530	AT5G25120	AT4G10380	AT4G10380	AT2G20210	AT2G45340
AT5G13930	AT4G30600	AT5G48500	AT4G17880	AT1G48920	AT1G45201	AT4G26255	AT5G39210	AT3G52720	AT3G52720	AT2G23910	AT3G46130
AT5G14580	AT3G05165	AT5G43990	AT4G33700	AT1G15420	AT4G16370	AT3G60220	AT1G21600	AT4G35090	AT4G35090	AT5G02940	AT2G40130
AT5G14760	AT5G67300	AT3G54780	AT5G44600	AT2G28600	AT5G53020	AT3G20015	AT3G18110	AT1G23200	AT1G23200	AT2G47920	AT3G03840
AT5G14920	AT4G23570	AT3G24660	AT2G17300	AT1G22950	AT1G55260	AT3G13510	AT1G60800	AT1G16730	AT1G16730	AT3G50440	AT3G23805
AT5G15350	AT3G03020	AT2G03670	AT2G37450	AT5G09580	AT5G10310	AT1G68780	AT3G51950	AT2G17710	AT2G17710	AT5G12900	AT2G33060
AT5G15450	AT5G15640	AT1G27360	AT1G49990	AT5G60100	AT1G78020	AT1G29530	AT1G13250	AT1G20470	AT1G20470	AT3G22150	AT5G50800
AT5G15700	AT4G20170	AT3G55510	AT4G37240	AT5G38720	AT5G65410	AT5G02940	AT2G41312	AT3G14380	AT3G14380	AT3G52310	AT1G35180
AT5G15830	AT4G03500	AT4G29140	AT3G22810	AT1G52340	AT4G15630	AT5G09820	AT5G53580	AT4G03400	AT4G03400	AT1G75240	AT3G23450
AT5G15950	AT5G51460	AT1G49600	AT3G25590	AT2G17450	AT2G18940	AT4G14750	AT3G28130	AT1G36370	AT1G36370	AT1G25320	AT4G20940
AT5G15970	AT5G65920	AT5G01890	AT3G06140	AT1G55960	AT1G06265	AT5G49330	AT1G27120	AT3G27350	AT3G27350	AT4G12900	AT1G56720
AT5G16200	AT2G16870	AT3G21270	AT1G68238	AT1G22640	AT3G24360	AT4G38850	AT2G29090	AT3G15990	AT3G15990	AT4G01130	AT2G24280
AT5G17050	AT5G04020	AT1G15690	AT5G11070	AT5G05860	AT3G20540	AT5G56850	AT1G23740	AT3G21150	AT3G21150	AT3G28130	AT5G58260
AT5G17220	AT4G22690	AT4G35290	AT1G16880	AT4G03510	AT4G06534	AT5G66580	AT5G58310	AT5G52900	AT5G52900	AT3G56270	AT1G22630
AT5G17300	AT3G17510	AT3G18050	AT4G38660	AT4G02410	AT4G24780	AT1G49740	AT1G34640	AT1G08560	AT1G08560	AT2G25270	AT3G28080
AT5G17460	AT2G22300	AT5G39210	AT4G34290	AT1G77210	AT1G75120	AT1G04107	AT5G52100	AT2G31380	AT2G31380	AT3G01660	AT4G33010
AT5G18670	AT4G08500	AT1G30530	AT5G10470	AT3G56240	AT3G50840	AT1G13250	AT4G12420	AT5G25190	AT5G25190	AT4G06536	AT4G35270
AT5G19190	AT4G33430	AT3G05945	AT4G19985	AT2G15080	AT1G11130	AT5G25830	AT4G22890	AT2G33350	AT2G33350	AT4G29190	AT4G33000
AT5G19260	AT4G11660	AT5G44130	AT3G25130	AT3G50750	AT4G25910	AT5G60210	AT5G48360	AT1G01070	AT1G01070	AT5G21950	AT5G62130
AT5G19300	AT2G38480	AT2G35860	AT3G13470	AT1G55920	AT1G55360	AT5G53450	AT5G11550	AT5G35970	AT5G35970	AT1G33102	AT5G21222
AT5G21940	AT5G16830	AT3G01500	AT5G53580	AT2G29340	AT3G28040	AT2G26710	AT3G23700	AT3G16530	AT3G16530	AT4G26520	AT2G39560
AT5G22020	AT2G27260	AT2G26790	AT1G30250	AT5G24490	AT4G34980	AT1G62630	AT1G27660	AT4G17970	AT4G17970	AT4G12830	AT1G01610
AT5G22380	AT4G11330	AT2G28810	AT4G09970	AT3G17800	AT4G22200	AT4G33660	AT3G06868	AT5G18670	AT5G18670	AT3G59250	AT1G44000
AT5G22390	AT3G02070	AT3G28150	AT5G18660	AT3G10420	AT5G23920	AT5G10946	AT5G54585	AT5G00650	AT5G00650	AT5G62140	AT2G15050
AT5G23660	AT2G24100	AT5G65410	AT1G29530	AT4G14930	AT1G70560	AT3G61950	AT1G10960	AT5G61600	AT5G61600	AT3G45140	AT3G01500
AT5G23730	AT1G34260	AT1G49740	AT1G28570	AT3G52060	AT5G26230	AT2G20700	AT4G34830	AT5G24120	AT5G24120	AT2G04790	AT5G00525
AT5G23980	AT1G27100	AT4G39550	AT4G27030	AT1G67470	AT5G12900	AT1G72030	AT1G50732	AT4G15430	AT4G15430	AT3G47430	AT1G32060
AT5G24120	AT5G13550	AT3G55160	AT1G04520	AT4G25620	AT4G01915	AT5G44520	AT4G39330	AT3G27170	AT3G27170	AT2G01760	AT4G38860
AT5G24380	AT1G22190	AT5G06790	AT4G36360	AT1G04030	AT1G06645	AT5G16000	AT4G39710	AT2G05100	AT2G05100	AT5G54530	AT1G47395
AT5G24660	AT3G54830	AT1G80050	AT1G11860	AT4G27310	AT1G59720	AT2G18300	AT2G41940	AT2G37460	AT2G37460	AT1G21920	AT5G03553
AT5G27360	AT4G26750	AT5G05630	AT4G38160	AT1G78310	AT3G25700	AT1G17100	AT2G08295	AT5G45340	AT5G45340	AT3G20470	AT4G30845
AT5G28770	AT3G58490	AT4G31850	AT2G18120	AT5G63480	AT4G09350	AT3G51400	AT3G02380	AT5G14730	AT5G14730	AT1G69690	AT4G28080
AT5G35970	AT2G04305	AT2G01918	AT2G24060	AT3G08760	AT5G05690	AT4G02630	AT4G33010	AT1G78260	AT1G78260	AT4G31820	AT4G17460
AT5G37260	AT2G31090	AT5G59020	AT4G24700	AT5G59080	AT3G18800	AT1G72275	AT2G32640	AT1G73600	AT1G73600	AT2G33060	AT3G22210
AT5G37770	AT5G17000	AT4G15730	AT2G44300	AT5G53970	AT3G57190	AT4G34900	AT4G26520	AT2G11810	AT2G11810	AT3G06520	AT1G61255
AT5G39660	AT1G07180	AT1G55360	AT2G39240	AT4G30860	AT1G47580	AT3G09035	AT5G49330	AT1G19840	AT1G19840	AT1G13090	AT3G20470
AT5G40180	AT1G61380	AT3G21540	AT2G19170	AT5G64840	AT1G01250	AT5G58310	AT5G24150	AT2G41250	AT2G41250	AT5G40890	AT5G67200
AT5G40240	AT1G67880	AT2G03420	AT1G14345	AT5G39080	AT3G02060	AT4G29240	AT5G58480	AT1G48100	AT1G48100	AT5G28010	AT5G43270
AT5G40480	AT4G31550	AT1G77310	AT1G49380	AT1G10690	AT5G16030	AT3G50120	AT5G07180	AT1G79770	AT1G79770	AT2G30790	AT1G60000
AT5G40850	AT1G17620	AT1G15260	AT1G27120	AT5G65360	AT4G31290	AT4G14713	AT1G64770	AT3G47420	AT3G47420	AT1G06645	AT2G05920
AT5G42800	AT2G13800	AT5G57880	AT5G15310	AT5G12470	AT1G75710	AT1G18265	AT1G16880	AT1G70985	AT1G70985	AT5G43270	AT4G36360
AT5G42900	AT2G45920	AT1G53450	AT5G07580	AT3G16520	AT4G03150	AT5G23240	AT1G30250	AT5G57685	AT5G57685	AT1G56010	AT3G19450
AT5G43150	AT3G58270	AT1G62150	AT4G00050	AT5G64940	AT5G50450	AT5G33280	AT3G06160	AT5G20150	AT5G20150	AT3G25670	AT3G48720
AT5G45340	AT2G29120	AT3G52370	AT4G16447	AT3G23080	AT5G08620	AT4G28270	AT2G29320	AT5G15600	AT5G15600	AT2G44740	AT3G28070
AT5G47230	AT1G29340	AT2G20490	AT3G12685	AT1G03230	AT5G14580	AT5G60050	AT1G30520	AT1G77760	AT1G77760	AT2G35820	AT3G44990
AT5G47560	AT5G46520	AT5G51080	AT5G64620	AT5G13090	AT2G04270	AT1G03310	AT4G04750	AT5G46140	AT5G46140	AT5G47370	AT5G51850
AT5G48250	AT5G62560	AT1G14900	AT1G76955	AT5G47560	AT2G36430	AT3G26310	AT3G48720	AT5G55570	AT5G55570	AT5G62900	AT5G44680
AT5G48850	AT1G22280	AT4G31360	AT1G11160	AT2G30520	AT3G48200	AT3G59420	AT4G34790	AT2G26695	AT2G26695	AT5G20935	AT5G11690
AT5G49330	AT2G41430	AT2G42200	AT4G16980	AT3G14770	AT2G22650	AT2G35960	AT4G27700	AT4G08290	AT4G08290	AT1G76110	AT5G18690
AT5G49480	AT5G54940	AT4G28080	AT1G68600	AT2G34510	AT5G06550	AT1G12010	AT2G41550	AT1G16630	AT1G16630	AT3G18490	AT1G12500
AT5G50100	AT3G22260	AT5G38420	AT2G30540	AT1G70430	AT2G44940	AT4G34220	AT2G40480	AT1G80760	AT1G80760	AT3G22970	AT5G18030
AT5G51850	AT4G12040	AT2G42730	AT1G17090	AT5G16370	AT5G18240	AT2G40530	AT5G48730	AT4G34600	AT4G34600	AT5G06790	AT3G02830
AT5G52050	AT3G26020	AT5G08070	AT3G52380	AT3G19030	AT1G03410	AT5G47800	AT4G20940	AT5G07990	AT5G07990	AT2G24220	AT4G18210
AT5G52380	AT1G56520	AT1G68990	AT2G37100	AT4G34260	AT1G30840	AT5G08070	AT3G12610	AT5G54130	AT5G54130	AT5G23280	AT2G38540
AT5G52570	AT4G32020	AT3G25890	AT1G31950	AT3G50630	AT3G21750	AT5G38430	AT2G45470	AT1G32900	AT1G32900	AT4G37310	AT1G63260
AT5G53970	AT1G31540	AT1G59510	AT3G04140	AT5G67420	AT3G44798	AT4G27700	AT1G66130	AT5G59990	AT5G59990	AT5G67200	AT3G56300
AT5G54060	AT3G44630	AT2G06040	AT3G09160	AT5G26200	AT5G61340	AT1G74940	AT4G24790	AT3G27690	AT3G27690	AT1G78170	AT3G58200
AT5G54130	AT1G76700	AT3G42670	AT4G30845	AT3G15510	AT1G72275	AT3G26320	AT5G10250	AT5G66740	AT5G66740	AT5G63190	AT1G19150
AT5G56550	AT5G61010	AT4G13750	AT1G20020	AT1G60140	AT2G20210	AT3G60390	AT5G23920	AT4G08300	AT4G08300	AT3G26280	AT3G16370
AT5G56840	AT3G53990	AT2G42710	AT3G47070	AT3G63480	AT5G04810	AT1G15510	AT3G10840	AT1G02820	AT1G02820	AT3G25717	AT4G10770
AT5G57345	AT2G38640	AT5G60670	AT5G18570	AT1G20930	AT5G03285	AT2G03550	AT5G44020	AT5G57220	AT5G57220	AT5G39210	AT4G38430
AT5G57550	AT2G47730	AT5G16540	AT5G19500	AT3G16175	AT1G14920	AT4G26520	AT5G18430	AT1G07180	AT1G07180	AT4G14270	AT1G17100
AT5G57685	AT5G39020	AT5G23480	AT5G01890	AT3G05200	AT4G32890	AT3G21750	AT5G41761	AT3G21890	AT3G21890	AT3G29680	AT2G27402
AT5G59662	AT1G09970	AT4G20020	AT3G49670	AT4G25830	AT1G51140	AT1G09900	AT3G29639	AT1G21910	AT1G21910	AT1G47670	AT5G17300
AT5G59670	AT4G11300	AT4G32980	AT5G27390	AT1G13260	AT5G47640	AT4G32290	AT1G45010	AT3G54500	AT3G54500	AT4G05150	AT5G35740
AT5G59870	AT3G53810	AT5G18440	AT4G26670	AT3G49940	AT3G18600	AT3G04485	AT5G35220	AT5G17300	AT5G17300	AT2G37950	AT2G32100
AT5G59990	AT3G54200	AT5G53020	AT3G56480	AT5G28030	AT5G52100	AT5G59670	AT5G19500	AT5G59340	AT5G59340	AT4G30710	AT4G29360
AT5G60680	AT1G77890	AT4G21530	AT2G21970	AT3G49810	AT2G46690	AT4G32710	AT1G70280	AT1G01520	AT1G01520	AT5G49740	AT5G35490
AT5G61160	AT1G77810	AT1G59720	AT5G50915	AT2G37470	AT5G63530	AT2G30760	AT2G21050	AT4G20820	AT4G20820	AT1G55360	AT3G08600
AT5G61600	AT1G76360	AT3G57190	AT3G09050	AT2G28760	AT1G49600	AT1G68520	AT2G34170	AT3G09600	AT3G09600	AT1G49530	AT4G30610
AT5G62020	AT3G49350	AT4G34610	AT5G22020	AT3G15770	AT3G26280	AT1G62870	AT5G27300	AT5G15830	AT5G15830	AT3G18000	AT3G59250
AT5G62360	AT4G30350	AT5G66920	AT4G29060	AT2G47060	AT1G80180	AT1G60010	AT3G21460	AT3G24460	AT3G24460	AT4G04750	AT2G02950
AT5G62430	AT3G10985	AT3G47640	AT1G19050	AT1G75180	AT1G14700	AT1G68570	AT5G35790	AT4G38340	AT4G38340	AT2G33860	AT1G33480
AT5G62500	AT3G15770	AT4G31210	AT5G57030	AT3G15358	AT1G13090	AT5G48910	AT4G29060	AT1G29920	AT1G29920	AT1G12010	AT1G65230
AT5G63625	AT3G59060	AT2G29320	AT3G04790	AT5G18630	AT2G15050	AT1G78180	AT1G18620	AT3G02040	AT3G02040	AT3G13510	AT3G44735
AT5G64550	AT5G09790	AT2G47920	AT2G34925	AT2G27830	AT2G01420	AT1G14345	AT4G18480	AT3G08040	AT3G08040	AT1G13930	AT2G34620
AT5G64840	AT4G23270	AT4G32890	AT2G23600	AT5G40850	AT5G58310	AT1G50290	AT3G06770	AT5G03545	AT5G03545	AT5G65830	AT2G21210
AT5G64940	AT2G20960	AT4G30150	AT3G27850	AT5G43190	AT3G52525	AT1G52190	AT1G15885	AT1G70260	AT1G70260	AT1G03470	AT5G35480
AT5G65660	AT1G64710	AT3G05340	AT1G56210	AT3G54560	AT4G16008	AT5G23480	AT4G25290	AT2G46830	AT2G46830	AT5G23920	AT1G33240
AT5G67030	AT3G03030	AT3G06140	AT4G36240	AT3G47570	AT4G12390	AT1G01250	AT2G28470	AT5G45820	AT5G45820	AT2G45600	AT5G59020
AT5G67140	AT5G02810	AT1G74070	AT5G25120	AT2G28120	AT2G33735	AT4G36540	AT4G36360	AT1G35255	AT1G35255	AT1G68520	AT3G54400
	AT3G57640	AT3G57660	AT2G25930	AT1G23090	AT3G62410	AT3G20640	AT4G01330	AT5G48140	AT5G48140	AT1G70820	AT5G56860
	AT1G04770	AT3G57940	AT5G09870	AT3G02170	AT2G43700	AT5G14350	AT1G76100	AT2G47040	AT2G47040	AT4G16141	AT5G27300
	AT2G17220	AT5G60210	AT1G77020	AT4G37550	AT1G25440	AT5G01075	AT1G62520			AT3G26310	AT4G10600
	AT4G34135	AT4G22730	AT3G59010	AT4G25835	AT2G42690	AT2G42900	AT5G03120			AT1G54217	AT2G22821
	AT3G19930	AT4G17610	AT1G74850	AT5G24380	AT1G72510	AT5G24000	AT3G02730			AT2G40670	AT2G35130
	AT3G12740	AT5G20935	AT1G26100	AT4G24230	AT5G44510	AT5G16540	AT4G21190			AT2G03890	AT3G45430
	AT3G17800	AT5G04700	AT2G47590	AT1G33475	AT3G56070	AT1G01970	AT1G26790			AT5G11070	AT3G03820
	AT2G37110	AT2G30540	AT1G64680	AT1G49780	AT5G35790	AT5G42760	AT2G38120			AT1G06250	AT1G18810
	AT5G11970	AT1G77030	AT1G32583	AT4G25100	AT3G16910	AT1G72430	AT1G74458			AT2G34620	AT1G45545
	AT1G72360	AT5G51350	AT5G13140	AT5G15350	AT1G58150	AT5G22920	AT3G01550			AT1G05460	AT2G01760
	AT1G33610	AT1G78995	AT2G46250	AT5G51390	AT3G21260	AT5G53020	AT1G73570			AT1G67900	AT3G49670
	AT4G33300	AT5G08020	AT5G23310	AT3G56940	AT5G59020	AT3G24518	AT4G29905			AT3G51420	AT4G16447
	AT2G29650	AT4G02630	AT5G53880	AT1G64500	AT2G22980	AT2G03750	AT3G25690			AT4G32890	AT2G41290
	AT2G46500	AT1G53070	AT1G77630	AT5G59870	AT3G63450	AT1G75500	AT4G38770			AT4G14620	AT1G78020
	AT1G73080	AT2G04790	AT5G42070	AT4G21990	AT4G38430	AT4G16370	AT4G37240			AT4G22730	AT1G77855
	AT5G06570	AT2G37450	AT2G36830	AT2G24240	AT1G32060	AT2G32480	AT4G19530			AT5G44190	AT5G14350
	AT1G13260	AT1G18800	AT1G33170	AT1G49840	AT1G58270	AT1G60000	AT2G29180			AT4G19170	AT2G41940
	AT4G29610	AT4G00880	AT5G20935	AT5G55970	AT2G32540	AT4G31820	AT3G53850			AT4G03070	AT5G19740
	AT1G77760	AT4G30400	AT3G49930	AT5G57345	AT2G34060	AT2G34060	AT3G52150			AT5G52780	AT1G74875
	AT3G51970	AT1G62670	AT5G21100	AT1G76540	AT1G12020	AT1G77400	AT1G32900			AT2G05995	AT4G07995
	AT2G44490	AT1G03470	AT1G42970	AT1G27290	AT5G10150	AT1G68600	AT5G01790			AT3G20820	AT5G23730
	AT1G63940	AT5G67370	AT3G28080	AT5G67030	AT1G62030	AT5G42750	AT4G03150			AT1G72820	AT1G78990
	AT3G27540	AT5G04810	AT3G18090	AT4G35090	AT4G30400	AT2G38230	AT5G13400			AT2G32540	AT1G50732
	AT1G19450	AT5G23920	AT4G23020	AT5G67140	AT1G14150	AT3G04140	AT5G21222			AT1G45201	AT4G23670
	AT1G59870	AT1G77230	AT3G56260	AT5G25130	AT2G04240	AT2G27990	AT1G09310			AT3G53210	AT4G38700
	AT1G58290	AT2G32010	AT3G44020	AT5G57685	AT5G58140	AT1G74458	AT1G18650			AT1G47580	AT1G09310
	AT3G54000	AT5G39840	AT4G34610	AT1G22190	AT5G47510	AT2G40475	AT1G51400			AT1G69780	AT5G10150
	AT2G24240	AT4G30710	AT3G52910	AT1G75100	AT3G53170	AT4G09500	AT5G43990			AT3G25500	AT4G23020
	AT2G42530	AT4G13560	AT3G52750	AT4G02970	AT1G77230	AT1G75380	AT5G21100			AT5G54145	AT3G52940
	AT1G03740	AT1G56210	AT3G47960	AT4G05070	AT5G40890	AT3G18800	AT5G25190			AT4G22200	AT2G37450
	AT5G24030	AT1G23020	AT2G18940	AT1G13245	AT5G37260	AT3G16370	AT5G50740			AT4G22990	AT5G44635
	AT3G60520	AT1G25141	AT1G54500	AT5G62020	AT1G27360	AT5G21100	AT5G02120			AT2G36830	AT4G37080
	AT4G35480	AT2G47230	AT3G46970	AT2G25200	AT1G48570	AT2G24230	AT1G64500			AT1G28400	AT3G15850
	AT1G33600	AT3G21110	AT2G26900	AT5G44560	AT3G07500	AT2G25000	AT4G28250			AT4G01670	AT1G25440
	AT5G59450	AT5G45140	AT4G18960	AT5G60680	AT2G45470	AT5G44600	AT5G38980			AT3G19850	AT1G29460
	AT5G48655	AT5G38510	AT1G28670	AT3G10020	AT2G24580	AT5G12950	AT4G32570			AT4G15810	AT3G63200
	AT5G04870	AT3G44740	AT2G30420	AT1G78050	AT3G45940	AT5G41050	AT5G47330			AT2G28150	AT2G03750
	AT5G67140	AT3G07770	AT5G27300	AT2G38480	AT2G24220	AT3G18110	AT4G29360			AT3G21755	AT2G32640
	AT3G05200	AT4G32270	AT5G22800	AT1G21830	AT1G26920	AT5G24215	AT1G65490			AT2G19860	AT5G23060
	AT4G23180	AT3G51480	AT1G60000	AT3G27350	AT3G22104	AT3G53700	AT3G56010			AT3G62650	AT5G00650
	AT5G63160	AT5G66460	AT2G34640	AT1G72940	AT1G24625	AT5G18690	AT2G21210			AT5G55950	AT2G28605
	AT4G38550	AT3G55010	AT4G22890	AT1G02730	AT5G18770	AT5G35790	AT1G01320			AT5G46260	AT5G62100
	AT3G15760	AT2G22420	AT2G19780	AT4G21740	AT3G60070	AT5G06690	AT4G38430			AT2G45830	AT3G56160
	AT3G47540	AT1G07280	AT1G66840	AT3G59400	AT4G14830	AT2G36430	AT1G72275			AT5G67330	AT4G26150
	AT3G17390	AT1G49990	AT5G55480	AT1G78830	AT1G11700	AT1G78730	AT3G61950			AT3G18080	AT1G70280
	AT2G44290	AT5G44740	AT5G28500	AT1G76130	AT3G20810	AT4G38160	AT2G18328			AT3G45600	AT1G41830
	AT2G47060	AT2G35960	AT1G16080	AT3G62070	AT3G04450	AT2G42200	AT2G03420			AT1G75710	AT3G18750
	AT1G07610	AT5G08180	AT1G63470	AT3G47540	AT4G16447	AT5G35480	AT2G18300			AT2G36430	AT2G30890
	AT1G55210	AT3G47430	AT1G65070	AT4G22570	AT1G11175	AT4G14550	AT1G72030			AT5G43990	AT1G13080
	AT1G75000	AT2G37600	AT3G53190	AT1G07200	AT1G68872	AT5G27300	AT1G64355			AT1G28670	AT1G15830
	AT4G04830	AT1G52150	AT2G29180	AT1G08560	AT3G22810	AT4G03140	AT1G33240			AT5G06690	AT1G15980
	AT5G23730	AT5G58260	AT4G25780	AT2G39980	AT2G45970	AT5G24155	AT5G03760			AT5G14650	AT1G76110
	AT5G62620	AT5G58300	AT4G33010	AT5G27360	AT2G40540	AT2G24220	AT5G42100			AT5G25620	AT2G23600
	AT1G35350	AT5G49990	AT1G62750	AT5G13630	AT5G51540	AT5G04810	AT5G16030			AT1G51940	AT3G28040
	AT5G61210	AT1G74088	AT1G52342	AT1G44446	AT2G03750	AT4G33000	AT1G75460			AT1G05070	AT1G23740
	AT1G64610	AT2G22970	AT3G26710	AT5G65660	AT3G06510	AT1G23080	AT4G35640			AT2G39920	AT4G27595
	AT2G21500	AT1G03360	AT2G30150	AT3G47420	AT3G15354	AT4G24790	AT5G39530			AT3G60220	AT1G12244
	AT2G24550	AT3G10840	AT1G47580	AT4G04760	AT5G01260	AT1G12330	AT4G19100			AT2G45560	AT2G01870
	AT3G46110	AT2G25510	AT1G53233	AT3G18773	AT2G45050	AT3G06770	AT2G18890			AT5G07670	AT2G42690
	AT1G72940	AT1G32240	AT5G38520	AT3G15530	AT1G74875	AT1G68560	AT2G22980			AT1G07440	AT4G23490
	AT1G74030	AT1G74940	AT5G67200	AT1G33770	AT4G00340	AT5G24150	AT5G23480			AT5G58960	AT3G05180
	AT1G02270	AT3G22760	AT5G64580	AT3G46600	AT1G71970	AT5G43990	AT4G00050			AT5G38040	AT4G12320
	AT3G54810	AT4G04750	AT5G51850	AT5G42680	AT1G74940	AT5G46580	AT5G21930			AT2G37930	AT5G63530
	AT3G47550	AT1G06710	AT4G13500	AT5G21940	AT3G13190	AT3G21755	AT4G10120			AT1G12860	AT2G41820
	AT5G13630	AT2G33855	AT3G42670	AT1G62180	AT5G11060	AT5G67370	AT4G04640			AT1G14920	AT5G52280
	AT3G10640	AT5G02940	AT1G62030	AT1G32450	AT3G10190	AT4G04750	AT1G20650			AT5G57655	AT1G12010
	AT5G47910	AT3G18130	AT2G32480	AT3G15550	AT2G39920	AT3G10190	AT5G46270			AT3G26510	AT3G56290
	AT1G56300	AT4G15630	AT1G71720	AT3G02640	AT4G33000	AT4G01670	AT3G23880			AT2G19310	AT3G58940
	AT5G66675	AT1G14150	AT5G17050	AT4G38960	AT4G17810	AT2G30424	AT4G33000			AT1G01250	AT2G17230
	AT5G38210	AT1G12860	AT1G03630	AT4G11300	AT1G80980	AT3G22210	AT3G44960			AT4G34980	AT4G21890
	AT3G11420	AT2G33990	AT3G00590	AT2G23320	AT4G16190	AT4G03935	AT4G30610			AT2G18940	AT5G01890
	AT2G17290	AT2G24220	AT1G08550	AT4G02800	AT3G13062	AT3G07540	AT1G13448			AT4G00238	AT2G28050
	AT1G21130	AT2G02150	AT5G60100	AT3G48360	AT3G18970	AT1G76955	AT3G54790			AT1G65920	AT2G47930
	AT1G55920	AT3G24320	AT2G46192	AT1G66230	AT1G33480	AT3G10840	AT1G68238			AT4G16146	AT4G18220
	AT2G12400	AT4G27900	AT1G17850	AT3G15630	AT5G58260	AT2G29180	AT2G47590			AT5G24010	AT4G12420
	AT1G22410	AT1G32060	AT3G61950	AT2G17880	AT3G05800	AT5G66052	AT5G18570			AT5G61340	AT2G42290
	AT1G68330	AT5G06690	AT4G35290	AT2G34620	AT5G51560	AT5G42200	AT4G27030			AT2G22330	AT5G01790
	AT4G21740	AT5G64420	AT2G36990	AT5G16200	AT1G50055	AT2G05995	AT5G57930			AT3G59580	AT3G18800
	AT2G13790	AT4G02710	AT3G15850	AT2G29300	AT4G36580	AT5G11060	AT4G00870			AT3G18290	AT3G05190
	AT3G19030	AT1G05590	AT1G55260	AT4G32830	AT1G01860	AT1G06645	AT1G52700			AT3G28100	AT5G09820
	AT3G57880	AT5G21930	AT4G28740	AT5G49450	AT4G29190	AT5G20110	AT1G02205			AT3G10040	AT5G67385
	AT1G78000	AT4G00238	AT4G33470	AT5G51600	AT5G04895	AT1G01420	AT2G03310			AT5G01790	AT2G18300
	AT3G20600	AT1G20720	AT5G15740	AT1G71030	AT5G44660	AT2G44230	AT1G47580			AT4G35290	AT5G40830
	AT3G51160	AT3G10610	AT1G72275	AT1G29690	AT3G26310	AT2G36000	AT1G62750			AT2G43200	AT1G27950
	AT1G71100	AT1G69040	AT2G28000	AT5G19190	AT3G06530	AT3G56370	AT5G67200			AT1G08890	AT1G26761
	AT4G08850	AT4G12750	AT2G01590	AT5G15510	AT1G02300	AT1G78290	AT2G30420			AT1G69526	AT1G65295
	AT2G23680	AT4G10450	AT1G22630	AT3G19380	AT3G14420	AT3G54910	AT4G18970			AT1G12700	AT5G19190
	AT5G39090	AT4G32290	AT1G30520	AT5G24660	AT5G67370	AT1G29660	AT4G16980			AT3G62510	AT5G43990
	AT5G56340	AT1G75710	AT2G40150	AT3G25980	AT3G20100	AT5G57030	AT1G68590			AT2G31290	AT3G12685
	AT5G66630	AT1G51140	AT1G51100	AT1G18370	AT2G46710	AT2G46192	AT5G66800			AT1G73210	AT3G26320
	AT2G27310	AT3G57180	AT2G41720	AT1G03780	AT5G15210	AT3G44020	AT1G04520			AT5G27320	AT4G01460
	AT2G21120	AT1G52870	AT1G71050	AT5G37770	AT2G45560	AT2G37640	AT2G28200			AT3G02510	AT3G63160
	AT5G18290	AT3G05060	AT5G43990	AT2G34360	AT4G25270	AT1G47670	AT3G63200			AT5G05690	AT1G03270
	AT4G30650	AT4G25340	AT3G10040	AT5G52900	AT5G63180	AT1G05590	AT5G25240			AT2G35960	AT1G19950
	AT3G09830	AT4G13570	AT1G28560	AT1G76310	AT3G21110	AT5G01790	AT3G61550			AT2G04570	AT1G21880
	AT5G58430	AT4G26520	AT1G32470	AT3G53260	AT2G30790	AT3G01405	AT5G18930			AT2G21970	AT3G55800
	AT2G06530	AT3G53700	AT5G55220	AT5G22920	AT5G44520	AT1G09023	AT2G30390			AT5G44510	AT5G08720
	AT3G05580	AT1G28710	AT3G04760	AT5G64660	AT1G79840	AT4G13770	AT1G23080			AT5G56100	AT1G70210
	AT1G20510	AT2G15292	AT3G02730	AT3G56880	AT1G60000	AT1G34640	AT1G78020			AT1G25425	AT5G17230
	AT4G11850	AT5G14650	AT1G44920	AT4G18340	AT1G49010	AT2G28870	AT4G37080			AT5G49980	AT1G28570
	AT2G38360	AT1G72430	AT1G21880	AT1G49130	AT5G15410	AT1G66840	AT4G18240			AT1G72645	AT3G26570
	AT3G15210	AT2G33735	AT5G51820	AT5G06980	AT1G70550	AT4G13560	AT5G51850			AT1G17090	AT3G53850
	AT1G28380	AT5G16750	AT5G43750	AT5G14760	AT3G44740	AT3G22970	AT1G12010			AT1G05590	AT5G58480
	AT1G09240	AT2G23700	AT1G27360	AT2G26760	AT4G33010	AT3G04760	AT2G06520			AT3G20130	AT2G18570
	AT3G46890	AT2G19860	AT3G23760	AT3G17185	AT2G42200	AT5G35490	AT1G80130			AT4G32295	AT2G00790
	AT1G02405	AT1G28670	AT1G19920	AT1G23390	AT3G56000	AT1G28440	AT3G62750			AT3G23870	AT1G64380
	AT3G26680	AT5G23420	AT4G17030	AT1G70290	AT1G69526	AT2G01760	AT4G13840			AT5G58140	AT5G25130
	AT1G76130	AT1G63660	AT5G27290	AT5G65207	AT3G11090	AT5G53730	AT4G10310			AT4G29210	AT4G37550
	AT1G09940	AT1G79490	AT4G26850	AT3G54500	AT5G66052	AT4G21650	AT4G04850			AT5G04770	AT1G66930
	AT5G39785	AT1G27660	AT5G25590	AT5G22390	AT2G19860	AT1G74088	AT3G24430			AT5G58670	AT5G38420
	AT4G04960	AT3G49670	AT5G14350	AT3G17510	AT4G26780	AT5G16190	AT5G13770			AT4G21960	AT3G19800
	AT4G13340	AT1G69526	AT4G30400	AT4G27460	AT3G49670	AT2G24280	AT3G22810			AT1G63150	AT2G30820
	AT5G40780	AT3G51420	AT1G50900	AT1G01070	AT3G62950	AT2G42690	AT1G21150			AT1G75460	AT1G18670
	AT1G75280	AT5G02860	AT4G31850	AT1G68330	AT1G32520	AT3G50700	AT3G05900			AT5G18860	AT1G04550
	AT1G64760	AT3G26310	AT5G18670	AT1G37130	AT5G02940	AT4G27030	AT3G25590			AT5G57030	AT3G06880
	AT1G56510	AT3G55800	AT4G37320	AT1G58290	AT1G12775	AT2G01913	AT5G55220			AT5G48730	AT2G38210
	AT1G72280	AT2G21970	AT2G36835	AT5G54585	AT5G62100	AT4G12290	AT4G26760			AT5G51350	AT1G72970
	AT5G35970	AT2G28950	AT2G02950	AT5G49730	AT3G50700	AT3G18490	AT3G54910			AT3G48360	AT1G47580
	AT4G01540	AT5G56590	AT1G15260	AT4G05110	AT4G37740	AT5G27390	AT1G11860			AT5G12440	AT5G25120
	AT3G22942	AT5G44660	AT1G47900	AT3G14870	AT1G19150	AT1G71970	AT5G01075			AT4G29990	AT1G64860
	AT4G25030	AT4G34980	AT5G13650	AT5G35970	AT4G35900	AT5G06480	AT5G60210			AT5G20635	AT3G50560
	AT2G38290	AT4G28270	AT3G57180	AT2G40100	AT2G36000	AT1G76080	AT5G26742			AT4G33660	AT3G18110
	AT3G25600	AT5G23100	AT1G01790	AT1G19640	AT3G01405	AT5G23660	AT5G55730			AT5G56860	AT1G14700
	AT2G36580	AT2G31840	AT3G17930	AT5G56550	AT3G62750	AT4G13100	AT5G11460			AT5G02860	AT1G12900
	AT4G12120	AT4G31120	AT2G21530	AT1G65490	AT3G56040	AT3G53850	AT3G59420			AT4G09970	AT5G46280
	AT4G23010	AT1G12330	AT4G16141	AT3G49790	AT1G30530	AT3G06510	AT1G04040			AT5G10930	AT1G10960
	AT5G42050	AT3G58220	AT5G66470	AT5G28770	AT4G32295	AT5G44510	AT5G59750			AT4G27860	AT4G14096
	AT4G15430	AT5G52120	AT1G01390	AT1G04770	AT2G46250	AT1G06240	AT1G01250			AT3G56080	AT3G12110
	AT3G18710	AT3G62750	AT5G26570	AT3G51280	AT1G52870	AT5G02190	AT3G04140			AT3G48490	AT5G20670
	AT2G42950	AT1G11280	AT3G12930	AT4G20820	AT2G28330	AT3G28130	AT1G25530			AT5G06530	AT3G29280
	AT2G26530	AT5G22640	AT3G03770	AT3G51930	AT2G39570	AT4G27595	AT3G49650			AT4G07825	AT1G32120
	AT2G02220	AT2G02950	AT5G52420	AT2G41640	AT1G06250	AT3G04860	AT3G17930			AT5G67150	AT1G75710
	AT1G67060	AT2G45280	AT5G21222	AT4G15430	AT5G57780	AT1G38131	AT4G25780			AT5G37260	AT1G03310
	AT4G30060	AT4G19865	AT1G56430	AT3G02120	AT1G05140	AT3G00580	AT5G63530			AT3G28040	AT3G48490
	AT3G22160	AT4G01915	AT5G57170	AT5G24120	AT4G32710	AT4G15630	AT3G20820			AT1G01780	AT5G21930
	AT1G67970	AT1G29900	AT2G33180	AT5G39660	AT1G77580	AT5G52100	AT2G33330			AT1G21410	AT4G21870
	AT5G14730	AT2G28450	AT1G14350	AT4G06120	AT5G54630	AT4G13990	AT3G05105			AT3G07310	AT3G26490
	AT1G63830	AT4G21190	AT1G73655	AT5G14730	AT5G67280	AT1G44920	AT3G18390			AT3G01405	AT5G39530
	AT1G51660	AT1G11820	AT5G63780	AT5G01820	AT2G47920	AT4G24090	AT1G52230			AT5G44410	AT3G51480
	AT5G48380	AT4G37330	AT1G35420	AT1G32920	AT5G44600	AT3G08600	AT1G66840			AT5G07240	AT3G46550
	AT1G69840	AT5G10080	AT2G28950	AT1G20610	AT2G13360	AT2G22970	AT3G52920			AT4G33700	AT1G64770
	AT5G00650	AT1G45229	AT2G41312	AT4G36670	AT1G16720	AT2G38750	AT1G60010			AT4G16540	AT3G05900
	AT4G18280	AT1G14700	AT5G40380	AT3G12320	AT3G18490	AT2G33855	AT3G53190			AT1G06265	AT4G34830
	AT1G31130	AT3G49650	AT2G41050	AT5G15950	AT2G18160	AT2G27402	AT5G19190			AT3G21870	AT2G33330
	AT5G60800	AT5G48360	AT1G68590	AT2G05100	AT1G66130	AT2G18735	AT2G18560			AT1G12730	AT5G64630
	AT5G05190	AT2G25790	AT3G09580	AT5G23730	AT4G07400	AT2G41950	AT1G35420			AT4G37580	AT5G44510
	AT1G56140	AT5G11060	AT1G77460	AT3G54260	AT1G16320	AT1G70890	AT3G16240			AT2G40475	AT2G36870
	AT3G11840	AT1G17850	AT4G38950	AT4G08290	AT1G07440	AT3G56080	AT1G68890			AT2G40460	AT4G31890
	AT3G21220	AT1G29030	AT3G53760	AT2G41100	AT1G67480	AT4G13570	AT3G54050			AT3G59670	AT5G13770
	AT2G43320	AT1G15440	AT1G72970	AT1G80920	AT5G35480	AT2G29125	AT5G19740			AT2G33500	AT5G19500
	AT2G17040	AT1G32090	AT4G21890	AT1G23870	AT4G27010	AT2G47910	AT4G35270			AT1G62870	AT4G15630
	AT1G15430	AT2G45460	AT5G63180	AT1G19450	AT3G02830	AT3G61550	AT2G12462			AT4G26760	AT3G04860
	AT3G56200	AT4G31390	AT5G38980	AT2G47010	AT1G32540	AT1G27480	AT1G77090			AT2G22970	AT2G31750
	AT5G41180	AT1G75770	AT3G19450	AT4G35620	AT3G48740	AT3G20100	AT5G22640			AT4G40060	AT2G47370
	AT4G04610	AT1G68050	AT4G10300	AT1G02640	AT1G20650	AT5G11610	AT3G46550			AT1G34640	AT1G65490
	AT5G44070	AT3G48490	AT3G51820	AT2G24600	AT1G68010	AT5G23820	AT4G14740			AT5G56590	AT1G72030
	AT5G24660	AT3G50700	AT4G12970	AT1G19840	AT4G01593	AT1G18710	AT5G40380			AT3G05945	AT2G30790
	AT2G23320	AT2G30390	AT2G40690	AT1G13700	AT2G42290	AT1G48480	AT2G36000			AT4G12300	AT2G03550
	AT2G02860	AT2G18328	AT1G32060	AT1G68440	AT3G55340	AT1G26600	AT3G47070			AT5G25590	AT1G74890
	AT2G30250	AT5G18860	AT3G14415	AT3G15990	AT2G26110	AT3G46550	AT4G23290			AT1G63240	AT3G14240
	AT2G39400	AT1G61580	AT4G03150	AT3G19580	AT2G35155	AT1G26920	AT4G38700			AT3G23740	AT2G40670
	AT2G29720	AT3G13150	AT5G44650	AT1G07180	AT5G57180	AT4G38870	AT4G24090			AT1G71695	AT3G44940
	AT1G22650	AT5G52420	AT2G15050	AT5G18670	AT1G06150	AT4G20270	AT3G14415			AT5G60580	AT1G18650
	AT1G26730	AT1G01970	AT3G44940	AT2G38470	AT5G63470	AT3G49650	AT2G23560			AT2G26110	AT4G28660
	AT2G43290	AT3G14890	AT5G57180	AT1G80760	AT5G11460	AT5G07690	AT5G53490			AT3G18090	AT5G43870
	AT5G25440	AT1G78180	AT4G15810	AT3G06070	AT5G14350	AT1G28660	AT3G29185			AT2G04240	AT1G75240
	AT5G24120	AT3G18970	AT4G01130	AT1G52565	AT5G00980	AT4G16447	AT3G51480			AT2G37450	AT4G30980
	AT5G62865	AT3G20240	AT4G02790	AT2G37460	AT4G01670	AT1G27660	AT1G74470			AT3G52072	AT2G28470
	AT2G41110	AT2G38230	AT2G21330	AT3G59080	AT4G25260	AT5G38980	AT5G62280			AT2G42690	AT5G54145
	AT3G10660	AT1G67400	AT1G49010	AT2G41010	AT1G09900	AT1G18620	AT1G54780			AT5G18770	AT2G29290
	AT3G11650	AT4G14020	AT3G01810	AT5G18010	AT2G20180	AT4G35290	AT1G49730			AT1G07200	AT3G55120
	AT5G05365	AT5G61350	AT2G45560	AT2G05440	AT1G04350	AT3G07500	AT3G19850			AT2G29995	AT5G63700
	AT3G15518	AT3G16910	AT2G39470	AT5G49700	AT3G15095	AT2G39870	AT1G68780			AT1G45229	AT3G53190
	AT4G18205	AT4G14510	AT5G05740	AT5G19120	AT5G63190	AT5G65410	AT1G49580			AT4G14830	AT5G38980
	AT4G11000	AT2G36980	AT1G11670	AT4G08300	AT5G12950	AT2G42190	AT1G26945			AT3G48200	AT1G13448
	AT1G07000	AT4G03150	AT1G70760	AT1G02610	AT3G02690	AT3G09050	AT1G70940			AT1G05950	AT3G06770
	AT1G18740	AT1G72440	AT1G75120	AT1G36370	AT1G25141	AT2G47930	AT2G33255			AT5G07610	AT2G40100
	AT3G19260	AT5G65700	AT1G17220	AT1G80440	AT4G05150	AT5G20635	AT5G44520			AT5G48500	AT4G06120
	AT3G52520	AT2G32650	AT1G59840	AT3G28340	AT3G49930	AT3G50685	AT2G23600			AT4G14605	AT1G69700
	AT3G47090	AT2G46890	AT2G01918	AT3G27690	AT2G04039	AT1G78020	AT1G53070			AT5G03140	AT5G39210
	AT1G08940	AT5G52320	AT1G79770	AT1G77760	AT2G47220	AT1G74580	AT3G02830			AT5G03180	AT2G04280
	AT4G35500	AT4G02990	AT4G35640	AT5G05270	AT1G18650	AT1G60800	AT2G37630			AT4G00200	AT5G35220
	AT3G48090	AT1G77400	AT3G47690	AT5G66740	AT4G13100	AT5G07570	AT5G38140			AT3G25590	AT1G64670
	AT5G45110	AT4G06598	AT2G37790	AT3G07350	AT1G28440	AT1G78750	AT1G51940			AT1G77210	AT2G40480
	AT3G52800	AT4G02460	AT4G09040	AT2G28140	AT2G02070	AT1G18650	AT3G46580			AT5G54250	AT1G49975
	AT3G26980	AT5G12440	AT4G27440	AT1G66160	AT5G65380	AT1G67080	AT1G77400			AT1G52570	AT3G19850
	AT5G14930	AT2G01120	AT1G12900	AT1G15550	AT2G35800	AT3G26750	AT5G63420			AT2G16390	AT5G03140
	AT5G15870	AT2G05120	AT4G02630	AT4G30290	AT1G30500	AT4G21190	AT1G78530			AT1G72890	AT3G61220
	AT1G61260	AT4G12917	AT4G37080	AT2G31380	AT4G06598	AT5G21930	AT4G27440			AT5G55910	AT4G27700
	AT4G01750	AT1G31950	AT2G19650	AT5G41740	AT3G48830	AT5G44020	AT5G26230			AT5G55470	AT5G65740
	AT4G38940	AT2G26860	AT5G07570	AT3G04640	AT1G28670	AT2G33750	AT1G70760			AT3G50270	AT4G22560
	AT2G15620	AT5G16715	AT4G37110	AT5G52050	AT3G47600	AT2G31290	AT5G23280			AT5G07180	AT4G21750
	AT4G30210	AT3G20015	AT5G43870	AT5G48850	AT1G72040	AT5G15010	AT3G52750			AT3G58820	AT5G56590
	AT5G12940	AT1G72275	AT1G43670	AT1G68840	AT3G53960	AT3G16250	AT4G04350			AT4G29360	AT1G72130
	AT5G58120	AT4G21550	AT3G25805	AT5G54130	AT3G57400	AT3G56000	AT5G04810			AT5G15010	AT1G69526
	AT1G03730	AT4G10470	AT1G72030	AT5G49360	AT5G14410	AT5G25460	AT1G32080			AT4G33000	AT5G16000
	AT5G41100	AT5G39850	AT1G22430	AT1G44800	AT1G19000	AT5G13140	AT5G61420			AT2G18160	AT5G57180
	AT5G18400	AT5G20450	AT4G18480	AT2G40000	AT2G42750	AT5G46570	AT4G37750			AT5G45610	AT2G42190
	AT4G20780	AT4G34900	AT3G55330	AT5G39610	AT5G23050	AT3G47600	AT2G40475			AT1G21680	AT4G14440
	AT3G50480	AT5G39710	AT4G16370	AT1G29920	AT5G01175	AT1G24470	AT2G14660			AT3G55630	AT1G23000
	AT3G19580	AT3G62410	AT4G35320	AT2G18700	AT3G23480	AT2G37170	AT5G13930			AT1G77580	AT1G74070
	AT5G50200	AT3G18500	AT5G08050	AT5G25190	AT5G57030	AT5G62130	AT2G33735			AT1G70100	AT4G18760
	AT4G00970	AT5G45610	AT2G16630	AT4G01430	AT1G05160	AT1G49010	AT2G42170			AT5G26230	AT4G18740
	AT1G50740	AT2G39681	AT3G17185	AT3G49580	AT4G14620	AT5G42100	AT2G26870			AT3G53950	AT2G12462
	AT2G37970	AT2G32480	AT5G17670	AT2G24550	AT3G14067	AT2G23010	AT2G05920			AT1G72150	AT2G36000
	AT1G63750	AT4G30130	AT2G26270	AT4G37610	AT1G17850	AT3G05945	AT3G48730			AT3G25700	AT1G27880
	AT1G18890	AT4G31590	AT3G21190	AT5G52570	AT5G14880	AT4G09650	AT4G15510			AT3G62630	AT3G01550
	AT5G03380	AT1G68550	AT5G52320	AT3G09600	AT2G24230	AT5G14090	AT2G45850			AT5G45790	AT5G20935
	AT4G10040	AT5G40150	AT1G04040	AT1G21910	AT5G53900	AT1G29600	AT4G12900			AT2G14860	AT3G22150
	AT5G44060	AT2G23950	AT2G33855	AT1G57990	AT3G61160	AT3G23805	AT3G52840			AT3G53850	AT5G42780
	AT4G23160	AT3G25700	AT1G68220	AT2G41250	AT4G12917	AT1G11130	AT1G16720			AT5G57180	AT5G44190
	AT3G44190	AT3G09070	AT2G43340	AT3G55980	AT5G40480	AT5G49100	AT4G14770			AT1G19350	AT1G30520
	AT4G36990	AT5G18770	AT3G52150	AT2G21220	AT2G47910	AT1G04350	AT1G11700			AT2G15050	AT5G12440
	AT1G71697	AT1G13030	AT5G16540	AT2G15880	AT2G39681	AT2G47920	AT3G24255			AT1G60160	AT4G02060
	AT3G09020	AT3G15080	AT2G37860	AT3G49570	AT3G52170	AT1G28130	AT5G00650			AT1G78750	AT2G35860
	AT3G61640	AT3G21100	AT1G74875	AT1G69490	AT4G14540	AT2G40540	AT4G31890			AT3G47620	AT4G36660
	AT3G22060	AT3G56040	AT5G49030	AT3G22840	AT5G06690	AT5G67200	AT3G58820			AT2G18230	AT1G68400
	AT1G70740	AT3G04960	AT2G29630	AT1G70260	AT1G77210	AT2G31750	AT2G24060			AT1G75900	AT4G28310
	AT1G51090	AT3G61970	AT1G72430	AT5G13930	AT3G20015	AT3G58000	AT1G63480			AT5G42900	AT1G49730
	AT4G38960	AT1G06265	AT4G18370	AT2G20670	AT1G60800	AT1G76100	AT3G54720			AT1G67590	AT4G23990
	AT4G29440	AT1G75120	AT2G15128	AT1G62440	AT3G12950	AT5G41761	AT2G35830			AT1G05160	AT1G15290
	AT1G13210	AT5G58140	AT4G33000	AT1G34580	AT2G45600	AT3G10570	AT3G25500			AT2G02950	AT2G47630
	AT5G46710	AT1G51520	AT1G77090	AT5G59990	AT1G71695	AT5G13400	AT1G14840			AT3G15630	AT5G18060
	AT5G53740	AT2G34150	AT1G45230	AT5G17300	AT2G39470	AT2G28605	AT3G25130			AT4G37080	AT2G22420
	AT4G36500	AT3G06160	AT5G54770	AT2G46830	AT3G26740	AT1G48300	AT5G65390			AT4G28080	AT3G21390
	AT5G45750	AT5G67330	AT1G12330	AT1G35140	AT4G18570	AT5G15410	AT1G01610			AT3G14240	AT1G03630
	AT4G39890	AT1G78170	AT3G53130	AT5G15830	AT5G46260	AT4G38770	AT1G70895			AT3G09035	AT3G52370
	AT3G25510	AT4G39710	AT1G15080	AT1G01060	AT3G13620	AT4G33010	AT3G54830			AT4G38670	AT1G17360
	AT3G12520	AT1G50460	AT3G19100	AT1G65480	AT5G02860	AT4G14540	AT4G09650			AT3G56360	AT5G65700
	AT5G39660	AT1G14440	AT4G03070	AT3G07820	AT5G12440	AT4G22200	AT4G04330			AT4G39940	AT5G49100
	AT3G54020	AT1G55850	AT1G19950		AT1G60160	AT5G50450	AT2G29300			AT3G14067	AT3G14210
	AT3G62720	AT1G15480	AT1G53250		AT5G07670	AT1G53233	AT1G74850			AT4G17810	AT4G17770
	AT5G61560	AT2G04270	AT3G55120		AT3G60630	AT2G46250	AT1G75100			AT4G14145	AT3G46370
	AT1G76970	AT1G01740	AT1G44000		AT2G45850	AT1G56210	AT2G45960			AT5G41460	AT2G46660
	AT2G45750	AT1G17090	AT3G21950		AT4G34610	AT3G50440	AT2G00790			AT5G41050	AT3G20260
	AT2G31865	AT1G21880	AT1G18730		AT3G26510	AT3G50840	AT4G27595			AT5G65820	AT4G38950
	AT1G65790	AT4G15640	AT4G04750		AT5G58480	AT3G51950	AT1G65010			AT2G33735	AT4G19380
	AT1G11270	AT5G61300	AT4G00880		AT1G11820	AT5G11460	AT3G01405			AT5G42750	AT1G16880
	AT5G45280	AT2G37230	AT1G67090		AT5G21100	AT4G38430	AT5G05940			AT5G33280	AT3G23810
	AT1G51700	AT2G40480	AT5G52100		AT1G23020	AT1G12300	AT2G05995			AT2G47670	AT4G24780
	AT1G02660	AT1G23280	AT3G02450		AT5G48500	AT4G38700	AT2G22650			AT4G03150	AT5G03995
	AT5G40850	AT5G67100	AT1G67040		AT5G23410	AT5G03140	AT4G30020			AT1G13910	AT4G14540
	AT1G66880	AT4G19160	AT1G49975		AT5G14650	AT1G03630	AT5G27290			AT1G79520	AT5G55730
	AT1G62180	AT5G65683	AT3G26570		AT1G68560	AT5G58570	AT3G49470			AT5G38860	AT5G01075
	AT1G79770	AT3G09550	AT3G13120		AT5G33280	AT2G45180	AT3G08940			AT5G63810	AT2G35830
	AT5G01640	AT3G07650	AT4G23940		AT4G37560	AT1G02300	AT3G15354			AT3G63290	AT2G41250
	AT5G47070	AT5G53580	AT4G28080		AT2G37690	AT5G23800	AT4G00380			AT3G51950	AT3G06750
	AT2G19710	AT2G36430	AT5G21920		AT5G49645	AT4G25910	AT4G36270			AT1G79110	AT5G26200
	AT2G27500	AT3G07860	AT5G48250		AT1G15250	AT1G29160	AT4G35100			AT1G74840	AT1G77090
	AT4G37640	AT4G00620	AT2G46535		AT5G49990	AT2G41312	AT4G33500			AT4G21910	AT4G13190
	AT1G74450	AT1G74850	AT2G02130		AT5G62130	AT1G74875	AT2G01918			AT4G27900	AT5G62840
	AT1G14370	AT3G58940	AT1G53230		AT2G21180	AT5G42780	AT3G15550			AT1G49990	AT4G34610
	AT4G18950	AT1G76350	AT3G48730		AT5G48790	AT1G43605	AT4G28740			AT3G17840	AT3G52920
	AT5G66620	AT1G12730	AT1G55480		AT1G72430	AT4G04630	AT3G12685			AT2G22540	AT1G32450
	AT3G26910	AT5G62900	AT2G21370		AT3G62980	AT5G57180	AT3G17170			AT1G78995	AT3G16175
	AT2G39660	AT5G58480	AT3G22760		AT5G60050	AT4G37580	AT1G12244			AT2G45470	AT5G10470
	AT1G74330	AT5G27300	AT3G51420		AT4G30990	AT1G31580	AT3G09050			AT3G46970	AT1G65070
	AT1G63860	AT1G12020	AT2G40460		AT2G40230	AT2G22122	AT2G37380			AT1G19850	AT1G18620
	AT1G10155	AT3G09035	AT5G47800		AT3G53700	AT4G03070	AT5G52280			AT5G41920	AT3G09050
	AT2G31880	AT1G05460	AT2G23390		AT2G33855	AT1G51400	AT1G14280			AT1G62630	AT2G24630
	AT1G18390	AT1G03270	AT5G04810		AT3G62500	AT3G62750	AT5G45650			AT3G49670	AT3G25130
	AT4G21940	AT5G55580	AT3G49470		AT3G18090	AT2G42290	AT2G36990			AT3G62700	AT5G35750
	AT4G35985	AT1G79110	AT3G48460		AT4G04670	AT1G58520	AT3G26300			AT1G19000	AT2G27130
	AT5G56580	AT5G43810	AT5G43740		AT3G15850	AT5G66330	AT5G14450			AT1G10020	AT4G29990
	AT4G23030	AT1G07440	AT3G62060		AT4G34930	AT2G39180	AT4G17770			AT4G19865	AT2G45190
	AT3G17609	AT2G02070	AT1G05140		AT5G53730	AT5G07700	AT5G19730			AT3G63445	AT1G22590
	AT3G05820	AT1G77550	AT1G23740		AT1G01970	AT1G14250	AT1G04680			AT1G76100	AT2G32560
	AT3G04010	AT4G00150	AT1G01610		AT2G22840	AT5G57930	AT1G31800			AT4G17880	AT4G38770
	AT5G11000	AT1G52570	AT1G05385		AT3G10840	AT5G50740	AT4G16140			AT4G19160	AT3G05910
	AT1G33720	AT2G40085	AT2G35370		AT5G38040	AT1G74850	AT1G28570			AT4G35270	AT4G20820
	AT5G08790	AT5G14350	AT4G38430		AT1G56210	AT2G32540	AT5G59130			AT1G56210	AT4G10310
	AT1G08930	AT1G50290	AT4G15510		AT4G12300	AT5G64770	AT4G37110			AT1G01240	AT2G20980
	AT1G80760	AT2G24280	AT3G62910		AT5G58570	AT1G11440	AT2G26080			AT3G04485	AT3G50685
	AT3G10720	AT2G48030	AT1G38131		AT3G17890	AT2G36570	AT1G64380			AT4G01915	AT3G54910
	AT1G04540	AT5G48990	AT3G48420		AT2G25590	AT5G01880	AT4G22570			AT1G78180	AT4G35090
	AT1G77500	AT1G28570	AT2G32230		AT5G64420	AT1G67830	AT1G29170			AT3G05030	AT5G06530
	AT5G05440	AT1G33410	AT4G14096		AT1G51430	AT1G44000	AT4G15430			AT3G02370	AT2G26515
	AT5G11650	AT3G56990	AT4G38970		AT4G26850	AT3G21670	AT3G09035			AT2G39870	AT1G21560
	AT3G56880	AT2G30150	AT1G71500		AT2G06040	AT2G14660	AT5G45930			AT5G13870	AT4G24790
	AT2G05940	AT4G38160	AT4G13100		AT1G72890	AT4G01915	AT3G23070			AT5G01260	AT3G18050
	AT1G18570	AT3G14420	AT5G14610		AT5G45610	AT2G18328	AT5G43700			AT4G13100	AT1G26150
	AT1G27770	AT1G75380	AT3G23880		AT1G61740	AT1G68862	AT3G58850			AT5G45275	AT1G07720
	AT1G76040	AT1G06790	AT4G36910		AT4G00150	AT4G34980	AT5G03553			AT4G16447	AT3G02690
	AT4G05110	AT5G15980	AT4G34090		AT1G02370	AT3G44940	AT5G22940			AT4G15540	AT1G62750
	AT4G18340	AT2G32640	AT1G01080		AT5G09820	AT5G03120	AT1G70820			AT3G05430	AT4G22890
	AT3G49530	AT2G34780	AT5G04140		AT1G25320	AT4G37750	AT4G26370			AT3G62980	AT3G01660
	AT1G72920	AT3G63370	AT5G17300		AT3G26240	AT5G44660	AT1G68810			AT3G61160	AT5G13730
	AT3G13080	AT5G47640	AT3G22550		AT5G18850	AT4G30000	AT2G23700			AT3G44798	AT4G04890
	AT1G23550	AT1G29418	AT5G38410		AT5G65683	AT5G24010	AT5G16540			AT5G55120	AT3G06150
	AT4G19520	AT2G41720	AT3G16910		AT4G34020	AT3G55800	AT4G00480			AT3G20100	AT5G57030
	AT5G16200	AT2G21440	AT4G39970		AT4G15540	AT5G62100	AT1G01390			AT3G20080	AT2G23560
	AT1G63530	AT5G09460	AT1G78180		AT1G74560	AT2G19170	AT2G41820			AT3G58980	AT5G41460
	AT3G53260	AT2G21790	AT5G66270		AT3G18000	AT5G12440	AT5G12440			AT5G61300	AT1G49580
	AT2G36220	AT5G63960	AT1G69523		AT1G32090	AT5G23980	AT2G34060			AT1G27480	AT2G16630
	AT5G15830	AT5G33280	AT2G45970		AT5G10470	AT4G17880	AT3G02690			AT1G10200	AT4G25780
	AT1G02820	AT5G67280	AT3G12780		AT3G44380	AT5G06930	AT5G25140			AT3G25890	AT3G18810
	AT3G55430	AT4G14096	AT5G20270		AT2G35430	AT3G57830	AT1G45616			AT1G30360	AT4G26760
	AT4G01010	AT3G56480	AT2G20340		AT2G24280	AT5G13770	AT4G20430			AT1G78730	AT3G23760
	AT5G25930	AT5G62100	AT4G21190		AT3G18870	AT2G02070	AT3G62110			AT4G35470	AT4G33660
	AT3G28850	AT2G28070	AT3G13180		AT3G06160	AT1G17850	AT1G75360			AT5G57790	AT5G03355
	AT5G55460	AT1G60800	AT4G33500		AT3G59300	AT4G17810	AT2G21320			AT2G19170	AT1G31650
	AT1G07620	AT1G76080	AT1G07010		AT3G47640	AT4G17680	AT4G13100			AT5G20700	AT5G48730
	AT2G00500	AT5G42130	AT3G14420		AT5G20700	AT5G67150	AT3G59780			AT5G67280	AT2G47920
	AT1G73600	AT1G53800	AT2G34150		AT4G19500	AT3G25690	AT2G37660			AT4G00755	AT5G65010
	AT4G37610	AT5G02950	AT3G24430		AT2G28720	AT4G18220	AT5G10570			AT5G38980	AT4G04630
	AT1G56660	AT1G31150	AT2G32765		AT2G43110	AT3G13065	AT4G21890			AT2G03750	AT2G39730
	AT1G74930	AT3G12690	AT5G56860		AT1G74850	AT3G54720	AT1G60000			AT5G60050	AT5G66580
	AT3G44720	AT3G18160	AT4G25290		AT1G01780	AT5G19090	AT3G27250			AT5G43810	AT1G14840
	AT5G13420	AT2G23470	AT2G21210		AT4G31850	AT3G50270	AT1G18670			AT5G55960	AT5G17600
	AT5G22690	AT1G16350	AT4G39960		AT2G18735	AT3G02830	AT1G54500			AT4G25910	AT2G26250
	AT5G62020	AT2G43650	AT5G24155		AT4G31115	AT5G05580	AT3G07670			AT4G22756	AT1G50180
	AT3G51920	AT5G44600	AT1G62630		AT5G66460	AT5G52420	AT1G62780			AT1G80630	AT1G17840
	AT4G03400	AT1G06270	AT3G53850		AT5G21930	AT1G13090	AT1G01970			AT1G69370	AT5G53580
	AT3G45640	AT1G50840	AT2G37660		AT5G39710	AT5G50915	AT5G41460			AT5G15210	AT5G49730
	AT1G55450	AT2G38970	AT1G80050		AT5G26820	AT1G71180	AT5G43870			AT5G18650	AT1G63470
	AT1G19770	AT4G13650	AT1G29720		AT4G37470	AT3G20810	AT5G66590			AT3G46580	AT1G66130
	AT2G17840	AT3G05937	AT4G20130		AT1G56220	AT1G53230	AT1G17840			AT2G29310	AT4G16370
	AT3G44400	AT5G60050	AT2G37950		AT3G05937	AT1G63150	AT5G11690			AT5G47800	AT2G25480
	AT4G23220	AT4G33700	AT1G07440		AT1G68550	AT3G48970	AT1G22590			AT3G52525	AT5G09930
	AT1G69900	AT5G60040	AT2G17240		AT4G22990	AT3G26240	AT1G01380			AT4G09510	AT3G03770
	AT1G72900	AT4G04180	AT1G71810		AT5G27300	AT3G59670	AT3G62390			AT5G59470	AT1G03457
	AT3G57550	AT1G30590	AT1G14180		AT2G16050	AT2G19780	AT2G46250			AT3G23340	AT3G19480
	AT3G11820	AT3G49290	AT4G00490		AT4G19865	AT2G25900	AT5G58570			AT5G35480	AT5G07180
	AT3G21070	AT4G37740	AT1G06550		AT4G30000	AT1G74670	AT1G03270			AT5G24310	AT3G52750
	AT1G49000	AT2G04240	AT2G16750		AT4G01030	AT3G23340	AT1G26150			AT2G02070	AT5G61420
	AT1G27020	AT1G69690	AT2G35860		AT4G30130	AT5G39080	AT4G14440			AT3G57400	AT2G47590
	AT1G14260	AT3G53850	AT3G52170		AT5G38510	AT1G58150	AT3G01660			AT2G47600	AT4G13577
	AT3G62150	AT2G39470	AT5G01920		AT5G45460	AT4G04850	AT4G21280			AT5G62100	AT1G19920
	AT4G17615	AT3G16650	AT2G04039		AT2G22970	AT4G00238	AT2G32480			AT5G44660	AT4G17600
	AT4G17500	AT1G45230	AT1G14820		AT3G57062	AT2G13360	AT1G12800			AT3G54910	AT2G32010
	AT1G43910	AT2G45850	AT4G17560		AT4G10550	AT4G34610	AT2G24630			AT5G53160	AT5G48360
	AT4G22780	AT1G61740	AT4G37930		AT5G01240	AT3G19300	AT3G16000			AT3G54720	AT3G11490
	AT5G54130	AT2G47220	AT4G17090		AT1G78680	AT1G66130	AT5G38520			AT3G10020	AT5G06390
	AT3G59700	AT4G36470	AT3G54780		AT3G16810	AT4G31590	AT3G06510			AT4G30400	AT1G52570
	AT1G59910	AT2G04170	AT5G53490		AT1G03530	AT1G45201	AT2G37950			AT5G48412	AT1G19970
	AT1G36370	AT4G19530	AT1G49740		AT3G25690	AT2G17695	AT1G52342			AT3G55290	AT2G46250
	AT4G27652	AT3G06510	AT4G38840		AT2G27400	AT3G24360	AT2G31750			AT2G22660	AT1G78060
	AT5G67620	AT2G13360	AT2G37220		AT3G07310	AT3G62820	AT5G55740			AT5G41900	AT2G43340
	AT4G28085	AT1G76280	AT2G40230		AT5G62900	AT1G27360	AT4G28660			AT4G32270	AT2G22170
	AT5G62570	AT2G37930	AT3G52920		AT5G60210	AT3G62630	AT1G69160			AT1G72030	AT4G24670
	AT2G32930	AT1G48300	AT5G40150		AT2G03890	AT4G07825	AT3G60220			AT3G13000	AT3G06510
	AT4G21990	AT5G09820	AT5G57930		AT1G65370	AT4G14510	AT1G06680			AT1G56165	AT5G17050
	AT3G46930	AT3G55200	AT3G51910		AT5G24165	AT2G45830	AT5G44530			AT4G17180	AT4G27710
	AT1G19780	AT4G01037	AT3G03710		AT5G66490	AT2G39730	AT2G12170			AT1G19340	AT1G68540
	AT1G25370	AT5G55920	AT2G47370		AT4G36240	AT1G11700	AT4G14713			AT3G26240	AT5G61350
	AT2G26190	AT3G15460	AT5G59750		AT1G13640	AT1G79110	AT5G58140			AT4G14540	AT4G32570
	AT2G41250	AT4G25270	AT5G11450		AT3G46210	AT5G41900	AT1G67080			AT2G30930	AT1G11860
	AT1G62710	AT5G18820	AT4G31390		AT1G48840	AT3G29680	AT4G31850			AT2G32090	AT1G68890
	AT1G72210	AT5G54250	AT1G10155		AT1G72130	AT5G16530	AT1G19720			AT5G23580	AT1G12370
	AT3G14050	AT4G11970	AT3G56290		AT1G55850	AT1G69523	AT3G18490			AT2G16750	AT3G48280
	AT4G18010	AT1G05070	AT3G56010		AT3G12270	AT3G22104	AT3G19820			AT2G14878	AT4G37560
	AT3G10300	AT3G21480	AT5G55580		AT1G68585	AT5G16600	AT5G18140			AT5G18140	AT3G03370
	AT3G08720	AT1G69200	AT5G44660		AT2G31290	AT5G49390	AT1G60260			AT5G14350	AT5G52100
	AT1G69890	AT1G08130	AT5G01790		AT3G53850	AT5G63140	AT1G64860			AT5G52320	AT1G10460
	AT3G52450	AT2G22400	AT3G07670		AT5G38980	AT1G72820	AT5G62100			AT5G65740	AT1G60550
	AT3G47420	AT5G53900	AT1G01320		AT3G20440	AT5G05630	AT2G32650			AT3G05690	AT3G06130
	AT4G18253	AT2G21830	AT3G26490		AT4G21190	AT3G18870	AT5G56040			AT4G23930	AT4G16340
	AT5G49480	AT5G10470	AT5G65683		AT1G07780	AT3G06160	AT4G23820			AT1G50732	AT4G10150
	AT1G28190	AT1G71810	AT1G53090		AT5G57930	AT5G56590	AT4G33660			AT2G28550	AT4G19985
	AT4G26120	AT3G07340	AT4G18220		AT1G31950	AT4G14096	AT1G19835			AT4G36470	AT5G25610
	AT1G09070	AT5G02050	AT4G26760		AT4G15620	AT2G26840	AT1G26810			AT5G20510	AT5G65683
	AT5G24590	AT5G46280	AT3G27830		AT5G09660	AT2G24820	AT1G60950			AT4G31290	AT3G19720
	AT3G22930	AT5G55960	AT3G63510		AT2G05790	AT3G14240	AT5G14090			AT5G25220	AT4G29905
	AT1G10040	AT5G03180	AT3G26060		AT5G07180	AT1G64670	AT3G49290			AT1G13860	AT4G38960
	AT1G24145	AT1G14350	AT3G26310		AT1G74880	AT4G35900	AT5G62670			AT3G60070	AT1G34010
	AT5G43620	AT1G68080	AT1G49130		AT3G62470	AT5G04230	AT1G55260			AT2G25510	AT1G36180
	AT1G30620	AT2G17300	AT5G42130		AT3G21540	AT5G03180	AT2G35260			AT3G52170	AT1G01320
	AT5G40540	AT3G25410	AT3G15620		AT1G65230	AT5G01890	AT4G16400			AT3G16857	AT1G54730
	AT4G24160	AT5G52470	AT3G02690		AT2G25930	AT3G04550	AT5G07580			AT2G45590	AT1G27660
	AT5G14760	AT2G34357	AT2G40130		AT5G47800	AT5G58370	AT2G24762			AT4G29140	AT5G53200
	AT4G25480	AT3G15030	AT5G01930		AT3G05120	AT3G59110	AT2G35620			AT4G14760	AT3G51750
	AT3G52748	AT3G22810	AT1G01970		AT2G26840	AT5G35220	AT5G48545			AT5G63480	AT2G01590
	AT4G02200	AT4G38430	AT1G12250		AT1G12240	AT1G17200	AT3G52380			AT5G58480	AT5G24155
	AT1G29290	AT2G45560	AT3G09162		AT3G07750	AT3G48740	AT5G16400			AT1G75540	AT1G74850
	AT3G47980	AT5G63420	AT4G24090		AT1G27480	AT4G38670	AT1G58520			AT2G42980	AT2G37860
	AT5G13110	AT5G04130	AT5G66005		AT2G32480	AT1G49990	AT3G27850			AT1G31820	AT5G56100
	AT4G03450	AT1G17665	AT1G75060		AT4G02510	AT4G29990	AT2G39930			AT2G43700	AT2G01420
	AT2G05070	AT5G11750	AT3G09550		AT1G60525	AT1G70210	AT1G18550			AT1G68585	AT5G40150
	AT1G51670	AT5G41620	AT4G24350		AT4G27900	AT3G46130	AT4G04340			AT3G53800	AT2G30150
	AT5G66650	AT2G35155	AT1G03310		AT5G13870	AT3G15354	AT2G38170			AT3G18035	AT1G17220
	AT5G48850	AT3G57400	AT5G06690		AT5G53170	AT3G52370	AT2G45340			AT3G53960	AT4G35880
	AT2G26560	AT1G18850	AT1G64355		AT5G15700	AT1G50055	AT4G35440			AT1G70310	AT2G33250
	AT4G23140	AT2G07690	AT3G19480		AT5G23240	AT3G06140	AT5G67385			AT2G39700	AT5G13630
	AT3G25610	AT5G11240	AT2G34060		AT5G48030	AT3G58820	AT1G18810			AT3G54790	AT2G27810
	AT5G64170	AT5G45300	AT5G46390		AT3G61100	AT5G40150	AT3G19800			AT1G23390	AT1G44446
	AT5G41670	AT1G06670	AT3G49250		AT3G08505	AT2G45600	AT3G43960			AT4G07455	AT3G44020
	AT4G30850	AT2G31190	AT4G21760		AT1G33780	AT5G36120	AT4G14750			AT2G33990	AT1G60800
	AT4G11470	AT5G10240	AT1G77400		AT5G62350	AT3G12685	AT5G57030			AT3G30300	AT1G45230
	AT2G16890	AT3G15095	AT4G24540		AT5G65700	AT3G07310	AT4G03100			AT2G24230	AT5G55740
	AT4G33050	AT4G00340	AT5G48790		AT1G32240	AT2G44940	AT1G61300			AT4G37320	AT5G36120
	AT1G20350	AT1G08840	AT4G19100		AT1G45230	AT5G21222	AT5G53880			AT1G32090	AT3G09580
	AT5G48540	AT2G16050	AT2G45740		AT1G63150	AT3G22810	AT3G46370			AT5G58800	AT4G24810
	AT2G44080	AT5G55840	AT1G15690		AT3G56830	AT1G69690	AT5G46570			AT5G41980	AT4G37110
	AT4G35640	AT1G25320	AT4G17360		AT4G26140	AT1G28310	AT4G25910			AT3G08670	AT5G27240
	AT1G24280	AT1G56310	AT1G12380		AT3G20270	AT3G57600	AT1G04220			AT5G55740	AT1G53800
	AT4G39640	AT5G48910	AT3G46370		AT2G28450	AT5G53580	AT1G68190			AT3G27020	AT5G55480
	AT1G17147	AT2G22650	AT5G60210		AT3G28920	AT4G31390	AT1G47670			AT3G61280	AT1G51400
	AT5G01760	AT1G22830	AT2G23700		AT5G08600	AT2G25200	AT2G45190			AT5G16540	AT5G59750
	AT2G21320	AT1G78680	AT2G44640		AT5G48910	AT4G17460	AT1G24577			AT1G49720	AT2G34060
	AT4G01250	AT1G13040	AT5G48220		AT4G29360	AT4G26415	AT1G07440			AT1G23020	AT5G43310
	AT2G35930	AT5G13400	AT2G31560		AT2G36835	AT4G09970	AT2G42690			AT5G35926	AT3G09415
	AT5G66210	AT4G27490	AT1G64150		AT1G49990	AT2G22980	AT3G45780			AT4G12917	AT2G46870
	AT5G24470	AT1G71720	AT1G73890		AT3G61550	AT2G32640	AT4G30845			AT2G35830	AT4G21190
	AT5G26030	AT1G01860	AT3G18680		AT5G27320	AT2G25220	AT5G54770			AT3G56370	AT5G55950
	AT1G66500	AT5G58670	AT4G26370		AT4G03070	AT1G06250	AT5G21430			AT3G53700	AT1G10020
	AT3G50060	AT1G68890	AT1G78010		AT5G53580	AT4G29905	AT2G23590			AT2G40070	AT4G38690
	AT5G28630	AT1G73940	AT5G48910		AT5G58800	AT1G07440	AT5G53170			AT5G47510	AT1G75900
	AT1G02390	AT4G15540	AT2G03750		AT2G05075	AT3G12950	AT2G01590			AT1G03090	AT2G04039
	AT2G37940	AT4G00370	AT4G01915		AT5G56590	AT5G61340	AT5G57960			AT4G35780	AT3G43720
	AT3G49570	AT1G60525	AT5G05890		AT2G26080	AT2G01830	AT4G23400			AT3G03370	AT4G37650
	AT2G40095	AT1G51170	AT1G29170		AT1G77630	AT4G10600	AT2G41560			AT4G10890	AT3G19370
	AT2G31141	AT2G27775	AT3G29280		AT2G33860	AT2G45590	AT1G67740			AT2G40540	AT1G20720
	AT5G14700	AT5G20700	AT5G17870		AT1G15480	AT3G49250	AT2G45830			AT3G62500	AT2G40085
	AT5G06320	AT1G02060	AT4G04350		AT1G48460	AT4G36470	AT3G62410			AT1G28230	AT3G05345
	AT3G09600	AT3G62500	AT5G21930		AT5G01770	AT5G65700	AT5G06670			AT1G59980	AT1G54820
	AT3G62260	AT5G07240	AT3G11110		AT1G53800	AT5G59470	AT3G16670			AT1G67480	AT2G35260
	AT3G47780	AT3G49000	AT5G55950		AT1G53450	AT5G48790	AT1G01420			AT3G21260	AT1G61300
	AT5G25910	AT4G18290	AT3G63140		AT5G42130	AT1G15980	AT4G00670			AT5G21100	AT4G38160
	AT2G41835	AT5G47630	AT3G18800		AT4G29990	AT1G22630	AT4G10770			AT2G24280	AT5G02120
	AT4G23810	AT4G07410	AT1G68400		AT1G10210	AT5G10470	AT5G25460			AT1G11175	AT5G28500
	AT1G78860	AT1G43770	AT3G29185		AT4G38150	AT5G14940	AT4G35250			AT5G14880	AT1G75100
	AT3G12833	AT1G51745	AT5G15790		AT1G18800	AT2G04039	AT3G19370			AT4G30500	AT5G07240
	AT4G39580	AT3G07050	AT5G07670		AT2G33500	AT3G08010	AT1G75250			AT2G45850	AT1G30250
	AT4G02380	AT3G60070	AT4G32570		AT2G03670	AT3G52072	AT2G24280			AT5G18245	AT5G47440
	AT1G66400	AT1G65080	AT3G10160		AT4G38160	AT4G36180	AT5G10470			AT4G36180	AT5G04190
	AT5G45840	AT1G45010	AT4G20840		AT4G30993	AT5G46270	AT5G62550			AT4G29910	AT1G06240
	AT2G29090	AT3G05750	AT5G67370		AT1G63240	AT2G06002	AT5G02940			AT3G49650	AT3G02870
	AT5G17300	AT3G62470	AT3G19800		AT4G31390	AT2G30150	AT4G04745			AT1G26230	AT1G48480
	AT3G04420	AT3G60630	AT3G60630		AT3G26650	AT2G25510	AT1G68010			AT5G59020	AT5G22640
	AT2G27510	AT1G60660	AT5G06390		AT5G55580	AT5G51550	AT4G02770			AT1G68780	AT2G21970
	AT5G59550	AT2G43990	AT1G51402		AT1G10490	AT3G15095	AT3G17668			AT1G75060	AT3G54780
	AT4G36010	AT2G27470	AT1G44575		AT1G06720	AT1G64390	AT1G63470			AT1G79220	AT4G30993
	AT1G56540	AT1G02300	AT2G25830		AT2G34780	AT4G34830	AT2G27810			AT5G41620	AT5G60450
	AT1G52200	AT4G26140	AT3G26650		AT5G59470	AT3G60630	AT5G44130			AT1G03990	AT4G04850
	AT5G12930	AT2G02955	AT2G39730		AT1G50840	AT2G03890	AT1G66940			AT4G21510	AT5G17670
	AT1G29690	AT4G14540	AT3G58940		AT4G27870	AT1G01610	AT3G05345			AT3G63030	AT2G03350
	AT4G30290	AT5G21160	AT2G43535		AT1G22830	AT1G12020	AT5G13630			AT4G00380	AT2G21320
	AT4G11370	AT1G65070	AT3G06980		AT3G05750	AT2G28660	AT2G43910			AT3G24255	AT2G33180
	AT1G61560	AT3G53170	AT2G25510		AT5G50240	AT1G66140	AT3G26520			AT5G52545	AT1G18550
	AT2G15480	AT5G11070	AT2G33255		AT2G23180	AT5G54250	AT3G51600			AT5G49390	AT1G69523
	AT4G05390	AT2G43700	AT2G21385		AT4G22730	AT2G43375	AT3G00490			AT3G10840	AT2G24010
	AT2G32680	AT3G44940	AT5G45930		AT1G67080	AT4G14040	AT2G23360			AT5G25040	AT5G18080
	AT4G18880	AT1G01780	AT3G56910		AT1G12700	AT2G22620	AT4G00370			AT4G30000	AT4G13572
	AT4G25490	AT3G18524	AT3G05800		AT5G09670	AT2G35155	AT2G02130			AT4G02130	AT3G60320
	AT3G52430	AT1G34065	AT1G50450		AT3G11964	AT5G55730	AT3G50685			AT1G20620	AT3G01180
	AT5G37770	AT2G31290	AT4G13670		AT1G63660	AT2G35820	AT5G57100			AT1G18670	AT3G50240
	AT3G13100	AT4G38100	AT3G23700		AT1G67830	AT5G15580	AT2G37080			AT3G24760	AT5G23280
	AT1G30755	AT2G29310	AT5G52970		AT1G19700	AT5G40390	AT2G44300			AT5G00980	AT1G63230
	AT5G15950	AT1G73710	AT3G54050		AT3G45780	AT4G30610	AT3G13180			AT2G04170	AT2G03420
	AT4G11890	AT3G66652	AT3G51480		AT5G39850	AT1G16720	AT1G20190			AT5G50240	AT5G58140
	AT4G33920	AT5G52100	AT1G12460		AT4G10060	AT3G49670	AT2G26270			AT5G10320	AT2G24150
	AT1G25400	AT1G73320	AT1G08840		AT3G21755	AT2G45970	AT3G19000			AT3G02830	AT5G46570
	AT4G24380	AT3G05120	AT4G27595		AT1G74088	AT3G57190	AT3G06750			AT1G67830	AT5G25630
	AT4G23310	AT5G61310	AT3G06510		AT5G23340	AT4G12420	AT2G23000			AT4G30650	AT4G29060
	AT4G34380	AT1G27480	AT3G55690		AT2G34510	AT1G64355	AT1G16080			AT5G64340	AT4G17098
	AT4G23150	AT1G07780	AT5G09300		AT1G43770	AT1G24625	AT5G37000			AT5G53020	AT1G76100
	AT3G01290	AT2G40690	AT5G65010		AT5G52120	AT2G04270	AT5G48790			AT5G63470	AT3G20090
	AT1G78050	AT1G01610	AT5G24215		AT1G65590	AT4G30130	AT4G18370			AT1G03310	AT2G01860
	AT4G38340	AT2G36835	AT5G40950		AT3G14650	AT5G09460	AT1G53160			AT2G36000	AT3G24190
	AT3G57530	AT2G40540	AT2G31890		AT1G45229	AT5G26820	AT4G18740			AT3G55760	AT3G10940
	AT5G66640	AT4G13100	AT1G66140		AT2G27770	AT3G14420	AT1G78820			AT2G23590	AT2G45960
	AT1G58225	AT4G17360	AT1G60800		AT1G79490	AT2G30390	AT4G30000			AT1G67080	AT3G05750
	AT5G67450	AT4G02510	AT5G44020		AT2G30390	AT5G45460	AT4G22120			AT1G14440	AT3G49250
	AT1G42990	AT5G24310	AT1G78750		AT4G38932	AT1G14920	AT4G15810			AT1G09570	AT2G22240
	AT1G05575	AT5G07670	AT5G54980		AT3G12690	AT3G19850	AT3G51820			AT1G43770	AT5G15840
	AT3G50800	AT3G14120	AT1G51805		AT5G48545	AT5G02120	AT5G42780			AT5G25210	AT3G48460
	AT1G69430	AT1G79470	AT4G02130		AT1G79510	AT1G22490	AT1G44920			AT1G53450	AT4G28740
	AT1G62170	AT1G70100	AT5G54180		AT1G76280	AT5G45650	AT3G24190			AT4G31590	AT3G03980
	AT3G21320	AT4G01020	AT5G09660		AT2G29310	AT5G14410	AT4G30993			AT2G17300	AT4G13670
	AT3G47500	AT1G12700	AT1G12800		AT5G49980	AT1G25530	AT5G33280			AT4G17770	AT1G31420
	AT2G40140	AT5G47510	AT1G69970		AT1G11440	AT5G58140	AT1G15550			AT2G25964	AT1G52240
	AT1G19180	AT3G24560	AT2G43360		AT5G46840	AT5G43740	AT1G05590			AT2G33855	AT1G51500
	AT5G04340	AT5G57030	AT3G08010		AT2G20440	AT4G22890	AT3G22550			AT3G45780	AT3G61550
	AT3G22370	AT3G15400	AT2G04842		AT1G28560	AT3G26280	AT3G07310			AT3G51480	AT1G45191
	AT5G01820	AT5G38980	AT2G47880		AT2G19310	AT1G10960	AT5G11420			AT4G15450	AT5G54380
	AT5G19240	AT1G28395	AT3G52290		AT1G34640	AT5G06510	AT3G15850			AT2G28070	AT1G42550
	AT5G62430	AT3G43600	AT5G08070		AT1G69523	AT1G70100	AT1G47395			AT1G16320	AT4G14740
	AT5G17330	AT5G06670	AT2G02410		AT1G34570	AT2G01210	AT1G67040			AT5G52910	AT5G55380
	AT2G33710	AT5G39960	AT4G00895		AT5G23690	AT2G28150	AT4G14090			AT1G51520	AT1G12280
	AT2G37980	AT2G35820	AT1G68540		AT3G50750	AT5G51850	AT5G20110			AT1G75120	AT5G24000
	AT2G27660	AT1G16320	AT3G48280		AT5G03430	AT1G75250	AT2G25480			AT5G58600	AT2G27380
	AT1G35230	AT3G12950	AT2G22170		AT1G01790	AT1G01430	AT2G47370			AT5G61810	AT1G77020
	AT3G05320	AT5G42146	AT1G06830		AT4G34920	AT3G10040	AT2G37640			AT5G50375	AT1G78730
	AT5G22250	AT3G18090	AT3G18390		AT5G26180	AT5G03230	AT1G78450			AT4G13572	AT2G33855
	AT5G08240	AT3G25680	AT5G20140		AT1G74580	AT4G16141	AT2G03750			AT1G06110	AT4G12310
	AT1G76680	AT5G26850	AT1G25440		AT4G00755	AT1G70370	AT1G62030			AT1G66840	AT3G54600
	AT3G07195	AT1G05140	AT1G06645		AT2G28810	AT5G51080	AT1G77110			AT4G38580	AT4G26540
	AT5G46910	AT5G56780	AT4G15430		AT5G12320	AT5G01840	AT4G03935			AT3G21270	AT1G68190
	AT1G24150	AT4G25730	AT4G30620		AT2G40920	AT5G25240	AT3G02110			AT2G18170	AT3G59420
	AT3G59080	AT3G03990	AT3G14330		AT1G62630	AT2G39470	AT1G47370			AT5G16560	AT4G18480
	AT5G61600	AT4G24270	AT5G51350		AT4G22540	AT3G56160	AT1G28660			AT2G25590	AT2G12170
	AT1G67920	AT1G09710	AT5G17230		AT3G05340	AT3G05345	AT5G65970			AT5G14370	AT4G35900
	AT4G34390	AT4G30825	AT5G23060		AT4G24800	AT1G12900	AT4G29240			AT5G65410	AT3G27690
	AT2G44500	AT1G06240	AT3G05180		AT5G43790	AT5G14650	AT5G18060			AT1G56310	AT5G53170
	AT1G68840	AT1G07640	AT1G32200		AT5G25630	AT1G46264	AT5G54980			AT4G34881	AT5G44660
	AT5G13200	AT5G60100	AT2G24090		AT1G70630	AT4G02770	AT3G03980			AT1G73570	AT5G42070
	AT5G65600	AT1G06645	AT5G55990		AT5G39840	AT5G14880	AT5G01920			AT4G35880	AT1G50900
	AT2G30040	AT1G70550	AT4G20270		AT1G59980	AT2G34180	AT1G69420			AT4G18390	AT5G10080
	AT5G52050	AT3G44798	AT2G42600		AT3G62650	AT1G62030	AT2G26710			AT5G52420	AT4G36910
	AT1G21910	AT3G13230	AT2G17695		AT1G06240	AT1G05385	AT1G75500			AT5G07860	AT1G07440
	AT3G25900	AT4G02130	AT1G73110		AT3G55160	AT1G32240	AT1G28400			AT3G59300	AT5G14880
	AT4G17490	AT5G44520	AT2G20890		AT2G32640	AT5G57880	AT3G05190			AT3G08000	AT4G13560
	AT5G54720	AT4G09730	AT5G59920		AT2G17270	AT5G57960	AT5G04140			AT5G43440	AT1G26230
	AT5G43420	AT1G78730	AT5G51545		AT4G01026	AT5G38510	AT1G21560			AT4G37300	AT5G07580
	AT5G18470	AT4G37250	AT1G04050		AT4G35780	AT2G23700	AT1G09340			AT3G57800	AT5G52950
	AT2G16060	AT2G26270	AT1G61300		AT5G53160	AT1G26208	AT4G16880			AT1G63480	AT2G26270
	AT3G22910	AT3G59420	AT4G19530		AT3G54780	AT1G10910	AT4G23490			AT1G17970	AT3G24420
	AT1G16130	AT1G31970	AT5G02710		AT4G30710	AT2G26515	AT5G25620			AT2G25930	AT1G68010
	AT1G72950	AT3G15590	AT5G56040		AT3G09580	AT4G28240	AT1G20340			AT3G63160	AT1G34640
	AT3G19010	AT5G01930	AT3G25700		AT5G21222	AT5G20700	AT4G14870			AT1G28070	AT2G24350
	AT2G33580	AT1G73570	AT1G75190		AT1G60560	AT3G05936	AT1G05460			AT5G27300	AT5G64850
	AT4G25390	AT2G13690	AT2G47010		AT1G32160	AT4G07400	AT1G22330			AT5G65683	AT5G48460
	AT2G35290	AT1G21680	AT1G79560		AT1G06910	AT2G30790	AT2G04039			AT3G12950	AT3G06125
	AT5G52750	AT5G65740	AT3G44890		AT5G20450	AT2G05790	AT5G48460			AT5G49990	AT1G24470
	AT4G20820	AT4G22990	AT2G29890		AT1G01610	AT2G39920	AT2G43920			AT4G17370	AT1G49380
	AT3G50260	AT5G41190	AT1G49580		AT1G01700	AT1G72810	AT5G08720			AT1G28310	AT4G38670
	AT1G64065	AT3G18035	AT1G18170		AT5G38520	AT3G05180	AT1G10910			AT5G46840	AT4G13100
	AT2G25735	AT2G42290	AT4G30680		AT3G06920	AT3G61750	AT5G64380			AT5G65380	AT5G16540
	AT3G26470	AT5G11690	AT5G41620		AT3G20120	AT2G24150	AT1G19340			AT5G01470	AT5G49290
	AT2G31945	AT3G03980	AT1G12370		AT4G29840	AT4G30993	AT4G23770			AT1G05140	AT5G43700
	AT1G61470	AT5G61200	AT4G19710		AT4G12600	AT2G33860	AT5G43740			AT3G57580	AT3G19000
	AT4G11280	AT3G18870	AT1G80480		AT2G40690	AT5G46440	AT5G05270			AT1G30820	AT3G62070
	AT1G22400	AT3G06125	AT1G20340		AT4G38670	AT4G19160	AT1G13080			AT2G26730	AT5G48545
	AT5G26920	AT5G10800	AT5G46440		AT2G41720	AT2G39850	AT3G21750			AT1G80980	AT1G62520
	AT3G09520	AT5G46740	AT2G30890		AT4G00180	AT5G19740	AT3G53420			AT1G17460	AT2G31380
	AT1G59590	AT5G26820	AT1G17360		AT1G70890	AT5G24165	AT1G29600			AT1G62520	AT1G54500
	AT1G05020	AT2G25930	AT1G70280		AT4G31560	AT1G45229	AT3G26570			AT4G04340	AT3G20820
	AT3G16510	AT2G14460	AT4G35440		AT1G79110	AT2G02980	AT4G12880			AT1G60560	AT1G77630
	AT1G78410	AT2G23390	AT3G11170		AT1G17200	AT4G19100	AT1G04550			AT4G02050	AT3G20100
	AT3G46620	AT5G01240	AT5G45115		AT1G31790	AT5G43270	AT3G14240			AT4G10400	AT5G09460
	AT1G63720	AT4G34020	AT3G10940		AT2G35830	AT5G40380	AT5G56100			AT3G58690	AT4G00370
	AT5G47230	AT5G53170	AT3G28760		AT3G09760	AT1G12775	AT5G15410			AT4G34630	AT3G09310
	AT2G23810	AT1G38131	AT1G12860		AT5G06350	AT1G60550	AT2G03710			AT5G23050	AT2G29320
	AT2G40330	AT4G18570	AT1G68010		AT5G55210	AT1G64770	AT2G17695			AT1G02290	AT2G36430
	AT1G65240	AT1G19220	AT5G20670		AT4G16490	AT2G45850	AT5G16715			AT3G16910	AT3G22420
	AT4G23210	AT4G14145	AT4G38700		AT1G03270	AT3G14380	AT5G12950			AT4G34020	AT2G39240
	AT2G41640	AT1G60860	AT1G55370		AT4G03940	AT4G14830	AT5G19970			AT1G15690	AT1G04350
	AT4G14365	AT3G14330	AT3G23805		AT5G18680	AT1G45230	AT2G24090			AT3G49840	AT1G67690
	AT5G01550	AT3G05345	AT5G40830		AT2G36370	AT3G55500	AT5G63700			AT3G60050	AT5G59740
	AT4G39830	AT5G06350	AT3G13000		AT4G14510	AT5G49990	AT1G49430			AT4G23890	AT5G45310
	AT4G17660	AT5G03430	AT5G64280		AT2G18328	AT4G03600	AT2G20700			AT3G17950	AT2G04570
	AT1G23710	AT1G13090	AT2G26080		AT1G12730	AT2G23390	AT3G05750			AT5G52280	AT3G24480
	AT2G35658	AT3G27280	AT3G17470		AT1G15440	AT1G68870	AT1G75800			AT5G53420	AT2G25220
	AT5G54710	AT4G08700	AT2G25480		AT1G72820	AT1G72180	AT2G01420			AT3G13690	AT1G66940
	AT1G68690	AT1G06250	AT3G02060		AT5G06220	AT1G16515	AT2G41290			AT5G44930	AT5G51750
	AT5G64660	AT1G63780	AT1G13640		AT3G27020	AT4G30825	AT4G31650			AT4G39550	AT1G09440
	AT4G23280	AT2G14880	AT4G29140		AT2G27840	AT3G56270	AT1G65295			AT4G13495	AT3G17668
	AT1G73810	AT2G25590	AT2G46630		AT5G61330	AT3G07130	AT3G53460			AT5G14620	AT5G27290
	AT3G16860	AT1G78650	AT5G65410		AT2G47850	AT4G17030	AT2G16750			AT4G04330	AT5G51910
	AT5G57220	AT2G15300	AT5G03760		AT5G62840	AT3G02690	AT2G16390			AT5G08620	AT4G23890
	AT4G12720	AT5G55280	AT1G34065		AT2G24150	AT1G26100	AT5G08330			AT5G18640	AT3G04760
	AT4G18250	AT5G13290	AT4G04850		AT5G43740	AT1G19510	AT3G28220			AT5G09460	AT4G39710
	AT1G29920	AT1G31650	AT1G56050		AT3G03980	AT3G17840	AT4G32280			AT1G65900	AT5G26910
	AT5G48657	AT5G26622	AT1G06240		AT5G63480	AT5G48360	AT3G07200			AT1G12710	AT1G01620
	AT5G66070	AT2G33860	AT5G46270		AT3G07770	AT5G25630	AT1G11720			AT4G37560	AT5G63180
	AT1G26420	AT3G03920	AT2G18890		AT5G24310	AT3G05160	AT5G61200			AT3G57770	AT2G29180
	AT3G11640	AT5G25040	AT1G29600		AT1G10910	AT2G33330	AT2G47450			AT5G53900	AT1G74470
	AT1G09950	AT3G04690	AT5G07020		AT3G02110	AT1G68010	AT3G20015			AT5G50130	AT2G41170
	AT1G19380	AT5G53420	AT5G51110		AT3G47620	AT4G31650	AT1G45230			AT3G60130	AT3G46580
	AT4G01870	AT1G78580	AT5G02120		AT3G02370	AT5G20450	AT2G13360			AT1G30410	AT5G27390
	AT1G30510	AT1G23400	AT1G15160		AT1G69690	AT1G77580	AT3G07130			AT2G47850	AT1G26810
	AT5G67340	AT1G72130	AT2G44830		AT3G60050	AT1G34570	AT3G16520			AT3G18970	AT5G10310
	AT2G15390	AT2G25640	AT1G09440		AT3G14330	AT4G00340	AT1G64680			AT1G27150	AT1G32080
	AT1G32928	AT5G44510	AT5G47640		AT1G28310	AT1G33240	AT2G05310			AT3G09540	AT2G37100
	AT5G25250	AT1G13640	AT4G27900		AT5G13360	AT5G63780	AT1G66980			AT4G00340	AT1G31800
	AT1G72240	AT5G46270	AT1G78820		AT1G29400	AT2G23130	AT2G25270			AT1G62330	AT1G23030
	AT5G13190	AT1G06560	AT1G53520		AT3G13810	AT2G19860	AT3G09650			AT5G06265	AT2G47450
	AT1G74710	AT5G49980	AT5G07180		AT1G31650	AT1G75770	AT2G42190			AT2G47910	AT5G45460
	AT2G41730	AT2G04860	AT1G12020		AT5G47810	AT1G20650	AT3G45940			AT1G55850	AT2G24270
	AT1G50750	AT1G19350	AT3G03980		AT4G02630	AT5G58480	AT2G39140			AT3G08600	AT3G54920
	AT1G21240	AT1G54170	AT3G08740		AT3G04350	AT5G19810	AT1G12250			AT1G50270	AT3G63290
	AT3G55950	AT1G71170	AT2G27130		AT1G11410	AT4G18570	AT5G44580			AT5G13360	AT1G62780
	AT4G20860	AT1G48490	AT1G45010		AT5G02010	AT2G23560	AT2G28050			AT1G62430	AT2G21830
	AT1G24140	AT5G35700	AT3G63370		AT2G46810	AT1G28400	AT5G17230			AT4G04360	AT3G25030
	AT5G13320	AT5G50350	AT4G14100		AT3G29240	AT3G48280	AT1G31420			AT3G17860	AT4G39800
	AT3G54500	AT1G22870	AT5G53860		AT1G23400	AT2G26870	AT3G01180			AT3G57190	AT5G04810
	AT4G15975	AT1G80960	AT3G61220		AT4G37320	AT1G56220	AT3G27830			AT1G02305	AT5G44600
	AT3G02800	AT4G20300	AT3G24760		AT5G67190	AT3G23830	AT3G05910			AT3G05120	AT5G14210
	AT2G04050	AT2G02360	AT1G48480		AT4G14096	AT1G49380	AT4G15560			AT1G58520	AT4G36180
	AT5G64000	AT3G23000	AT5G52010		AT3G13350	AT3G52060	AT1G77870			AT2G38230	AT5G66770
	AT5G49520	AT1G10630	AT2G34510		AT1G01320	AT1G59720	AT1G65070			AT4G30680	AT1G78370
	AT3G57450	AT2G38580	AT4G09650		AT2G40570	AT3G05120	AT1G75190			AT1G28440	AT1G72410
	AT3G49580	AT1G79930	AT4G38770		AT3G54740	AT2G45960	AT3G56940			AT5G44600	AT3G51420
	AT2G31380	AT4G28540	AT4G02260		AT4G24090	AT5G07240	AT1G42430			AT2G45280	AT4G03935
	AT2G30020	AT3G20310	AT3G14650		AT4G38060	AT1G14280	AT1G01620			AT1G02850	AT3G02050
	AT4G21390	AT4G35310	AT3G47650		AT1G77480	AT5G51350	AT1G66140			AT1G77480	AT5G27360
	AT3G44260	AT5G37070	AT1G70895		AT3G10405	AT5G66460	AT1G14030			AT1G74160	AT1G68590
	AT3G19970	AT5G40880	AT3G53920		AT4G30825	AT3G25500	AT1G63260			AT4G31115	AT3G14330
	AT1G10340	AT5G08139	AT1G68780		AT3G15900	AT1G05310	AT5G02440			AT1G18773	AT1G04050
	AT4G04490	AT2G20840	AT2G16400		AT1G69252	AT3G51480	AT2G33820			AT5G61930	AT5G26742
	AT5G45340	AT4G32010	AT2G39250		AT1G05590	AT5G39530	AT2G02780			AT5G37020	AT1G03600
	AT2G41100	AT1G67800	AT1G56500		AT1G60690	AT1G07010	AT2G26250			AT3G57040	AT4G23290
	AT2G01300	AT3G03110	AT5G43070		AT3G10230	AT1G63230	AT1G68540			AT2G40080	AT4G28190
	AT5G46080	AT3G56030	AT1G14030		AT3G55200	AT5G53170	AT1G52000			AT5G45460	AT4G13840
	AT2G25460	AT1G07140	AT3G47860		AT2G38330	AT5G55950	AT4G36180			AT5G49015	AT2G40900
	AT4G40020	AT2G04520	AT5G13400		AT2G31150	AT1G32090	AT2G22190			AT1G22830	AT3G59400
	AT5G47960	AT2G39550	AT1G74730		AT2G45960	AT5G42130	AT2G35660			AT3G29320	AT3G27850
	AT5G20230	AT3G26400	AT1G50055		AT5G47630	AT3G22790	AT1G31150			AT3G27870	AT5G53900
	AT2G20142	AT4G14950	AT5G66190		AT5G21430	AT3G14330	AT2G45350			AT5G04810	AT5G19090
	AT4G18540	AT1G31280	AT4G16390		AT5G14740	AT1G62520	AT2G36830			AT3G54880	AT2G44630
	AT1G14870	AT3G22980	AT4G17810		AT2G45460	AT1G04040	AT5G20635			AT1G07380	AT3G05160
	AT2G25297	AT2G30060	AT2G35500		AT3G11660	AT5G06770	AT3G29280			AT2G40130	AT3G49840
	AT2G17660	AT5G57460	AT2G33250		AT1G08840	AT1G15690	AT1G68240			AT1G49740	AT1G01540
	AT2G38250	AT5G60270	AT2G35660		AT3G05060	AT1G63480	AT4G16340			AT5G55840	AT5G44670
	AT2G05100	AT1G47830	AT4G23670		AT2G30150	AT3G25590	AT5G66470			AT4G13494	AT3G55360
	AT3G12910	AT2G16710	AT5G42310		AT4G14990	AT2G35800	AT5G45680			AT1G75140	AT5G48910
	AT3G17690	AT4G38630	AT3G20470		AT5G41620	AT1G70820	AT5G07240			AT5G23340	AT3G63450
	AT2G01180	AT3G09000	AT5G55710		AT5G44930	AT5G25230	AT1G67840			AT1G31650	AT5G48990
	AT1G15520	AT4G34260	AT5G11790		AT1G65190	AT5G02080	AT1G06645			AT1G14690	AT2G43690
	AT2G29110	AT1G06840	AT1G32090		AT1G28395	AT5G61420	AT1G64670			AT5G23410	AT4G13575
	AT3G57270	AT2G44520	AT3G50270		AT2G02080	AT5G45275	AT4G03070			AT4G35020	AT5G11260
	AT2G40000	AT2G03690	AT5G13510		AT3G49000	AT1G78450	AT2G27040			AT4G38430	AT5G67100
	AT2G24600	AT5G08630	AT2G19090		AT1G56110	AT5G16030	AT4G14540			AT3G58940	AT3G46900
	AT4G20000	AT1G44100	AT5G64380		AT1G12480	AT2G39800	AT1G32200			AT1G12775	AT5G20635
	AT2G41010	AT1G77140	AT1G07200		AT2G37600	AT4G26288	AT1G21090			AT3G05160	AT2G23700
	AT1G66160	AT2G17110	AT1G80030		AT5G18140	AT4G32270	AT3G14420			AT1G51745	AT4G35100
	AT5G35735	AT3G14070	AT3G10525		AT4G15545	AT1G69526	AT1G50290			AT5G66460	AT3G17930
	AT2G22500	AT2G32070	AT1G04350		AT1G05070	AT3G03980	AT5G07690			AT1G03270	AT1G66230
	AT1G74360	AT5G20190	AT5G22340		AT4G38380	AT1G70070	AT3G05945			AT1G19660	AT5G50420
	AT2G39650	AT4G16144	AT1G08540		AT5G55840	AT5G01240	AT4G39070			AT2G35155	AT3G21260
	AT3G15536	AT4G00900	AT2G02780		AT1G73710	AT1G21150	AT1G12370			AT5G09820	AT2G32480
	AT1G30720	AT2G15570	AT5G46570		AT4G29140	AT1G45616	AT1G76110			AT3G13360	AT2G41950
	AT2G18680	AT2G25190	AT5G52882		AT1G34844	AT5G43870	AT1G78730			AT2G05075	AT3G27060
	AT1G32900	AT3G60450	AT5G42780		AT5G48590	AT4G30020	AT5G18690			AT1G05600	AT1G64355
	AT2G25440	AT3G07790	AT3G09210		AT2G01620	AT1G01860	AT3G58940			AT2G15970	AT3G43800
	AT3G00850	AT4G09000	AT5G11690		AT1G71810	AT1G50900	AT3G22104			AT3G59000	AT1G69420
	AT4G11070	AT2G47170	AT3G01480		AT4G26600	AT1G17220	AT1G01430			AT4G21585	AT5G57960
	AT5G06980	AT3G16720	AT5G17630		AT5G02480	AT4G21960	AT2G17230			AT3G26180	AT1G44920
	AT3G13600	AT4G23920	AT5G02950		AT3G19100	AT1G23400	AT4G17880			AT1G19220	AT3G53760
	AT4G23610	AT4G03110	AT2G38970		AT4G25080	AT1G53800	AT5G38150			AT2G04690	AT3G27750
	AT3G48640	AT4G22910	AT5G48830		AT3G05345	AT3G21460	AT1G01520			AT1G72410	AT1G74880
	AT4G23200	AT1G75810	AT1G60950		AT4G00730	AT1G62750	AT2G00430			AT3G03360	AT2G07680
	AT1G02400	AT5G35200	AT2G33735		AT1G07010	AT1G62120	AT1G19950			AT3G15790	AT5G48660
	AT4G14450	AT1G69270	AT3G04860		AT2G43910	AT2G45050	AT3G08600			AT1G12820	AT3G08030
	AT1G48100	AT1G69410	AT5G43630		AT4G09970	AT1G53160	AT4G09040			AT4G08700	AT4G31390
	AT1G32920	AT1G09794	AT1G66190		AT3G62820	AT3G09580	AT3G21055			AT1G80180	AT4G01330
	AT1G09350	AT5G06750	AT5G52440		AT3G21250	AT1G25230	AT5G10310			AT2G13690	AT5G66920
	AT3G04220	AT4G16660	AT4G23490		AT5G60100	AT1G61300	AT4G35760			AT3G23760	AT2G35800
	AT5G65300	AT4G23250	AT5G24165		AT3G45900	AT3G26300	AT1G01120			AT5G66880	AT2G30390
	AT4G27970	AT2G02390	AT3G59980		AT4G22290	AT3G15850	AT5G23310			AT5G53220	AT5G20700
	AT5G24110	AT1G29060	AT1G31190		AT1G21590	AT2G17036	AT5G43310			AT4G23670	AT3G18070
	AT2G20562	AT4G38710	AT2G05920		AT2G01290	AT2G34490	AT2G26910			AT5G21222	AT3G47070
	AT5G27420	AT1G74740	AT3G01550		AT4G31120	AT4G32295	AT1G70100			AT5G02950	AT5G59770
	AT1G50745	AT5G42140	AT3G48720		AT5G03070	AT3G16000	AT5G53900			AT5G24000	AT1G61900
	AT1G57630	AT4G25225	AT1G16340		AT2G40720	AT1G16320	AT5G14060			AT2G01680	AT5G14410
	AT1G79680	AT5G60410	AT2G18735		AT3G49290	AT3G01500	AT5G26910			AT1G65032	AT2G28310
	AT4G34150	AT1G29310	AT4G13840		AT1G62750	AT3G13000	AT3G09415			AT2G04160	AT5G14060
	AT5G42830	AT5G27830	AT2G45340		AT1G18460	AT3G19450	AT5G19090			AT5G65710	AT1G71720
	AT3G28580	AT1G12640	AT4G22755		AT1G02060	AT4G30845	AT4G29990			AT4G25600	AT2G37080
	AT3G25780	AT1G28200	AT5G62130		AT2G45590	AT4G34020	AT4G33220			AT1G19050	AT2G04795
	AT5G09800	AT4G10970	AT1G52510		AT5G09315	AT5G53900	AT3G60530			AT4G38520	AT1G70370
	AT1G47890	AT3G59050	AT1G65190		AT4G38100	AT3G61430	AT5G24314			AT2G29970	AT3G17040
	AT1G21326	AT5G58070	AT5G48360		AT3G13222	AT1G03410	AT1G80850			AT5G59350	AT3G62410
	AT4G23190	AT4G12250	AT4G13990		AT2G15695	AT4G02820	AT4G35420			AT2G16640	AT2G40475
	AT5G18270	AT5G04720	AT1G15510		AT5G16750	AT2G34150	AT2G38970			AT2G45460	AT1G70760
	AT1G35140	AT1G10290	AT4G35270		AT5G64340	AT4G23400	AT4G32710			AT2G16800	AT5G08000
	AT1G24530	AT1G78210	AT5G10690		AT5G01930	AT4G36360	AT5G17670			AT1G61300	AT2G16440
	AT1G73540	AT1G34350	AT1G64500		AT1G79630	AT4G19865	AT2G26330			AT5G18850	AT4G14550
	AT4G38560	AT1G64561	AT1G11720		AT3G60910	AT2G22420	AT3G25805			AT1G53230	AT4G38330
	AT3G10815	AT1G69960	AT2G29980		AT3G15790	AT3G26650	AT4G36660			AT4G36270	AT5G38520
	AT4G20830	AT5G11730	AT1G67690		AT5G05550	AT2G28250	AT3G51510			AT3G14330	AT4G32710
	AT1G20310	AT5G47560	AT2G38460		AT3G61420	AT2G26730	AT3G12110			AT1G27190	AT5G15830
	AT4G04510	AT5G17910	AT5G08000		AT2G22990	AT4G29360	AT5G55620			AT3G16520	AT4G34060
	AT1G59865	AT1G23220	AT4G04640		AT1G68400	AT3G14210	AT1G19715			AT2G22650	AT5G06670
	AT1G09932	AT1G66680	AT5G02095		AT1G80650	AT1G11290	AT4G10470			AT1G19835	AT3G12170
	AT1G51620	AT2G36310	AT2G24580		AT4G38810	AT1G64690	AT2G33855			AT3G60630	AT3G52290
	AT1G13340	AT5G33290	AT1G12500		AT5G52470	AT5G11690	AT1G06240			AT1G62810	AT1G69690
	AT2G04515	AT1G56670	AT3G02110		AT5G59350	AT1G60160	AT3G52290			AT3G45310	AT3G59780
	AT2G04495	AT2G03470	AT5G36170		AT2G24820	AT1G24577	AT1G47655			AT1G65370	AT2G36990
	AT5G52740	AT2G22560	AT3G63410		AT5G53150	AT5G44005	AT2G30890			AT1G65320	AT1G11380
	AT5G63130	AT5G57580	AT2G02820		AT3G18035	AT3G58940	AT1G27940			AT4G37740	AT4G18030
	AT2G40740	AT1G25560	AT3G25410		AT1G34550	AT4G31115	AT1G14440			AT5G27950	AT5G62430
	AT5G52760	AT1G71940	AT1G60550		AT5G02630	AT3G01180	AT4G27900			AT5G55790	AT5G13140
	AT1G61800	AT3G53340	AT4G23740		AT4G16850	AT5G38520	AT1G20010			AT5G14410	AT2G18890
	AT1G70260	AT2G37150	AT4G27600		AT1G71040	AT1G11860	AT2G16270			AT1G75370	AT1G60700
	AT4G27310	AT1G63740	AT3G25480		AT5G63990	AT2G34620	AT5G20140			AT3G10525	AT3G07200
	AT5G22540	AT2G21470	AT2G38330		AT4G28540	AT1G01660	AT5G65700			AT5G15410	AT3G49730
	AT2G46400	AT1G07030	AT2G36390		AT2G04650	AT3G09650	AT3G28860			AT1G73710	AT2G47910
	AT5G41740	AT4G02410	AT2G47910		AT5G59480	AT2G33830	AT2G39190			AT3G24320	AT3G52380
	AT3G54150	AT1G78380	AT5G07900		AT4G20880	AT1G73590	AT4G24670			AT1G01430	AT2G40230
	AT2G42350	AT3G51670	AT1G45474		AT1G70590	AT1G31950	AT1G51805			AT5G26850	AT4G25910
	AT1G76600	AT3G25210	AT3G25670		AT5G42990	AT3G18000	AT2G47910			AT1G50950	AT1G12860
	AT2G18690	AT2G44060	AT1G03270		AT3G05050	AT5G07580	AT1G31650			AT2G04890	AT3G22550
	AT2G18193	AT3G21510	AT4G36190		AT1G27130	AT5G44190	AT5G24155			AT2G16250	AT1G79060
	AT3G55580	AT5G04550	AT1G35680		AT1G06870	AT3G48720	AT1G23205			AT1G67510	AT3G26650
	AT5G12880	AT1G31010	AT4G07400		AT1G30630	AT2G39705	AT1G19350			AT2G01850	AT2G20250
	AT3G55980	AT5G04410	AT5G43020		AT1G48600	AT5G12320	AT5G14350			AT2G28810	AT5G23310
	AT5G62520	AT4G19950	AT5G67070		AT5G42000	AT4G00370	AT2G34640			AT1G34570	AT1G16720
	AT5G54490	AT3G05280	AT5G20700		AT4G36480	AT1G49130	AT1G80640			AT1G51570	AT1G12330
	AT5G41730	AT1G01550	AT3G19000		AT1G61670	AT2G02780	AT5G66190			AT3G16570	AT1G26208
	AT2G38470	AT5G22450	AT5G11330		AT4G32690	AT3G22820	AT1G47400			AT4G28100	AT4G27900
	AT5G45090	AT5G60820	AT1G52570		AT3G25210	AT3G20130	AT3G10570			AT3G20120	AT2G45180
	AT3G04640	AT2G21190	AT3G61870		AT1G27970	AT5G55260	AT1G17140			AT2G42300	AT5G51545
	AT3G12320	AT4G29040	AT1G64380		AT3G60520	AT5G02860	AT3G01810			AT4G09020	AT5G64940
	AT3G52400	AT4G25230	AT4G33140		AT1G61215	AT2G30890	AT4G31310			AT3G05340	AT1G20650
	AT5G22520	AT1G78310	AT2G31040		AT5G20190	AT3G08660	AT3G56480			AT5G66490	AT4G15510
	AT1G43000	AT2G17980	AT4G21210		AT4G26940	AT5G57790	AT2G22000			AT5G04940	AT1G15410
	AT1G16420	AT1G07240	AT3G50685		AT2G30050	AT1G43650	AT4G19985			AT5G56990	AT4G14100
	AT3G00800	AT3G17700	AT2G27810		AT1G22882	AT2G31150	AT5G65010			AT5G10150	AT1G27360
	AT1G58420	AT1G17730	AT3G61780		AT4G23710	AT3G56480	AT5G48910			AT5G67190	AT4G24540
	AT1G09715	AT5G18360	AT1G58520		AT5G51620	AT4G30450	AT2G18230			AT4G34920	AT1G44900
	AT3G21150	AT5G58320	AT4G03140		AT1G79380	AT5G65683	AT1G73655			AT2G22800	AT2G18470
	AT5G22380	AT4G28480	AT3G18870		AT1G11200	AT2G28470	AT1G68400			AT5G17600	AT5G05830
	AT5G25260	AT5G10160	AT4G23290		AT4G25840	AT3G16260	AT3G06070			AT5G12320	AT5G63100
	AT1G21110	AT4G17070	AT4G39330		AT2G46735	AT2G35830	AT4G04630			AT1G14600	AT5G04230
	AT4G13395	AT1G02410	AT4G37650		AT3G07040	AT5G42530	AT3G06980			AT3G49290	AT3G28760
	AT3G61190	AT5G38895	AT2G36430		AT2G38740	AT1G68400	AT3G04940			AT5G38510	AT2G32450
	AT5G05300	AT4G26690	AT1G76620		AT1G17730	AT1G19000	AT5G01890			AT3G01300	AT2G43910
	AT1G51820	AT1G30450	AT4G20430		AT3G56200	AT2G25680	AT2G37860			AT3G10260	AT3G56940
	AT4G37370	AT2G20130	AT5G14740		AT2G20630	AT3G52840	AT3G21420			AT2G30540	AT3G01810
	AT4G04540	AT1G73920	AT1G49430		AT3G53120	AT3G52170	AT4G37550			AT1G11720	AT2G33530
	AT3G50930	AT2G45300	AT5G35630		AT3G43210	AT4G19530	AT4G11900			AT2G26270	AT1G35560
	AT1G21120	AT5G51620	AT1G67840		AT5G27600	AT3G54050	AT5G47900			AT5G13300	AT1G05870
	AT1G28370	AT5G02270	AT5G44520		AT5G08300	AT3G05750	AT1G43650			AT4G18520	AT4G12880
	AT5G09876	AT5G13310	AT2G21280		AT3G25400	AT5G22640	AT1G51100			AT5G27710	AT4G00360
	AT4G27280	AT5G18070	AT2G31150		AT5G40650	AT5G43810	AT4G38970			AT1G70890	AT3G27170
	AT3G28210	AT5G18780	AT4G14510		AT1G22360	AT5G49980	AT3G50440			AT1G66350	AT4G18460
	AT1G27730	AT4G22270	AT2G39930		AT5G63320	AT3G14415	AT1G22160			AT1G38131	AT5G18700
	AT1G30730	AT4G19880	AT4G39040		AT5G51710	AT5G47640	AT2G28870			AT2G34150	AT3G58100
	AT3G44350	AT3G16270	AT5G13690		AT4G34180	AT2G42980	AT3G22780			AT1G33780	AT1G01250
	AT1G70170	AT4G08320	AT4G38620		AT3G05230	AT5G55840	AT1G67090			AT1G19700	AT5G38150
	AT1G44130	AT5G16300	AT5G01220		AT5G66200	AT5G58960	AT1G17100			AT3G27420	AT5G17170
	AT1G80840	AT5G64400	AT3G20790		AT1G12110	AT1G51100	AT2G39470			AT3G21100	AT2G24060
	AT5G51465	AT1G51540	AT1G01120		AT2G31200	AT1G03870	AT2G16250			AT4G23790	AT5G19390
	AT5G01380	AT5G65110	AT2G01420		AT1G63500	AT3G06980	AT4G34220			AT1G51430	AT2G01910
	AT4G25470	AT3G16760	AT2G32440		AT4G10140	AT3G48550	AT1G15290			AT3G29330	AT1G54740
	AT5G36260	AT2G40810	AT5G07240		AT5G48450	AT1G75900	AT1G78060			AT3G61820	AT4G36540
	AT3G55840	AT5G44910	AT2G35410		AT3G46940	AT1G35420	AT3G17350			AT4G26140	AT5G35790
	AT2G32190	AT1G20980	AT2G21860		AT4G25835	AT3G57180	AT1G07720			AT3G13620	AT4G12620
	AT5G41750	AT2G31570	AT1G66230		AT3G08760	AT1G31650	AT2G33250			AT5G27730	AT1G55370
	AT5G62480	AT4G22920	AT2G41330		AT5G19930	AT4G39330	AT4G24860			AT5G25630	AT3G19820
	AT5G64310	AT4G14420	AT1G04680		AT1G14830	AT1G69040	AT5G51545			AT4G01030	AT1G80640
	AT1G61340	AT4G28600	AT5G24314		AT2G30870	AT1G05600	AT1G56670			AT2G34510	AT2G21530
	AT4G27654	AT1G78570	AT2G38010		AT3G47940	AT1G28570	AT3G17070			AT2G36370	AT5G10946
	AT5G57010	AT3G50360	AT5G27240		AT3G53000	AT2G21210	AT5G58960			AT4G39710	AT5G54770
	AT4G11170	AT5G57000	AT5G47110		AT4G16660	AT3G44798	AT3G49250			AT3G02690	AT1G11720
	AT2G32140	AT5G49570	AT5G50240		AT5G44030	AT1G16880	AT2G35780			AT5G05550	AT3G15115
	AT1G05675	AT3G56940	AT1G55140		AT5G54140	AT5G47440	AT3G10600			AT1G06910	AT1G01430
	AT3G28340	AT5G21090	AT1G07320		AT2G22910	AT2G27770	AT4G35090			AT3G22104	AT3G14415
	AT5G36925	AT3G17240	AT5G62100		AT1G24180	AT1G15175	AT3G18090			AT1G32240	AT3G18090
	AT2G40180	AT3G05170	AT4G00430		AT3G52950	AT1G76280	AT1G26260			AT2G26640	AT3G43600
	AT5G41550	AT3G27560	AT5G51010		AT5G42150	AT1G21920	AT2G04842			AT4G10470	AT2G01913
	AT5G47850	AT3G53000	AT3G16000		AT3G07700	AT2G27060	AT1G56710			AT2G28450	AT2G24580
	AT1G57990	AT3G20630	AT2G42570		AT3G02930	AT1G56720	AT3G06430			AT2G01860	AT1G70580
	AT2G20150	AT4G36480	AT4G09805		AT1G13000	AT5G48545	AT1G30530			AT1G33400	AT1G29700
	AT1G15010	AT1G16900	AT5G08370		AT3G11440	AT4G30710	AT1G38131			AT3G10405	AT1G12800
	AT1G36622	AT1G01950	AT1G70580		AT5G20180	AT3G50630	AT1G52190			AT1G12280	AT3G49650
	AT1G35210	AT1G02860	AT5G20070		AT5G01500	AT5G25210	AT5G62130			AT3G13222	AT1G73570
	AT1G07135	AT1G14740	AT2G31380		AT2G31870	AT1G75240	AT3G14330			AT1G05540	AT5G16400
	AT3G23250	AT1G22840	AT4G32710		AT5G63370	AT3G62500	AT5G58250			AT5G67360	AT3G23740
	AT4G25810	AT5G15090	AT5G30510		AT1G02860	AT5G23050	AT4G21870			AT5G05830	AT1G22330
	AT1G30190	AT4G36020	AT4G21280		AT5G36000	AT4G20940	AT1G51500			AT5G48910	AT3G23700
	AT3G10930	AT3G17510	AT1G10360		AT5G53310	AT4G23890	AT4G13990			AT4G38910	AT3G00490
	AT5G59820	AT4G10140	AT1G11290		AT1G76620	AT3G24255	AT5G07020			AT1G16680	AT4G17810
	AT4G37290	AT5G43900	AT1G14720		AT1G30270	AT5G47900	AT2G01210			AT1G70290	AT3G09035
	AT1G19020	AT1G27350	AT3G18750		AT2G36300	AT4G37310	AT3G26490			AT5G53090	AT1G05140
	AT4G09215	AT2G46510	AT4G34190		AT2G36310	AT1G13150	AT3G16260			AT3G04690	AT4G17360
	AT1G72520	AT3G04080	AT2G04780		AT5G20050	AT4G14560	AT5G20270			AT5G22290	AT5G05580
	AT2G35980	AT5G45350	AT5G18700		AT1G09780	AT1G56430	AT2G00440			AT1G17665	AT4G00730
	AT2G27080	AT3G22845	AT2G40711		AT3G15710	AT2G43465	AT4G08685			AT2G30860	AT1G62680
	AT4G22710	AT5G08300	AT2G24350		AT1G33390	AT1G04550	AT5G40830			AT4G37250	AT4G24050
	AT5G17350	AT4G27320	AT5G67385		AT1G09645	AT4G14605	AT4G37250			AT3G56450	AT5G58960
	AT5G54470	AT1G59970	AT5G26820		AT3G50360	AT1G63420	AT2G32100			AT1G71490	AT4G15540
	AT1G68765	AT1G54130	AT3G61380		AT1G27980	AT5G18140	AT4G21650			AT5G60100	AT1G16080
	AT1G33760	AT1G60140	AT3G56000		AT5G59420	AT1G26945	AT1G03870			AT4G39090	AT5G25590
	AT5G05305	AT3G51250	AT4G30330		AT1G64460	AT2G35620	AT3G08920			AT1G31150	AT2G34710
	AT1G18300	AT2G19130	AT2G03340		AT3G15810	AT4G16390	AT5G64940			AT1G47270	AT1G51440
	AT4G14370	AT1G23170	AT5G42240		AT2G46080	AT1G52570	AT1G32450			AT1G17160	AT1G19450
	AT5G64870	AT4G31860	AT1G64430		AT5G51740	AT1G77090	AT1G63130			AT2G40085	AT3G23070
	AT2G32200	AT1G47750	AT1G50732		AT3G57630	AT4G11100	AT3G59010			AT4G21430	AT4G24090
	AT4G28460	AT5G54830	AT3G63190		AT3G07810	AT4G17360	AT1G24148			AT1G34010	AT1G16340
	AT3G29000	AT1G74790	AT5G25620		AT1G15890	AT2G01590	AT2G35860			AT3G23640	AT1G19720
	AT2G32210	AT4G03430	AT2G25840		AT3G29075	AT5G65925	AT1G18730			AT1G61170	AT5G54200
	AT2G32030	AT3G15810	AT1G10930		AT4G25225	AT3G17170	AT3G05180			AT4G24800	AT3G22780
	AT5G57560	AT3G17780	AT5G57100		AT5G45350	AT1G73570	AT1G11545			AT5G43710	AT1G77400
	AT1G42980	AT1G63500	AT5G14650		AT5G57710	AT5G03760	AT1G49510			AT4G14510	AT2G40020
	AT5G66890	AT1G60420	AT3G54920		AT1G04960	AT3G62110	AT2G28310			AT3G23480	AT3G26932
	AT2G35710	AT4G33690	AT2G20290		AT2G44200	AT1G34010	AT5G15600			AT2G24350	AT2G45830
	AT4G29780	AT1G30810	AT4G17740		AT4G29810	AT4G33700	AT2G40150			AT5G16120	AT5G37020
	AT5G01100	AT3G59280	AT5G58250		AT1G07140	AT1G77020	AT1G70210			AT3G07200	AT1G42970
	AT1G66090	AT5G11680	AT5G11480		AT4G11080	AT3G21100	AT1G42970			AT2G35620	AT3G53920
	AT1G26380	AT3G43810	AT1G55360		AT3G43810	AT2G26110	AT5G01240			AT2G46030	AT5G23420
	AT4G08555	AT3G10820	AT1G71695		AT1G05350	AT3G14310	AT4G38400			AT4G07400	AT3G62110
	AT3G01830	AT2G18090	AT1G09900		AT4G03430	AT2G24630	AT1G60160			AT1G74580	AT5G62670
	AT2G02010	AT1G20110	AT5G39830		AT5G10820	AT5G40890	AT3G08030			AT1G69440	AT5G45115
	AT1G53620	AT4G36090	AT1G76080		AT5G03320	AT1G66150	AT1G17200			AT1G21560	AT3G50530
	AT2G32130	AT3G03000	AT4G11100		AT5G10160	AT2G35470	AT5G27240			AT5G47180	AT2G23360
	AT4G34410	AT2G38960	AT1G17050		AT1G67530	AT3G19820	AT3G01500			AT1G66150	AT2G31070
	AT1G01560	AT2G30050	AT5G35480		AT2G44970	AT3G23070	AT3G17580			AT3G04940	AT5G42750
	AT1G07160	AT4G23060	AT5G08650		AT2G28890	AT4G22540	AT2G42600			AT3G11490	AT4G33560
	AT1G53625	AT1G45688	AT1G74880		AT1G61100	AT1G79840	AT2G29890			AT2G26030	AT3G21950
	AT1G30370	AT4G00955	AT1G32990		AT4G30260	AT3G61780	AT4G25600			AT1G61900	AT3G56270
	AT3G09870	AT1G13000	AT1G52590		AT4G15490	AT3G50750	AT1G64690			AT2G15300	AT5G10605
	AT4G12735	AT3G56440	AT3G54910		AT5G05850	AT1G75190	AT1G69530			AT1G50480	AT2G32690
	AT2G23270	AT3G63310	AT1G21090		AT1G17890	AT2G22650	AT5G06060			AT5G50170	AT3G28130
	AT1G63820	AT4G39220	AT3G18890		AT2G31730	AT4G32570	AT3G45850			AT3G27350	AT1G52230
	AT4G01360	AT4G27720	AT5G14660		AT1G66070	AT4G23670	AT5G03940			AT5G13180	AT3G16260
	AT1G65390	AT5G25790	AT5G65700		AT3G01040	AT5G06800	AT1G78750			AT1G33265	AT2G37930
	AT2G45760	AT4G34180	AT3G25920		AT2G36680	AT2G29310	AT5G38510			AT2G02980	AT3G62060
	AT5G51060	AT1G13360	AT2G21960		AT2G04520	AT2G46710	AT2G27385			AT4G21060	AT2G17340
	AT5G64790	AT2G46080	AT1G62120		AT1G73200	AT3G54790	AT1G12860			AT3G18500	AT5G03780
	AT4G24570	AT2G31730	AT3G56650		AT5G51050	AT3G13190	AT4G17030			AT4G03935	AT3G19180
	AT5G56960	AT4G29050	AT4G25830		AT5G52210	AT1G31150	AT3G16180			AT5G46280	AT5G10800
	AT5G21960	AT5G04160	AT1G51080		AT2G46170	AT2G23180	AT2G16850			AT3G62410	AT3G14890
	AT1G51920	AT5G50210	AT3G49290		AT3G23210	AT2G37580	AT3G18000			AT5G24165	AT5G41140
	AT1G09930	AT5G64250	AT2G34860		AT4G30920	AT1G12480	AT1G55370			AT1G10210	AT1G57790
	AT4G39670	AT1G65840	AT2G25220		AT1G59960	AT2G40230	AT1G01790			AT5G48990	AT3G06070
	AT1G71520	AT3G24550	AT2G31170		AT3G24170	AT2G28330	AT1G49630			AT1G62830	AT3G10230
	AT2G25295	AT2G16660	AT2G02070		AT1G34350	AT2G27385	AT3G51290			AT3G57062	AT5G45680
	AT5G37490	AT1G14330	AT3G52940		AT3G14430	AT4G21910	AT2G23690			AT3G55160	AT3G49470
	AT1G08860	AT2G39220	AT3G16290		AT4G30510	AT3G14650	AT2G32990			AT5G47250	AT4G09650
	AT1G56060	AT1G77370	AT1G50250		AT5G65660	AT2G05920	AT2G42220			AT5G10560	AT1G62560
	AT1G06983	AT5G16480	AT2G26870		AT4G39820	AT1G20870	AT2G24645			AT4G38050	AT4G19100
	AT1G32880	AT4G01370	AT1G67830		AT2G17130	AT3G23700	AT4G13670			AT2G34200	AT1G53520
	AT4G30430	AT2G24360	AT4G02710		AT3G25220	AT5G25140	AT4G13810			AT3G19100	AT2G43465
	AT5G46295	AT3G47520	AT2G05310		AT3G03110	AT1G75880	AT3G13750			AT1G62670	AT1G19350
	AT4G24110	AT5G54730	AT3G05345		AT2G23120	AT3G27020	AT1G66180			AT5G54770	AT1G54780
	AT1G56240	AT3G01040	AT1G04420		AT5G67540	AT1G52870	AT2G06850			AT3G08010	AT5G47630
	AT1G76650	AT2G19880	AT4G37330		AT3G07780	AT3G62980	AT2G36430			AT1G12330	AT1G04730
	AT2G37430	AT4G02660	AT3G20100		AT5G24120	AT1G71695	AT2G43360			AT3G07340	AT1G77990
	AT2G46830	AT2G37550	AT5G58900		AT1G07630	AT5G02670	AT4G00180			AT3G22190	AT5G20070
	AT2G02340	AT5G15930	AT1G11700		AT5G62500	AT4G10470	AT1G51110			AT1G22050	AT3G25690
	AT3G46090	AT2G40940	AT4G01310		AT3G13050	AT4G13840	AT5G62840			AT4G14100	AT1G60600
	AT5G60350	AT1G64460	AT5G06290		AT3G57930	AT2G00600	AT2G45970			AT3G06210	AT1G53250
	AT3G22840	AT5G51260	AT1G78170		AT3G53270	AT3G07010	AT3G43610			AT3G14100	AT5G58760
	AT5G42380	AT3G06540	AT5G49390		AT1G63740	AT3G26520	AT1G27480			AT4G00150	AT2G45970
	AT3G25250	AT5G63680	AT1G65295		AT4G00570	AT2G33060	AT4G22730			AT3G54740	AT3G14420
	AT3G46080	AT1G49050	AT1G65010		AT1G78600	AT5G52010	AT4G39770			AT1G78670	AT1G20340
	AT1G65480	AT4G29810	AT1G16800		AT3G16565	AT5G67280	AT4G22200			AT1G09010	AT5G22800
	AT3G02840	AT5G63320	AT3G19370		AT4G17250	AT4G17770	AT5G42840			AT3G57080	AT4G15560
	AT1G01060	AT5G36290	AT1G04550		AT3G02360	AT1G12244	AT1G18250			AT5G05860	AT1G71180
	AT4G30280	AT2G30440	AT2G23610		AT3G59280	AT1G62680	AT1G17850			AT1G69360	AT5G11550
	AT4G31950	AT4G29160	AT1G21560		AT4G08180	AT3G18390	AT4G18210			AT2G43540	AT3G18390
	AT1G14540	AT5G23730	AT5G63100		AT4G30470	AT3G20470	AT4G18810			AT1G80870	AT1G16020
	AT1G56250	AT5G47420	AT1G54310		AT5G41990	AT2G28100	AT3G61220			AT5G40150	AT5G23870
	AT3G07820	AT5G42150	AT3G09710		AT5G26751	AT4G17600	AT3G26280			AT5G48545	AT1G67080
	AT3G01270	AT1G66580	AT1G07110		AT5G15260	AT5G01930	AT4G37650			AT3G11620	AT4G23400
	AT2G47040	AT1G13880	AT2G32650		AT3G47700	AT5G44010	AT2G47220			AT3G45300	AT3G18490
		AT3G24503	AT3G27180		AT5G64300	AT1G70940	AT5G55710			AT1G72040	AT3G05625
		AT5G07920	AT5G23760		AT1G67800	AT2G47370	AT5G57130			AT3G60380	AT1G21600
		AT1G13790	AT5G19220		AT4G14350	AT2G01860	AT2G27060			AT5G45940	AT1G63850
		AT3G16030	AT4G36470		AT5G60270	AT1G21560	AT5G56590			AT5G02670	AT5G40820
		AT1G48040	AT1G43560		AT1G20980	AT3G53800	AT4G17340			AT1G74680	AT4G17030
		AT3G09370	AT3G17670		AT4G15800	AT1G62670	AT3G30300			AT5G42130	AT4G34760
		AT1G43890	AT3G56090		AT1G15960	AT1G74880	AT4G29080			AT1G31850	AT3G27030
		AT1G12880	AT2G37080		AT4G13010	AT3G20120	AT1G45201			AT4G28640	AT1G22430
		AT4G17250	AT5G17010		AT3G44670	AT2G20180	AT5G10430			AT1G15215	AT1G67740
		AT4G23630	AT4G35760		AT5G61240	AT3G27850	AT3G23760			AT5G27240	AT5G52910
		AT1G70790	AT1G12280		AT3G55370	AT5G62840	AT4G04890			AT5G08380	AT3G23410
		AT5G46720	AT5G67280		AT1G12990	AT5G25040	AT5G66920			AT5G60210	AT1G60690
		AT4G39390	AT3G22790		AT3G46845	AT4G29910	AT5G20700			AT3G22440	AT5G58770
		AT1G12970	AT4G20760		AT5G17060	AT4G21890	AT1G65870			AT1G14720	AT1G07370
		AT2G31955	AT4G31590		AT3G07370	AT3G49840	AT1G28290			AT5G23380	AT1G08390
		AT1G79380	AT3G50240		AT1G78130	AT5G58300	AT5G64040			AT3G61420	AT2G39470
		AT1G17330	AT1G32520		AT1G32860	AT1G10380	AT1G64640			AT1G69420	AT4G32770
		AT4G39990	AT5G07590		AT3G63310	AT5G50180	AT5G48220			AT5G57800	AT2G35960
		AT4G23460	AT2G42770		AT2G33570	AT4G22130	AT1G26100			AT3G28050	AT2G17036
		AT5G04860	AT4G25910		AT1G62790	AT4G31600	AT1G74730			AT5G65990	AT1G72310
		AT4G37760	AT5G06265		AT1G72750	AT4G22290	AT5G44660			AT2G27230	AT3G56010
		AT3G09810	AT2G24010		AT5G06750	AT1G07720	AT5G60450			AT2G17450	AT5G57930
		AT1G52540	AT3G54830		AT2G45070	AT5G15210	AT3G16570			AT1G72480	AT5G50915
		AT2G20630	AT2G26975		AT1G01950	AT1G68585	AT4G30620			AT5G18680	AT5G39080
		AT3G56470	AT3G18970		AT4G38960	AT1G17970	AT3G22820			AT2G06040	AT5G58930
		AT3G55820	AT2G23340		AT4G17950	AT4G37470	AT3G61780			AT3G07990	AT3G23880
		AT1G15130	AT3G15110		AT5G46470	AT1G54200	AT5G02260			AT1G49500	AT1G07010
		AT5G22770	AT5G53020		AT4G25830	AT4G18210	AT4G33470			AT5G03430	AT4G13495
		AT5G26667	AT4G03935		AT2G34360	AT1G54730	AT3G16290			AT5G38050	AT1G04680
		AT4G24290	AT2G04795		AT5G01980	AT5G67180	AT5G24215			AT1G05870	AT4G17180
		AT1G11940	AT1G18485		AT4G39390	AT5G66590	AT1G22430			AT3G03150	AT1G67480
		AT4G25610	AT4G16155		AT2G38960	AT1G75710	AT3G54920			AT1G49032	AT2G19170
		AT2G26800	AT1G79110		AT3G11900	AT3G06130	AT5G11250			AT1G74320	AT1G63480
		AT1G70610	AT2G27400		AT3G56800	AT3G06125	AT2G24150			AT2G29190	AT4G21280
		AT4G26070	AT5G38060		AT2G22190	AT1G11720	AT2G38460			AT1G49600	AT3G56000
		AT1G70590	AT1G78030		AT4G20380	AT2G04240	AT3G49500			AT1G06240	AT1G73660
		AT5G67250	AT5G55960		AT4G22270	AT2G22840	AT3G12345			AT1G77000	AT1G59720
		AT5G02290	AT4G33660		AT4G27960	AT1G49470	AT3G04860			AT1G78060	AT2G33255
		AT3G05490	AT1G17650		AT4G14580	AT1G45010	AT1G74070			AT1G77230	AT1G62120
		AT5G55400	AT5G25040		AT1G65520	AT1G68890	AT5G19810			AT2G31280	AT3G12610
		AT2G21620	AT1G16020		AT3G54130	AT3G07340	AT1G69523			AT5G65310	AT4G35440
		AT3G02520	AT5G66770		AT5G52200	AT3G54780	AT2G24230			AT2G24960	AT2G26330
		AT5G42440	AT3G10060		AT4G39990	AT1G79060	AT3G50820			AT2G47220	AT1G19835
		AT1G18900	AT5G58140		AT2G41070	AT1G01080	AT3G60840			AT5G50180	AT3G23080
		AT3G19660	AT1G32550		AT1G04780	AT3G10230	AT1G75900			AT1G76080	AT4G13570
		AT4G00300	AT5G42110		AT4G17650	AT4G35100	AT3G53920			AT1G28260	AT4G30000
		AT3G25220	AT5G47190		AT5G35970	AT5G10250	AT1G69080			AT5G56520	AT5G61290
		AT5G05730	AT1G30260		AT5G14310	AT5G21430	AT4G34020			AT4G12600	AT4G00490
		AT5G55970	AT1G60230		AT5G07730	AT4G01130	AT4G10890			AT4G02610	AT1G44575
		AT5G35620	AT4G32900		AT1G16520	AT1G78680	AT3G02050			AT1G56700	AT5G28020
		AT4G04910	AT2G26500		AT5G37480	AT3G26570	AT1G26208			AT2G43900	AT1G20950
		AT2G15042	AT3G48740		AT2G37550	AT5G44580	AT2G37300			AT1G48840	AT5G14650
		AT5G15350	AT5G12440		AT5G36290	AT1G69420	AT4G26255			AT2G40480	AT1G02720
		AT3G03740	AT4G37920		AT1G14530	AT3G47070	AT2G33180			AT3G62950	AT3G16570
		AT5G39590	AT3G49000		AT1G64300	AT2G31790	AT1G09440			AT3G05345	AT1G49990
		AT3G15710	AT3G17668		AT3G07720	AT3G60070	AT3G04260			AT2G30390	AT1G80760
		AT2G34840	AT5G06670		AT4G39190	AT5G10080	AT4G35900			AT1G72310	AT4G14510
		AT1G64400	AT1G45207		AT2G40940	AT5G55710	AT3G10160			AT3G56830	AT5G18570
		AT3G16565	AT1G31650		AT2G02350	AT5G66270	AT4G29400			AT5G16310	AT5G47640
		AT3G56170	AT3G56680		AT2G18630	AT1G01620	AT3G21950			AT3G50750	AT2G37950
		AT2G17520	AT2G36980		AT5G48660	AT1G12700	AT1G49750			AT1G72650	AT5G18660
		AT4G02970	AT5G05860		AT2G18090	AT1G23740	AT3G49840			AT3G08947	AT4G38290
		AT3G05050	AT5G55210		AT1G11790	AT3G10200	AT5G27360			AT4G01020	AT4G16141
		AT2G28080	AT3G04340		AT1G76440	AT4G38690	AT4G22756			AT1G24450	AT2G17695
		AT4G20170	AT3G16175		AT2G40810	AT1G22740	AT1G22370			AT2G33820	AT2G23610
		AT1G61660	AT5G25630		AT2G31955	AT4G16190	AT5G43270			AT1G36180	AT3G07990
		AT1G13245	AT5G06770		AT3G27380	AT3G45780	AT4G23300			AT2G27060	AT5G44520
		AT4G24690	AT5G64850		AT1G14010	AT2G47220	AT2G39870			AT2G31070	AT1G13380
		AT5G35970	AT1G16320		AT1G74740	AT2G19310	AT3G10200			AT5G14390	AT4G23740
		AT1G80510	AT1G17200		AT4G18070	AT5G41920	AT1G29700			AT3G52290	AT3G54790
		AT4G05320	AT1G12430		AT5G62470	AT4G31890	AT2G33530			AT3G09760	AT5G21430
		AT3G27380	AT3G61080		AT2G39480	AT4G10060	AT3G54600			AT5G15520	AT4G30810
		AT4G08230	AT2G24230		AT5G52060	AT4G31060	AT1G45130			AT2G22080	AT1G08730
		AT5G12470	AT2G16640		AT1G57820	AT1G01320	AT1G07280			AT3G49790	AT5G11460
		AT1G05350	AT3G24000		AT3G13330	AT5G62900	AT2G35500			AT1G55690	AT5G25620
		AT5G12890	AT3G02930		AT2G29650	AT1G06500	AT2G01760			AT5G26570	AT5G16715
		AT5G41990	AT5G53900		AT1G13880	AT1G60630	AT2G35350			AT1G28580	AT4G30020
		AT1G48600	AT3G43610		AT5G08565	AT4G22790	AT3G53530			AT1G70630	AT3G13065
		AT3G07040	AT5G62350		AT3G27360	AT4G28740	AT3G26650			AT4G13830	AT4G10470
		AT3G12600	AT3G59040		AT1G12360	AT3G56010	AT3G56910			AT5G64330	AT4G25080
		AT5G51640	AT5G40610		AT1G31930	AT5G64380	AT1G60690			AT5G60710	AT2G37790
		AT1G32340	AT1G75690		AT3G21650	AT5G67385	AT3G13404			AT4G10550	AT5G01920
		AT2G39980	AT3G10270		AT5G19070	AT4G22990	AT3G55360			AT3G18160	AT1G35420
		AT5G59480	AT5G06060		AT1G25275	AT3G53420	AT5G08050			AT1G29410	AT1G68530
		AT4G20380	AT5G46800		AT5G06560	AT5G50240	AT4G02130			AT1G59700	AT1G15885
		AT4G39820	AT3G47450		AT5G53810	AT1G70760	AT2G43690			AT1G24120	AT3G22790
		AT3G07160	AT5G01590		AT3G07090	AT2G42730	AT1G67440			AT3G46210	AT4G15810
		AT5G51710	AT5G48545		AT1G52280	AT3G25717	AT3G23840			AT1G60690	AT1G64680
		AT4G03420	AT3G22190		AT1G20780	AT3G48490	AT3G29680			AT3G09650	AT3G52630
		AT1G34220	AT1G73885		AT5G03330	AT5G07670	AT5G42690			AT2G35800	AT2G23390
		AT3G47700	AT4G28030		AT3G02150	AT5G03285	AT4G22290			AT1G53035	AT5G57790
		AT3G02360	AT2G43375		AT5G13100	AT4G30680	AT1G16340			AT3G09410	AT1G06473
		AT3G04110	AT4G10470		AT4G33060	AT2G34710	AT1G33811			AT3G62300	AT5G24165
		AT4G30996	AT2G30170		AT1G22403	AT5G23060	AT5G42030			AT5G46570	AT4G31850
		AT5G46500	AT3G50100		AT4G17486	AT4G32340	AT5G01090			AT4G18570	AT4G06536
		AT5G08160	AT1G11820		AT4G25940	AT5G06265	AT4G09805			AT5G01770	AT3G49500
		AT1G08720	AT3G25030		AT1G54090	AT4G29060	AT1G53800			AT1G32520	AT5G16030
		AT4G00500	AT1G19640		AT3G26090	AT3G13750	AT2G26900			AT4G31060	AT1G68080
		AT1G13260	AT1G68080		AT5G41170	AT1G11820	AT1G75380			AT4G28830	AT1G16780
		AT3G05710	AT3G20350		AT2G20760	AT4G14400	AT4G14400			AT3G46590	AT2G24230
		AT1G73500	AT4G30720		AT2G17720	AT3G48350	AT1G22550			AT1G01770	AT3G07210
		AT3G17710	AT4G14870		AT5G63850	AT1G17140	AT1G05070			AT3G56480	AT5G01930
		AT5G25350	AT5G11260		AT1G70790	AT1G60690	AT2G21960			AT4G19060	AT4G09010
		AT2G26040	AT5G45040		AT4G33180	AT3G08000	AT5G47780			AT1G45230	AT4G36190
		AT2G19160	AT2G21320		AT3G02230	AT1G67840	AT5G62350			AT1G64180	AT1G65380
		AT1G16640	AT5G09460		AT5G35620	AT1G68530	AT5G45115			AT3G59110	AT1G53090
		AT3G55960	AT1G24290		AT2G20840	AT1G06473	AT3G09210			AT3G18870	AT3G17470
		AT3G12040	AT4G34620		AT5G04540	AT2G41720	AT1G27460			AT1G31830	AT1G66330
		AT1G06130	AT1G72640		AT3G01800	AT4G02510	AT2G28070			AT5G08520	AT1G66200
		AT3G63420	AT1G23400		AT4G30996	AT2G38420	AT5G40150			AT3G19120	AT5G64380
		AT2G22910	AT1G80640		AT5G12010	AT3G14150	AT3G50270			AT2G05518	AT5G08370
		AT5G27920	AT5G19540		AT4G39880	AT1G54500	AT1G55480			AT1G60550	AT5G23760
		AT3G52190	AT2G13360		AT4G02410	AT1G19720	AT2G17780			AT3G24560	AT4G38970
		ATMG00160	AT5G17310		AT5G65270	AT3G51710	AT5G03180			AT2G29630	AT2G46535
		AT5G03030	AT1G14840		AT4G21534	AT2G21370	AT5G03650			AT1G74560	AT5G49215
		AT1G73250	AT5G20540		AT1G12760	AT4G23930	AT4G23670			AT3G49000	AT4G32295
		AT1G01010	AT3G09650		AT1G07220	AT1G33780	AT2G42320			AT1G19920	AT3G13180
		AT4G37180	AT2G36230		AT3G19150	AT1G49600	AT4G32890			AT4G24660	AT1G01420
		AT1G30630	AT3G27060		AT1G62305	AT5G63190	AT1G60700			AT3G19180	AT3G57040
		AT5G19550	AT1G05190		AT4G03420	AT1G30610	AT3G20230			AT1G55510	AT3G43610
		AT3G23280	AT1G26560		AT4G25670	AT5G22800	AT3G23450			AT5G01020	AT4G18810
		AT5G03720	AT2G24280		AT5G13160	AT1G49510	AT5G19210			AT4G36660	AT4G28270
		AT3G50550	AT2G19860		AT2G47650	AT2G24300	AT1G25450			AT5G56780	AT3G48730
		AT1G10650	AT4G30825		AT1G22870	AT3G20080	AT4G23890			AT1G60860	AT3G45850
		AT5G48450	AT4G29720		AT3G21140	AT3G13690	AT5G51350			AT3G05750	AT4G05090
		AT3G01800	AT3G01180		AT5G58320	AT5G60670	AT5G06530			AT1G73940	AT4G18370
		AT5G57710	AT3G19080		AT5G22450	AT3G29030	AT5G43750			AT1G58360	AT4G28050
		AT4G17650	AT1G33810		AT2G31800	AT1G12730	AT4G34290			AT1G49245	AT5G44650
		AT4G22690	AT1G78580		AT2G46520	AT1G65590	AT3G02640			AT2G45810	AT5G14370
		AT2G47650	AT2G43910		AT2G21520	AT3G51750	AT5G18670			AT3G45260	AT3G10160
		AT5G17190	AT4G00360		AT3G10820	AT4G21550	AT4G31115			AT4G19070	AT3G05945
		AT1G61400	AT4G35930		AT3G13910	AT2G45190	AT1G49740			AT3G09710	AT2G40960
		AT2G17130	AT3G20015		AT1G19440	AT4G29140	AT4G14100			AT2G16400	AT3G21670
		AT2G45070	AT1G64450		AT1G71950	AT2G40690	AT2G43465			AT1G47128	AT5G38140
		AT5G61780	AT5G64460		AT1G21370	AT5G52280	AT5G14100			AT5G36220	AT2G05310
		AT5G05370	AT1G49630		AT1G01260	AT1G22330	AT3G51490			AT2G33310	AT3G07670
		AT1G21520	AT3G19300		AT1G45207	AT2G35860	AT5G23210			AT4G29840	AT1G56210
		AT1G23440	AT4G21910		AT1G73030	AT3G06035	AT5G13980			AT4G27870	AT5G46700
		AT1G73200	AT3G14980		AT1G58290	AT4G37080	AT5G28290			AT1G27170	AT1G75360
		AT2G46520	AT3G63540		AT5G09680	AT4G14870	AT4G13770			AT2G37200	AT5G13650
		AT2G44970	AT5G10150		AT3G47520	AT5G66470	AT4G30720			AT5G64410	AT5G18245
		AT2G36670	AT4G07825		AT1G62740	AT2G46535	AT1G66930			AT4G00520	AT4G03140
		AT1G61215	AT3G09540		AT5G39320	AT3G20270	AT5G10800			AT5G53170	AT4G35290
		AT1G10700	AT2G28150		AT3G07580	AT2G45560	AT5G65925			AT3G12560	AT5G48790
		AT3G54830	AT5G59250		AT4G00850	AT4G27900	AT2G04032			AT3G02050	AT5G47780
		AT5G26770	AT1G34570		AT2G28830	AT5G26742	AT1G52870			AT1G69935	AT5G15050
		AT1G35430	AT4G14540		AT3G04230	AT3G43960	AT2G03350			AT5G58370	AT2G31150
		AT3G12620	AT5G39410		AT1G19360	AT5G10800	AT1G41830			AT5G21160	AT4G31360
		AT5G10820	AT5G44490		AT3G44480	AT1G63240	AT2G46110			AT5G43740	AT1G49660
		AT4G21534	AT1G27660		AT4G10970	AT4G26140	AT5G16810			AT5G46270	AT1G74160
		AT2G01650	AT5G03940		AT1G79340	AT4G19060	AT1G63690			AT1G78150	AT4G37100
		AT1G25220	AT5G47630		AT5G16480	AT2G28070	AT1G71720			AT1G50380	AT5G23100
		AT5G67300	AT4G35250		AT5G66900	AT3G46580	AT2G35470			AT3G17070	AT5G64340
		AT1G70780	AT3G00490		AT5G35460	AT2G04280	AT5G10020			AT3G21360	AT3G01405
		AT3G02470	AT1G06460		AT5G16800	AT2G37930	AT1G74840			AT1G14790	AT3G14170
		AT4G25940	AT2G32400		AT1G09060	AT1G55370	AT4G21270			AT4G35300	AT2G21370
		AT5G25170	AT1G04640		AT4G30240	AT1G66980	AT1G03600			AT4G24630	AT5G43750
		AT3G48990	AT3G25690		AT3G22890	AT1G13080	AT2G23390			AT2G32080	AT3G11700
		AT3G04230	AT2G42485		AT2G38480	AT5G45610	AT5G10690			AT1G09415	AT4G31590
		AT4G02075	AT2G33530		AT2G26170	AT3G10160	AT5G67150			AT3G53920	AT3G09650
		AT5G67540	AT4G03940		AT3G05830	AT2G21830	AT4G21750			AT1G34760	AT3G24255
		AT1G67470	AT3G45010		AT5G51460	AT4G15540	AT4G01050			AT1G09850	AT2G35820
		AT3G29075	AT2G26840		AT5G40760	AT4G37560	AT1G27950			AT2G37678	AT1G52870
		AT2G36630	AT5G62890		AT4G22758	AT2G32650	AT1G73090			AT4G30810	AT5G54630
		AT4G32030	AT5G64080		AT5G01750	AT2G47850	AT5G05580			AT1G15885	AT5G16720
		AT5G67600	AT1G72130		AT2G33700	AT3G15115	AT4G09810			AT5G44520	AT3G04790
		AT4G08390	AT4G20170		AT4G12790	AT5G55790	AT3G46780			AT5G60360	AT4G31310
		AT4G22758	AT5G49100		AT1G16110	AT5G60450	AT5G10946			AT3G20310	AT1G10850
		AT5G23850	AT2G41950		AT5G53570	AT5G38040	AT5G47640			AT5G49570	AT1G09820
		AT1G58590	AT1G14270		AT5G08660	AT3G13062	AT2G46870			AT4G31300	AT2G02130
		AT5G43950	AT2G28470		AT3G02350	AT1G14030	AT4G15630			AT4G13040	AT3G60630
		AT3G21140	AT5G50280		AT4G14680	AT5G13740	AT5G26200			AT3G57630	AT1G22160
		AT5G07070	AT1G26180		AT4G27270	AT4G26150	AT2G42730			AT2G03690	AT1G49890
		AT1G06870	AT1G54350		AT3G22950	AT1G46554	AT1G68530			AT3G17700	AT2G33360
		AT3G26220	AT2G33860		AT2G16500	AT4G38050	AT5G47110			AT1G02410	AT1G32240
		AT5G36000	AT3G05410		AT5G62070	AT5G07620	AT1G79060			AT1G34300	AT5G25190
		AT4G00570	AT2G26580		AT1G06050	AT5G05160	AT5G47800			AT3G57330	AT3G15095
		AT5G15070	AT5G12110		AT3G14070	AT4G08700	AT3G24518			AT1G26900	AT4G03150
		AT1G12420	AT1G48350		AT1G76340	AT2G31070	AT5G19390			AT3G44690	AT3G54900
		AT1G12580	AT4G16800		AT5G20400	AT5G48320	AT2G31150			AT5G52060	AT4G00180
		AT3G08760	AT2G43690		AT4G13330	AT5G23750	AT3G50560			AT2G20130	AT1G14690
		AT5G03330	AT5G39080		AT5G45410	AT3G57062	AT5G64850			AT3G28180	AT2G32290
		AT1G59740	AT2G35155		AT3G24090	AT4G14100	AT4G03210			AT4G01960	AT4G18570
		AT1G57620	AT1G14970		AT4G03110	AT5G18770	AT5G16720			AT5G61780	AT2G47160
		AT5G02320	AT1G07070		AT1G12580	AT3G48580	AT4G14096			AT1G64400	AT2G34560
		AT3G15350	AT4G21770		AT3G17700	AT5G59350	AT4G34610			AT1G29060	AT4G14830
		AT1G68370	AT3G12210		AT4G00955	AT1G80870	AT4G38050			AT4G01090	AT5G12320
		AT1G09645	AT2G33570		AT5G05370	AT2G24580	AT1G68585			AT1G07310	AT3G54390
		AT1G04310	AT5G48840		AT4G22320	AT3G45940	AT3G57180			AT2G19450	AT5G57170
		AT5G04590	AT1G42550		AT3G21295	AT2G27400	AT2G30790			AT3G10420	AT4G34900
		AT3G14870	AT3G62110		AT2G37975	AT3G62700	AT4G30690			AT5G63680	AT4G22290
		AT5G67630	AT1G69040		AT5G64900	AT3G19800	AT3G23730			AT3G55040	AT5G47110
		AT3G07780	AT5G58570		AT4G32010	AT3G61820	AT5G01020			AT4G10970	AT3G57180
		AT5G06570	AT5G07860		AT3G27210	AT4G36410	AT1G60270			AT3G60110	AT5G66490
		AT1G01260	AT5G42765		AT2G45300	AT5G23100	AT1G05140			AT4G34260	AT2G16750
		AT5G27030	AT3G50780		AT2G28510	AT1G55910	AT1G80080			AT3G13070	AT3G24460
		AT1G16110	AT5G63700		AT3G57480	AT2G47880	AT5G08070			AT4G16840	AT1G12460
		AT1G53760	AT1G66130		AT5G60930	AT2G28810	AT2G13440			AT3G62770	AT5G12150
		AT3G07580	AT1G49600		AT1G17330	AT4G12880	AT4G02790			AT2G47490	AT1G27370
		AT3G60200	AT4G15545		AT2G42650	AT1G33811	AT4G14760			AT5G04270	AT3G53420
		AT1G77250	AT2G47920		AT3G58270	AT1G14600	AT4G27820			AT2G24360	AT4G27240
		AT4G24370	AT2G46110		AT4G11300	AT4G31560	AT4G28270			AT1G53390	AT4G25600
		AT1G25275	AT4G02510		AT4G08230	AT1G05070	AT5G65740			AT1G65220	AT1G70100
		AT2G36880	AT5G19160		AT5G54500	AT4G23870	AT3G56270			AT1G77140	AT5G24310
		AT1G09060	AT1G60690		AT4G31980	AT4G37320	AT1G59720			AT3G12360	AT2G34680
		AT4G16250	AT3G56040		AT5G54160	AT1G58270	AT3G13740			AT2G26800	AT1G74580
		AT4G13110	AT1G64510		AT5G04550	AT3G12920	AT5G14410			AT1G22960	AT1G01970
		AT5G52200	AT3G04260		AT5G57060	AT1G73710	AT3G43720			AT3G14350	AT3G13000
		AT1G69750	AT1G02720		AT4G21400	AT5G60100	AT2G26760			AT2G41160	AT1G18060
		AT1G25390	AT2G12170		AT5G23130	AT2G38970	AT3G51080			AT1G11390	AT4G38850
		AT3G54620	AT3G59780		AT5G60950	AT4G39960	AT1G72310			AT5G47560	AT2G04780
		AT3G44480	AT2G26930		AT1G17500	AT5G37020	AT2G13690			AT2G30320	AT5G14450
		AT1G14200	AT5G24750		AT1G11890	AT2G04160	AT3G06020			AT1G77770	AT4G13500
		AT2G17880	AT4G11900		AT2G45920	AT1G71910	AT5G37540			AT5G51200	AT3G50790
		AT1G70520	AT5G37790		AT1G27350	AT3G10080	AT5G52900			AT3G51870	AT4G04640
		AT1G17590	AT4G12880		AT2G47490	AT5G64340	AT2G20890			AT4G17870	AT5G35926
		AT5G58620	AT1G69200		AT4G13110	AT1G51940	AT1G79700			AT3G02520	AT3G22104
		AT3G09570	AT5G20040		AT5G48150	AT4G18270	AT4G10340			AT5G20610	AT3G59580
		AT5G67640	AT3G21580		AT4G17240	AT2G43910	AT3G15380			AT1G49040	AT5G52900
		AT2G36680	AT1G05470		AT1G21380	AT3G26922	AT4G25080			AT2G39720	AT2G32720
		AT2G39840	AT1G49245		AT2G41830	AT4G25990	AT4G13500			AT2G01650	AT1G09340
		AT4G26060	AT2G13440		AT5G45100	AT3G63445	AT1G71695			AT1G61215	AT3G60070
		AT4G05110	AT3G54210		AT1G61420	AT2G38180	AT5G44510			AT5G08160	AT1G13860
		AT3G60690	AT5G09315		AT1G63350	AT2G47450	AT5G24010			AT4G35260	AT5G10020
		AT5G46470	AT3G06730		AT1G22070	AT5G16720	AT5G58300			AT3G05670	AT3G24430
		AT4G21410	AT5G44190		AT3G58600	AT5G64280	AT3G32980			AT4G02930	AT5G59660
		AT5G65207	AT1G14700		AT1G59660	AT1G70200	AT5G64460			AT4G04910	AT5G16590
		AT2G36530	AT2G47630		AT5G18310	AT1G12280	AT1G12300			AT5G20730	AT5G62220
		AT3G23560	AT5G14910		AT5G20910	AT4G10770	AT3G59310			AT2G18630	AT4G37540
		AT2G22480	AT4G00150		AT1G45688	AT4G15545	AT1G35310			AT3G53490	AT1G12380
		AT2G38640	AT1G21350		AT5G13550	AT4G17180	AT5G66460			AT1G63090	AT5G08070
		AT2G46735	AT2G47940		AT5G57000	AT1G11380	AT3G42670			AT3G23210	AT3G58690
		AT1G68760	AT1G73060		AT5G56350	AT2G16800	AT5G18700			AT1G66660	AT1G67090
		AT4G21400	AT2G18328		AT3G12400	AT2G44210	AT2G18910			AT4G00955	AT3G56080
		AT4G15690	AT3G52840		AT5G63880	AT4G25290	AT5G18660			AT4G04770	AT5G64280
		AT4G30530	AT5G11460		AT5G21900	AT3G53920	AT2G39850			AT3G19950	AT5G65820
		AT4G27960	AT1G56670		AT5G19080	AT3G26590	AT2G25220			AT3G04650	AT5G54260
		AT4G04800	AT1G20810		AT3G15350	AT5G62730	AT4G24750			AT1G16520	AT3G08940
		AT2G36300	AT3G44798		AT3G14090	AT2G36980	AT2G21970			AT3G16220	AT3G16290
		AT5G62070	AT3G25660		AT3G24840	AT4G30520	AT1G44575			AT2G17530	AT5G49160
		AT4G25835	AT5G35790		AT1G71360	AT3G07670	AT1G34010			AT1G75440	AT3G02820
		AT5G59420	AT3G06125		AT2G03505	AT3G17930	AT5G63810			AT1G63220	AT2G41560
		AT5G01950	AT4G35420		AT2G32960	AT5G10150	AT1G64150			AT1G09330	AT1G68862
		AT5G09680	AT5G57110		AT1G19010	AT3G55200	AT5G02160			AT2G32070	AT2G16390
		AT5G23130	AT2G38230		AT3G27560	AT5G61590	AT5G55260			AT5G63770	AT4G02770
		AT3G47250	AT5G53940		AT4G27500	AT5G67330	AT4G18570			AT1G15960	AT2G29630
		AT4G33060	AT1G34010		AT5G01710	AT3G58090	AT1G74290			AT4G15420	AT3G21190
		AT4G08180	AT1G25320		AT5G04160	AT5G28500	AT3G20930			AT4G30100	AT1G26330
		AT5G52210	AT2G32560		AT4G16840	AT5G07180	AT1G08390			AT3G23000	AT5G17660
		AT3G19020	AT5G10020		AT5G26667	AT1G26180	AT3G20640			AT2G38610	AT1G05590
		AT2G05260	AT4G24930		AT3G15530	AT1G53450	AT4G17360			AT5G22220	AT4G22130
		AT5G10750	AT1G55320		AT4G35310	AT1G64680	AT1G08380			AT5G57460	AT5G67150
		AT1G58280	AT2G36000		AT5G23730	AT3G17185	AT1G01540			AT5G45250	AT1G30500
		AT2G23120	AT3G60440		AT3G59660	AT3G06430	AT2G22970			AT1G57700	AT3G11620
		AT1G30860	AT3G11945		AT1G62180	AT3G03990	AT5G25630			AT3G16030	AT4G02130
		AT1G06050	AT4G11680		AT2G40270	AT4G18240	AT3G28760			AT4G32140	AT1G64970
		AT1G70810	AT5G53500		AT1G73020	AT3G49290	AT4G21910			AT4G12770	AT5G55220
		AT2G31990	AT5G16710		AT5G67250	AT3G18090	AT4G05180			AT4G36550	AT3G58090
		AT1G54150	AT1G68660		AT2G17760	AT3G02060	AT2G39560			AT1G02820	AT2G16250
		AT4G19140	AT3G22780		AT1G20100	AT3G58220	AT1G50250			AT4G26400	AT2G29890
		AT5G22350	AT4G16340		AT4G36945	AT1G50840	AT5G44650			AT1G18470	AT4G37590
		AT5G40650	AT1G73090		AT2G02180	AT1G02150	AT3G50240			AT5G35690	AT4G00020
		AT1G11200	AT1G02180		AT4G36650	AT3G54220	AT2G45590			AT1G16010	AT5G21920
		AT1G04960	AT1G54780		AT1G53590	AT4G14760	AT5G24490			AT5G46630	AT5G47820
		AT1G53440	AT5G12150		AT2G26650	AT2G41550	AT1G53090			AT1G27500	AT5G11420
		AT5G19930	AT3G25890		AT2G16660	AT5G01920	AT5G22050			AT5G35200	AT5G66005
		AT5G03490	AT4G23000		AT2G33585	AT2G43800	AT4G19170			AT3G09040	AT3G51710
		AT3G52740	AT4G38330		AT2G05260	AT5G19160	AT1G18060			AT3G20630	AT1G05385
		AT4G30650	AT3G27750		AT1G30810	AT2G42300	AT2G26730			AT1G74250	AT1G68220
		AT2G41830	AT1G48030		AT4G21560	AT1G64180	AT3G51740			AT3G04240	AT2G17780
		AT4G30490	AT4G30950		AT1G11905	AT1G72510	AT5G06220			AT4G35830	AT5G13920
		AT3G23530	AT4G18740		AT5G03990	AT5G58580	AT3G05410			AT3G08590	AT4G09810
		AT1G17890	AT1G08280		AT5G25940	AT1G76350	AT1G35560			AT3G17910	AT2G26910
		AT5G26751	AT3G09070		AT1G20930	AT5G06220	AT1G02300			AT3G16050	AT5G09730
		AT3G02230	AT4G32260		AT5G54730	AT1G16680	AT3G05160			AT3G03970	AT4G37330
		AT5G04930	AT2G30010		AT1G77360	AT2G23840	AT2G37170			AT2G17980	AT4G28180
		AT5G45710	AT5G27560		AT2G01540	AT3G49260	AT1G66970			AT4G29040	AT3G27050
		AT1G04160	AT3G15360		AT4G33910	AT4G22756	AT3G13120			AT1G80460	AT4G00150
		AT5G27610	AT5G19390		AT2G41250	AT1G67900	AT3G58200			AT2G05710	AT5G56530
		AT3G17611	AT4G03280		AT2G46160	AT5G46260	AT5G45610			AT5G10030	AT3G60390
		AT3G14090	AT5G53170		AT5G52882	AT4G00150	AT2G34710			AT5G04860	AT4G35760
		AT3G12400	AT1G41830		AT1G13580	AT1G14440	AT5G09460			AT1G03250	AT1G12250
		AT5G05380	AT2G20240		AT3G09810	AT1G26150	AT2G29510			AT5G51370	AT1G24290
		AT1G63390	AT5G54630		AT4G24730	AT3G20680	AT2G42900			AT5G51010	AT4G35250
		AT5G19250	AT1G78230		AT1G21520	AT1G63080	AT3G28960			AT2G40880	AT2G38970
		AT1G75990	AT3G10520		AT2G23770	AT5G67360	AT2G46535			AT1G25560	AT5G04140
		AT4G33180	AT3G04485		AT1G24170	AT3G02730	AT1G29720			AT1G79670	AT2G27040
		AT1G71110	AT1G69935		AT4G00300	AT5G49215	AT1G25320			AT1G78895	AT5G65410
		AT5G40760	AT3G21750		AT1G05010	AT5G19140	AT3G13240			AT1G58602	AT4G20140
		AT1G20780	AT2G03710		AT2G19880	AT1G61900	AT2G28140			AT2G45070	AT5G55570
		AT5G37480	AT3G12080		AT5G18360	AT1G24290	AT4G20130			AT4G16860	AT3G06430
		AT2G04650	AT5G09995		AT5G61865	AT4G30980	AT3G19720			AT1G44890	AT3G51820
		AT2G26650	AT3G21055		AT3G24350	AT4G00755	AT3G20680			AT4G16890	AT1G67840
		AT2G03505	AT4G31115		AT2G37470	AT2G47590	AT4G17050			AT1G07510	AT4G22756
		AT3G10380	AT4G36660		AT5G52580	AT5G48990	AT3G18680			AT1G13195	AT3G10405
		AT1G04770	AT4G22130		AT5G55560	AT1G80980	AT1G60550			AT1G18480	AT2G05210
		AT5G27600	AT3G52230		AT5G02810	AT5G51970	AT5G19670			AT3G53000	AT5G61200
		AT2G23420	AT1G10522		AT5G60820	AT1G77630	AT2G25680			AT1G01140	AT5G45940
		AT2G28160	AT1G76405		AT2G39840	AT4G19985	AT3G49930			AT3G57480	AT2G18735
		AT3G47570	AT2G38170		AT1G74340	AT4G29720	AT4G31390			AT3G19020	AT5G40910
		AT3G07700	AT3G53950		AT2G48010	AT2G04842	AT1G12500			AT5G58160	AT3G06980
		AT2G20760	AT1G15165		AT4G00240	AT4G37200	AT3G04340			AT1G52280	AT1G55260
		AT1G56145	AT4G01995		AT4G03500	AT1G05460	AT5G51080			AT1G27290	AT2G20240
		AT1G14010	AT3G16260		AT2G15042	AT1G64780	AT5G25610			AT2G39550	AT5G54270
		AT5G03990	AT2G01120		AT5G54810	AT4G19500	AT4G31590			AT1G63740	AT2G41310
		AT5G05850	AT3G15840		AT5G13840	AT2G16250	AT1G69700			AT3G22980	AT4G26850
		AT1G64300	AT2G21830		AT4G30530	AT1G22590	AT3G48040			AT3G63260	AT3G25805
		AT5G41170	AT4G01150		AT3G66654	AT5G59750	AT5G48900			AT2G39250	AT3G60440
		AT3G02460	AT1G53350		AT1G76390	AT4G14440	AT5G42200			AT4G14680	AT3G20350
		AT1G04780	AT1G70200		AT4G23885	AT5G54770	AT2G01910			AT4G19440	AT5G20380
		AT3G55730	AT5G41900		AT5G51380	AT3G51150	AT5G26570			AT1G61400	AT5G57590
		AT1G16520	AT4G01030		AT5G66658	AT1G33102	AT1G07187			AT4G24290	AT5G10690
		AT1G14830	AT1G50180		AT1G67470	AT1G29410	AT4G30810			AT1G69270	AT3G23910
		AT3G14430	AT3G51080		AT4G18197	AT2G37860	AT3G07990			AT3G15180	AT4G33500
		AT2G41440	AT1G22700		AT3G60200	AT1G68130	AT5G58930			AT5G51710	AT4G10300
		AT1G75020	AT5G55260		AT1G65840	AT5G64410	AT4G16370			AT5G59480	AT1G49740
		AT5G46780	AT3G20230		AT3G17410	AT4G25260	AT5G52970			AT1G21900	AT3G54220
		AT4G25100	AT1G11430		AT1G10810	AT1G29770	AT3G17040			AT1G71940	AT2G13690
		AT5G17060	AT1G67660		AT5G15350	AT5G25590	AT3G01490			AT5G21990	AT5G02670
		AT1G51270	AT1G28110		AT1G13180	AT4G00895	AT5G04150			AT2G21190	AT1G55340
		AT5G15970	AT3G26932		AT2G26040	AT5G18245	AT4G18670			AT3G04080	AT1G05460
		AT2G46430	AT3G14110		AT2G04400	AT3G55710	AT4G04570			AT5G02100	AT3G54050
		AT1G30320	AT5G49020		AT1G76160	AT5G09660	AT1G53520			AT2G31305	AT2G40150
		AT1G65520	AT3G53750		AT1G03770	AT5G37260	AT1G44780			AT3G25230	AT1G18730
		AT3G07800	AT1G69420		AT2G39710	AT2G36835	AT2G43340			AT3G18295	AT3G56590
		AT5G54810	AT1G36390		AT1G67950	AT1G71720	AT5G64580			AT3G05280	AT4G09920
		AT3G24530	AT5G59970		AT3G53990	AT5G02710	AT3G60320			AT4G25620	AT2G40640
		AT1G03230	AT3G51510		AT2G22300	AT1G03270	AT3G10190			AT1G15170	AT2G43360
		AT5G55200	AT3G43720		AT5G15650	AT4G35760	AT1G51440			AT3G12600	AT4G35920
		AT5G16800	AT3G46610		AT1G07890	AT2G26360	AT3G19450			AT5G64090	AT4G14760
		AT2G38500	AT1G80380		AT1G21080	AT1G76990	AT3G07500			AT1G16480	AT3G18000
		AT4G15670	AT2G31320		AT1G51680	AT1G19220	AT5G40950			AT3G15350	AT1G12700
		AT5G22270	AT1G76450		AT1G07020	AT2G22000	AT1G03130			AT3G53340	AT3G22190
		AT3G19910	AT4G11175		AT2G18350	AT1G14460	AT4G06115			AT1G08220	AT1G60950
		AT5G04540	AT4G09010		AT3G60800	AT3G12690	AT1G04250			AT3G51250	AT4G04350
		AT5G14310	AT5G06530		AT1G30640	AT3G29375	AT3G57830			AT2G47070	AT5G09995
		AT5G25050	AT5G40700		AT1G70780	AT2G26080	AT1G15820			AT3G15352	AT3G13062
		AT4G21700	AT2G33800		AT3G02460	AT5G06610	AT3G43540			AT1G18910	AT2G31320
		AT3G57480	AT4G34900		AT1G10650	AT3G19370	AT1G14580			AT5G24300	AT1G61750
		AT3G13050	AT2G04030		AT5G57390	AT1G63690	AT1G49310			AT1G14010	AT3G45010
		AT2G07774	AT4G13650		AT3G54640	AT5G37790	AT5G40820			AT5G17370	AT1G33102
		AT4G39780	AT2G03440		AT4G24805	AT1G09310	AT5G46580			AT2G25737	AT5G52440
		AT1G74340	AT4G12910		AT1G07570	AT1G68872	AT3G54780			AT1G53110	AT3G30300
		AT1G07630	AT2G41310		AT5G48530	AT4G39620	AT5G10760			AT5G42990	AT2G18940
		AT1G19010	AT1G04620		AT1G23200	AT1G15290	AT2G33060			AT4G08230	AT1G65590
		AT1G67070	AT2G18160		AT5G49900	AT1G32160	AT2G31040			AT1G03970	AT3G53350
		AT1G76160	AT1G24577		AT2G20320	AT3G62650	AT1G33480			AT2G33590	AT4G11900
		AT3G55410	AT2G32390		AT1G12880	AT1G77460	AT3G26240			AT2G47240	AT1G64640
		AT5G58730	AT5G14320		AT2G29120	AT1G54780	AT3G18080			AT5G07890	AT3G60380
		AT5G05365	AT1G03830		AT1G07870	AT1G80050	AT2G26515			AT1G73920	AT5G22390
		AT1G79340	AT2G29550		AT3G15060	AT3G04790	AT5G08650			AT1G27980	AT1G11820
		AT5G57060	AT3G05340		AT3G55050	AT3G02370	AT1G63230			AT2G36950	AT4G09040
		AT4G03500	AT1G55690		AT4G16957	AT5G62350	AT1G76955			AT5G57580	AT3G48040
		AT2G20320	AT1G80690		AT1G72360	AT1G19835	AT2G07680			AT5G15350	AT3G00590
		AT2G16500	AT1G02280		AT1G23490	AT1G15885	AT4G18030			AT1G44575	AT2G03710
		AT4G27585	AT3G50530		AT3G11880	AT3G16520	AT4G24540			AT2G03240	AT3G60220
		AT3G53620	AT1G67080		AT5G45130	AT1G24793	AT4G21960			AT2G36310	AT5G15790
		AT4G26940	AT1G10910		AT5G09420	AT1G80630	AT1G20810			AT1G76810	AT5G33280
		AT4G30260	AT5G14370		AT3G04580	AT4G35420	AT5G64340			AT3G50550	AT3G02730
		AT5G65270	AT4G05330		AT5G12470	AT2G13440	AT4G18460			AT5G59790	AT3G47600
		AT5G12010	AT4G24750		AT5G63905	AT1G11410	AT5G64280			AT4G39570	AT5G46730
		AT5G19440	AT2G17442		AT3G15760	AT1G72480	AT1G72430			AT5G04480	AT4G33470
		AT2G45910	AT3G12345		AT4G22820	AT5G05690	AT1G08540			AT1G04210	AT5G04950
		AT1G19450	AT3G50790		AT1G13790	AT3G60530	AT3G56000			AT4G39820	AT4G38620
		AT2G23450	AT4G33440		AT5G47420	AT4G32880	AT2G22125			AT4G05110	AT3G18320
		AT5G51740	AT2G01630		AT4G08850	AT3G10270	AT3G18810			AT2G04650	AT5G15740
		AT3G47820	AT1G50290		AT1G19310	AT5G60400	AT5G53020			AT4G16250	AT5G05620
		AT2G01600	AT5G03650		AT4G12000	AT4G00050	AT2G48120			AT3G51460	AT4G29910
		AT4G11080	AT5G58330		AT2G27580	AT3G10450	AT3G61750			AT5G58020	AT4G08685
		AT5G38240	AT1G53040		AT3G09600	AT3G10405	AT1G75060			AT1G34220	AT2G35660
		AT3G02150	AT5G11270		AT1G21450	AT4G29190	AT4G32290			AT1G79930	AT5G46440
		AT2G36850	AT2G44230		AT1G33770	AT5G38140	AT1G74940			AT5G18780	AT3G16000
		AT5G54500	AT3G62470		AT5G56170	AT1G17090	AT1G31950			AT2G17440	AT4G29720
		AT3G24170	AT1G76990		AT3G21630	AT5G27240	AT4G03400			AT3G63090	AT2G46820
		AT1G30420	AT2G01290		AT5G25050	AT2G34510	AT5G66270			AT2G41630	AT1G18170
		AT5G19070	AT1G62050		AT5G20000	AT1G51140	AT5G53730			AT3G18820	AT4G19170
		AT3G58490	AT1G48745		AT1G25390	AT4G28100	AT4G02900			AT5G62600	AT5G06220
		AT2G37975	AT1G35560		AT4G36020	AT5G45930	AT2G46820			AT5G18360	AT3G29185
		AT5G17850	AT3G62030		AT5G01720	AT1G28230	AT3G12820			AT1G08300	AT1G62030
		AT1G77840	AT2G39190		AT1G68760	AT1G08280	AT5G28030			AT5G13310	AT4G23300
		AT1G37130	AT1G13820		AT4G11521	AT3G12820	AT5G45040			AT4G26940	AT4G30620
		AT1G32700	AT5G41920		AT1G68440	AT3G23410	AT5G09315			AT1G53645	AT1G75190
		AT1G12360	AT4G18460		AT1G04160	AT1G63470	AT4G32000			AT2G17130	AT3G02450
		AT1G30270	AT1G70630		AT3G14840	AT3G58690	AT1G52240			AT3G47250	AT5G19210
		AT5G35460	AT4G35920		AT1G02360	AT5G07280	AT5G47020			AT1G30630	AT3G27320
		AT1G53590	AT4G36530		AT5G12480	AT5G10690	AT1G68470			AT1G10865	AT1G18460
		AT2G18650	AT5G45610		AT2G39220	AT1G56010	AT1G28110			AT4G24370	AT4G15930
		AT3G11880	AT4G39120		AT5G19250	AT4G29210	AT1G68220			AT1G15130	AT5G37290
		AT1G22070	AT5G02230		AT3G13310	AT5G47810	AT3G16175			AT3G47940	AT5G43740
		AT1G62740	AT3G60750		AT5G44290	AT4G33470	AT1G22700			AT1G07020	AT3G53680
		AT3G60800	AT1G77990		AT3G45730	AT3G04960	AT2G04270			AT1G14000	AT5G47900
		AT5G03320	AT2G24630		AT5G58700	AT5G19500	AT3G14150			AT1G24180	AT3G61650
		AT5G13160	AT1G05460		AT4G05050	AT3G09210	AT4G28190			AT3G15710	AT2G21960
		AT3G08710	AT2G32500		AT5G44560	AT1G73090	AT1G44446			AT1G54170	AT4G17050
		AT5G51630	AT1G28150		AT1G15800	AT5G59660	AT4G14510			AT1G32340	AT4G14713
		AT1G31930	AT5G43270		AT1G13260	AT5G45940	AT4G09920			AT1G64460	AT4G39120
		AT1G02750	AT5G24310		AT2G36880	AT3G23760	AT4G37560			AT2G42330	AT5G23770
		AT3G60680	AT3G43600		AT3G49720	AT4G12300	AT1G20610			AT1G07590	AT5G17580
		AT4G24730	AT2G48120		AT4G25100	AT1G27420	AT4G15440			AT2G45910	AT3G49140
		AT3G49780	AT5G55230		AT2G28080	AT3G58980	AT2G34150			AT4G25610	AT2G39450
		AT3G11900	AT3G63490		AT1G75280	AT3G27750	AT5G62920			AT2G33570	AT2G42320
		AT1G22403	AT5G04130		AT1G08560	AT2G21530	AT3G58090			AT4G17070	AT4G31115
		AT1G62180	AT3G11630		AT3G07800	AT2G18160	AT3G21190			AT3G52120	AT3G58820
		AT5G44820	AT2G27040		AT2G24240	AT1G28100	AT1G10380			AT1G07660	AT1G27460
		AT3G59660	AT1G08570		AT3G06760	AT5G27320	AT1G72410			AT1G14330	AT5G17310
		AT1G18910	AT1G31850		AT2G34650	AT5G46390	AT1G79840			AT1G69960	AT3G26710
		AT3G55050	AT5G02670		AT5G25010	AT5G61300	AT5G04490			AT3G10490	AT1G76570
		AT4G12000	AT5G54380		AT5G01180	AT2G28050	AT4G39510			AT5G05470	AT1G50290
		AT5G18310	AT1G03410		AT1G72450	AT3G52920	AT5G08000			AT5G01110	AT1G31150
		AT5G67140	AT5G57590		AT3G51890	AT1G09415	AT5G26850			AT3G56440	AT3G53750
		AT2G47490	AT2G29450		AT2G22475	AT1G03600	AT2G44920			AT3G12630	AT3G04940
		AT5G20050	AT5G10920		AT2G17120	AT1G10020	AT5G57345			AT4G01370	AT4G15820
		AT1G21370	AT1G03680		AT4G26690	AT3G12210	AT3G10080			AT1G35430	AT5G13980
		AT4G02890	AT1G72410		AT4G19140	AT3G13740	AT1G77460			AT4G24230	AT1G75110
		AT5G15850	AT4G27720		AT1G19300	AT1G69970	AT4G20270			AT1G65520	AT2G01918
		AT5G62720	AT3G23070		AT5G15490	AT1G62830	AT1G04240			AT4G28710	AT2G20210
		AT2G31800	AT5G08720		ATMG00030	AT5G50280	AT2G40640			AT5G67245	AT5G63480
		AT1G35670	AT5G19210		AT4G04610	AT1G65010	AT3G49260			AT5G53000	AT2G03890
		AT2G02180	AT5G03430		AT1G10410	AT5G18080	AT3G46880			AT5G64640	AT4G00880
		AT4G17486	AT4G29400		AT5G17850	AT4G23820	AT5G04290			AT2G05260	AT1G55140
		AT3G15760	AT5G08400		AT4G20820	AT5G63710	AT1G49650			AT5G19000	AT5G53090
		AT2G40270	AT4G19070		AT3G29170	AT3G61490	AT5G56530			AT1G09815	AT4G09890
		AT2G35190	AT2G38140		AT5G04930	AT4G04350	AT4G22560			AT5G65470	AT3G51600
		AT5G48530	AT5G44040		AT2G05165	AT1G01780	AT5G15780			AT2G19880	AT3G54830
		AT1G11890	AT5G56590		AT4G30390	AT1G04240	AT3G09580			AT1G10270	AT1G15180
		AT2G24330	AT5G45460		AT3G20860	AT1G49730	AT5G17170			AT1G61430	AT3G53380
		AT5G53310	AT3G63170		AT3G11320	AT4G21585	AT1G10360			AT1G64060	AT3G48600
		AT1G12760	AT4G00380		AT5G26770	AT3G19480	AT3G26710			AT1G07030	AT3G17350
		AT4G16957	AT3G57770		AT5G01110	AT5G11330	AT2G16990			AT1G02750	AT5G58970
		AT5G53590	AT3G24810		AT5G11510	AT2G42750	AT3G51860			AT1G14300	AT5G66750
		AT2G18100	AT3G07200		AT4G23250	AT1G65920	AT1G14270			AT2G30880	AT4G07455
		AT2G38480	AT1G73320		AT3G06780	AT2G34170	AT3G27750			AT1G13110	AT2G28100
		AT2G21350	AT5G01240		AT4G34120	AT5G23210	AT1G04350			AT3G24503	AT2G20570
		AT2G01340	AT2G07680		AT4G33300	AT2G47160	AT5G45920			AT3G44480	AT5G18140
		AT1G07870	AT3G13404		AT5G42050	AT2G06520	AT5G20450			AT3G07580	AT2G26640
		AT2G02350	AT3G43540		AT4G25900	AT1G09440	AT3G20090			AT1G77320	AT5G06060
		AT2G30990	AT4G24770		AT3G29010	AT1G78510	AT5G06390			AT1G13580	AT1G60560
		AT1G19360	AT1G52618		AT5G01810	AT5G11250	AT5G23750			AT3G58610	AT2G41330
		AT5G05140	AT1G51340		AT5G45710	AT2G14880	AT2G26550			AT1G17730	AT1G62670
		AT1G80460	AT3G07270		AT1G74750	AT4G02050	AT4G23870			AT1G22840	AT2G22125
		AT5G11740	AT3G04310		AT2G16700	AT5G54530	AT5G14550			AT3G03600	AT2G25640
		AT4G17900	AT1G78060		AT5G59400	AT5G16715	AT5G12050			AT4G17650	AT4G33220
		AT1G34370	AT2G43465		AT1G07610	AT2G32450	AT1G72480			AT4G11521	AT1G77460
		AT2G21520	AT2G15300		AT4G04745	AT1G74160	AT1G15215			AT1G14640	AT3G10270
		AT3G20410	AT2G36970		AT5G01950	AT3G28455	AT2G33860			AT4G16990	AT1G66150
		AT5G57035	AT2G33450		AT2G39360	AT1G64380	AT5G64410			AT3G56050	AT1G14350
		AT4G01960	AT5G51080		AT5G51630	AT5G42070	AT1G46264			AT5G12890	AT1G60270
		AT1G67950	AT1G63150		AT2G13650	AT1G19715	AT1G56430			AT3G16270	AT5G53220
		AT1G55120	AT1G51110		AT1G64280	AT2G43990	AT1G56500			AT5G22100	AT3G14980
		AT5G58940	AT2G16390		AT2G32800	AT5G61200	AT5G01930			AT4G24960	AT5G67030
		AT5G13550	AT1G10470		AT5G50440	AT3G48590	AT1G74160			AT2G26660	AT5G57100
		AT3G27540	AT3G09035		AT5G66850	AT1G10200	AT3G10230			AT3G17780	AT4G31820
		AT2G01670	AT3G58690		AT1G04540	AT5G64330	AT2G40760			AT4G17486	AT3G15380
		AT3G57020	AT5G20720		AT4G36670	AT4G23000	AT2G26975			AT4G19950	AT1G21500
		AT5G01980	AT1G77590		AT5G15530	AT5G55580	AT1G76800			AT5G51260	AT2G44300
		AT4G22320	AT5G38150		AT4G34135	AT3G28960	AT3G55250			AT2G30110	AT5G60400
		AT3G55600	AT1G49510		AT4G28400	AT1G48570	AT1G78320			AT4G39880	AT3G29680
		AT4G33940	AT1G75840		AT4G26910	AT2G31840	AT4G26415			AT1G12200	AT2G27470
		AT1G71360	AT3G05750		AT1G25250	AT3G44380	AT3G15095			AT4G31860	AT3G10040
		AT2G05325	AT4G08700		AT3G03020	AT2G23950	AT1G15080			AT1G25220	AT5G15390
		AT3G03440	AT4G35450		AT1G75020	AT2G13690	AT1G24793			AT5G01810	AT5G48220
		AT4G15430	AT4G19020		AT2G05325	AT5G08580	AT4G21770			AT4G20170	AT5G66270
		AT1G33390	AT2G30695		AT2G22480	AT1G56310	AT3G04485			AT5G35680	AT1G15175
		AT5G56170	AT5G46640		AT1G14330	AT5G06870	AT5G09660			AT3G47670	AT1G49650
		AT5G37600	AT1G34640		AT4G23850	AT4G30620	AT3G21580			AT1G08650	AT1G64720
		AT5G60950	AT5G23120		AT5G66600	AT1G49660	AT5G55210			AT5G44240	AT3G21580
		AT4G26970	AT5G60670		AT4G21570	AT3G60380	AT1G32070			AT3G03000	AT4G15545
		AT2G41880	AT4G30810		AT1G09995	AT1G31420	AT1G13930			AT3G26400	AT1G67630
		AT3G23030	AT5G54145		AT5G62180	AT2G07042	AT1G18170			AT5G11310	AT5G46110
		AT4G12790	AT4G04040		AT4G26970	AT2G20570	AT1G36390			AT1G54130	AT4G10890
		AT5G66480	AT1G76570		AT1G25682	AT4G26760	AT2G21650			AT3G01550	AT2G20290
		AT3G20860	AT4G02530		AT1G32460	AT4G38280	AT4G31820			AT1G03080	AT1G17140
		AT4G00240	AT1G05200		AT5G10830	AT1G70280	AT4G37100			AT4G30920	AT1G05690
		AT4G15233	AT2G41290		AT1G62422	AT5G42310	AT5G10560			AT3G60520	AT1G66140
		AT5G57190	AT3G09820		AT5G59450	AT3G05410	AT2G40085			AT3G27190	AT3G05690
		AT5G15470	AT3G49650		AT5G58720	AT1G65320	AT2G32230			AT1G18070	AT2G29980
		AT3G04630	AT2G35830		AT3G50960	AT3G22760	AT2G19930			AT1G32930	AT1G76720
		AT1G08450	AT4G25600		AT5G43190	AT5G56530	AT4G10060			AT4G38545	AT1G12430
		AT1G73020	AT1G04710		AT4G14220	AT1G76870	AT1G76570			AT1G25520	AT1G04250
		AT1G21080	AT1G73570		AT3G48760	AT3G61460	AT4G25960			AT2G20140	AT4G18490
		AT3G26090	AT5G42270		AT5G39660	AT1G19920	AT1G12280			AT5G52530	AT5G22020
		AT5G45410	AT3G46580		AT3G06370	AT4G25080	AT3G62950			AT3G63390	AT1G68790
		AT1G29980	AT3G52960		AT4G27720	AT1G69780	AT5G19940			AT3G25220	AT4G37320
		AT1G16300	AT3G26590		AT3G45870	AT1G19350	AT3G06150			AT3G55270	AT5G48500
		AT1G69030	AT1G67480		AT1G61370	AT1G13448	AT4G12390			AT1G73500	AT5G38060
		AT1G20100	AT1G54450		AT5G18490	AT3G63290	AT4G23800			AT4G12250	AT3G42670
		AT3G61980	AT2G24395		AT5G26330	AT1G10360	AT1G75690			AT1G28200	AT3G51470
		AT3G03050	AT3G02250		AT1G58280	AT1G74470	AT3G19480			AT4G28600	AT1G12300
		AT2G27580	AT1G50840		AT1G64710	AT4G39120	AT3G13030			AT1G16640	AT3G19080
		AT5G13810	AT2G31070		AT1G69840	AT2G24645	AT4G39120			AT4G23910	AT5G01020
		AT2G38000	AT3G55040		AT1G32127	AT5G10605	AT5G11480			AT3G55820	AT1G66180
		AT1G15820	AT3G49840		AT1G77250	AT3G28860	AT2G35820			AT5G66100	AT1G50280
		AT3G29170	AT1G69700		AT5G15470	AT5G38150	AT5G21920			AT4G30240	AT2G25830
		AT3G53120	AT2G05632		AT2G45010	AT1G18490	AT2G26840			AT2G04795	AT1G49130
		AT4G15550	AT3G58220		AT5G38210	AT2G25050	AT5G66005			AT5G40650	AT5G08050
		AT2G17760	AT5G24060		AT3G28180	AT5G27730	AT5G55230			AT4G34180	AT1G34065
		AT1G19300	AT4G00340		AT2G01450	AT3G43600	AT3G18800			AT3G60410	AT5G53020
		AT5G50440	AT1G11350		AT3G53620	AT5G53880	AT4G00880			AT1G78310	AT5G55260
		AT1G04990	AT5G38660		AT5G50430	AT4G35440	AT1G67710			AT1G13360	AT5G24010
		AT2G30490	AT4G20870		AT2G06355	AT4G19070	AT4G25990			AT2G38000	AT3G05100
		AT3G27010	AT1G26150		AT5G56230	AT5G63625	AT4G16442			AT4G25680	AT1G67900
		AT1G65250	AT2G04170		AT4G21500	AT5G65710	AT1G75240			AT2G44200	AT5G16640
		AT5G48970	AT5G20130		AT2G22870	AT5G58900	AT1G66200			AT2G23450	AT5G03940
		AT1G63350	AT4G02990		AT2G24330	AT3G48810	AT2G34680			AT3G12200	AT2G25680
		AT4G30340	AT3G19180		AT2G28160	AT4G35880	AT1G66230			AT1G34550	AT3G07130
		AT5G58720	AT4G29590		AT1G76180	AT2G23600	AT5G10150			AT5G15970	AT1G32200
		AT5G65920	AT1G18060		AT4G36550	AT3G04310	AT5G63100			AT1G01260	AT1G80050
		AT3G61800	AT4G05090		AT1G18900	AT3G17668	AT3G07010			AT2G27030	AT1G52590
		AT1G71950	AT2G28070		AT5G20540	AT3G56590	AT1G04800			AT5G46490	AT4G34980
		AT5G12480	AT1G79510		AT2G01670	AT2G20210	AT3G57470			AT1G47750	AT5G49020
		AT5G47380	AT5G23100		AT5G47050	AT5G63470	AT1G32120			AT3G27010	AT4G08700
		AT2G40880	AT2G34680		AT5G18480	AT4G31310	AT2G36570			AT2G45920	AT4G03440
		AT1G07150	AT3G17460		AT5G54110	AT2G40480	AT1G11530			AT1G23140	AT1G51100
		AT5G65200	AT1G27950		AT3G19130	AT1G67480	AT5G46110			AT1G12290	AT3G60290
		AT1G06850	AT5G63310		AT5G65200	AT3G24660	AT5G49020			AT1G20300	AT4G39960
		AT1G62422	AT1G53450		AT5G04020	AT2G46690	AT5G47630			AT4G31770	AT5G58330
		AT5G57015	AT3G17350		AT2G31390	AT4G27870	AT1G66150			AT3G27380	AT2G25050
		AT3G22950	AT5G57960		AT4G01660	AT5G53160	AT5G42240			AT5G25540	AT1G13250
		AT3G21295	AT3G06150		AT5G57035	AT3G43800	AT5G12150			AT1G09870	AT1G10360
		AT5G53810	AT1G03160		AT5G08335	AT3G50780	AT2G28550			AT3G16760	AT2G19780
		AT1G20823	AT5G44670		AT5G09790	AT4G18390	AT3G11945			AT4G08320	AT5G58250
		AT5G56980	AT3G23940		AT4G19370	AT4G37110	AT2G38540			AT1G66340	AT3G58220
		AT1G33590	AT3G10230		AT1G76360	AT3G55160	AT4G09010			AT4G36648	AT3G51080
		AT2G25290	AT1G06265		AT4G16960	AT5G06670	AT1G55490			AT1G14530	AT2G45810
		AT5G65609	AT3G15190		AT3G22850	AT1G10470	AT1G36180			AT1G48040	AT3G09210
		AT2G34650	AT2G47850		AT1G03230	AT4G21510	AT5G07030			AT3G01040	AT5G55470
		AT5G08660	AT1G74160		AT2G35637	AT4G30810	AT2G25420			AT4G20300	AT5G42310
		AT2G46160	AT5G35170		AT1G27720	AT1G65370	AT3G22420			AT5G23730	AT1G53160
		AT1G67880	AT1G52870		AT5G16250	AT2G18230	AT1G27921			AT2G19160	AT4G02900
		AT4G00330	AT3G20090		AT2G06050	AT2G33990	AT5G02670			AT3G21300	AT3G53700
		AT5G59400	AT5G50420		AT1G12420	AT4G04370	AT4G23740			AT1G57620	AT1G60010
		AT1G01470	AT4G37040		AT4G04700	AT3G17225	AT3G19180			AT5G41800	AT2G07690
		AT3G22890	AT1G50460		AT4G02075	AT5G16590	AT1G55140			AT5G66320	AT3G17330
		AT3G54200	AT1G79460		AT1G56300	AT5G13650	AT3G44735			AT5G27600	AT3G57580
		AT4G16960	AT1G27030		AT1G03780	AT4G24660	AT2G22122			AT3G07400	AT5G64080
		AT4G02880	AT5G22880		AT1G66180	AT4G12900	AT4G13190			AT4G15130	AT5G23750
		AT5G13630	AT2G29360		AT4G00330	AT1G17840	AT1G56220			AT5G42140	AT4G13195
		AT3G54130	AT5G44510		AT4G20170	AT5G58800	AT2G05210			AT1G01550	AT2G46810
		AT2G18670	AT2G43030		AT4G32030	AT1G05540	AT3G62300			AT3G07700	AT1G08260
		AT1G17500	AT2G35620		AT5G15730	AT1G65070	AT1G56310			AT5G42940	AT2G04842
		AT3G27330	AT4G24280		AT3G12830	AT2G42040	AT1G67690			AT5G54830	AT1G06680
		AT3G58600	AT4G36520		AT4G23470	AT5G63420	AT2G42975			AT2G31240	AT2G35780
		AT4G25210	AT2G42975		AT3G01640	AT1G66190	AT2G33750			AT5G09680	AT2G40760
		AT2G17720	AT3G26085		AT1G69030	AT3G53190	AT1G69040			AT3G01060	AT1G55970
		AT5G61865	AT1G23180		AT5G14480	AT4G31290	AT3G03770			AT1G17070	AT4G35950
		AT4G39190	AT1G70310		AT4G23180	AT2G16390	AT5G53080			AT4G24805	AT4G23820
		AT3G01650	AT3G13740		AT2G30500	AT1G21600	AT5G23870			AT4G36480	AT2G39930
		AT1G76390	AT1G07720		AT5G65470	AT1G70895	AT5G46440			AT1G49050	AT3G17950
		AT2G01540	AT1G05070		AT3G08710	AT5G26850	AT2G47400			AT5G21090	AT2G38230
		AT4G27500	AT4G20910		AT4G02550	AT2G15820	AT1G05385			AT5G20020	AT2G33860
		AT2G16700	AT4G09640		AT1G22190	AT4G28030	AT2G18940			AT1G12880	AT2G27060
		AT3G61630	AT5G49980		AT4G36640	AT3G56300	AT3G23810			AT2G03470	AT2G32440
		AT1G73030	AT4G37200		AT5G61010	AT5G14370	AT1G16780			AT3G43810	AT2G28870
		AT3G01820	AT4G36390		AT5G47200	AT5G19540	AT1G06460			AT1G45688	AT5G53490
		AT4G14220	AT4G14240		AT1G04700	AT3G61970	AT4G31840			AT3G53440	AT4G24750
		AT2G31200	AT3G45420		AT2G43120	AT1G69440	AT5G18460			AT1G55500	AT1G74730
		AT4G29670	AT1G15885		AT5G52810	AT4G34950	AT1G80260			AT5G63990	AT1G17200
		AT1G25682	AT1G60990		AT5G41160	AT5G41620	AT1G63240			AT3G11440	AT2G46040
		AT1G54090	AT1G32240		AT4G37260	AT5G44930	AT1G77990			AT3G22845	AT3G19100
		AT3G04580	AT1G29070		AT3G27010	AT4G11175	AT5G57180			AT1G17890	AT4G23930
		AT4G39230	AT5G02860		AT5G04170	AT3G25410	AT2G41950			AT2G46170	AT1G10740
		AT4G01950	AT5G22620		AT4G01090	AT4G32000	AT1G62870			AT2G19130	AT3G24660
		AT1G79710	AT3G17330		AT4G24400	AT1G14840	AT5G03250			AT5G37070	AT4G14360
		AT5G66658	AT1G08470		AT3G52870	AT2G43200	AT3G50750			AT1G28210	AT5G63500
		AT3G58270	AT1G66200		AT3G26690	AT2G22540	AT2G17040			AT2G38580	AT1G75460
		AT2G20900	AT3G26070		AT4G03550	AT4G04340	AT4G35560			AT2G38500	AT2G42220
		AT4G23885	AT3G53470		AT5G13790	AT1G49580	AT2G23610			AT5G27930	AT3G20640
		AT1G09780	AT3G10410		AT4G21380	AT5G40720	AT5G30510			AT1G32150	AT1G61170
		AT3G53990	AT5G10800		AT2G01340	AT4G04640	AT2G47880			AT3G14070	AT5G26820
		AT3G52870	AT2G18910		AT4G21700	AT1G06910	AT1G21500			AT1G16445	AT1G56670
		AT3G07370	AT3G59310		AT2G31020	AT1G01390	AT2G39250			AT1G22870	AT3G09980
		AT4G18280	AT5G56460		AT2G48080	AT5G24310	AT3G07675			AT1G43890	AT4G25960
		AT4G30370	AT1G78915		AT1G31540	AT1G15215	AT5G24310			AT2G39220	AT5G22050
		AT3G24420	AT1G01860		AT1G10050	AT5G02160	AT2G39700			AT2G41830	AT5G09870
		AT5G45100	AT3G20680		AT1G45180	AT5G63100	AT1G74880			AT5G57710	AT2G35155
		AT3G21630	AT1G58080		AT5G12300	AT2G25830	AT3G06130			AT1G62380	AT5G57780
		AT5G15490	AT1G31410		AT5G53830	AT4G23740	AT5G09995			AT2G20940	AT4G22010
		AT5G14480	AT3G29375		AT5G13860	AT5G65310	AT2G38210			AT5G67540	AT2G43900
		AT5G54160	AT1G64860		AT2G20370	AT5G63480	AT4G25050			AT5G42000	AT3G02110
		AT2G20370	AT4G35880		AT2G32250	AT3G22550	AT5G54270			AT3G09570	AT1G10910
		AT1G52565	AT2G03980		AT5G05730	AT2G33310	AT3G27050			AT5G47380	AT5G03555
		AT2G18700	AT4G34490		AT3G10985	AT3G17470	AT1G69526			AT3G60690	AT3G01300
		AT2G29420	AT5G57790		AT2G30990	AT5G10560	AT5G47550			AT3G25870	AT2G13440
		AT5G08335	AT1G13380		AT5G20010	AT2G36990	AT4G22130			AT5G08300	AT3G52150
		AT3G06760	AT3G48500		AT5G53590	AT5G44650	AT3G27230			AT5G08335	AT2G25420
		AT4G31980	AT1G76730		AT1G30420	AT5G08520	AT4G29920			AT5G19930	AT4G21620
		AT3G13330	AT3G48110		AT3G18170	AT1G68540	AT2G39180			AT5G14310	AT1G68585
		AT3G19150	AT1G74970		AT4G12070	AT1G49430	AT3G49140			AT5G59540	AT1G19715
		AT5G10830	AT1G35340		AT3G20410	AT5G38060	AT1G42550			AT4G39740	AT4G19070
		AT1G62305	AT4G14210		AT5G39020	AT5G46700	AT2G47920			AT2G31990	AT5G55580
		AT2G44600	AT5G01260		AT3G60260	AT4G04330	AT1G06500			AT2G30500	AT2G24190
		AT1G22985	AT5G55540		AT2G41420	AT5G65740	AT5G57170			AT3G23030	AT3G46780
		AT1G07890	AT1G29840		AT2G46620	AT1G72310	AT2G18735			AT4G02410	AT5G50240
		AT1G09995	AT3G59650		AT5G11740	AT3G62390	AT5G13650			AT2G18350	AT5G15450
		AT2G46170	AT1G72510		AT3G13437	AT1G01790	AT1G62640			AT2G39480	AT5G55230
		AT1G58290	AT5G46420		AT3G25990	AT5G14740	AT1G68560			AT5G04720	AT3G26240
		AT1G22190	AT1G70100		AT3G02070	AT3G02050	AT4G32295			AT5G25350	AT2G31790
		AT4G17530	AT1G15180		AT2G41430	AT1G09340	AT1G01590			AT3G01410	AT1G71695
		AT5G63880	AT5G14100		AT3G19020	AT1G08540	AT4G28240			AT4G17250	AT5G52830
		AT4G32020	AT1G31420		AT3G01820	AT2G46810	AT1G20060			AT5G16300	AT4G28030
		AT5G23510	AT2G26550		AT5G13810	AT1G23020	AT5G22800			AT5G63370	AT3G06868
		AT1G34420	AT3G21390		AT1G33590	AT3G16570	AT5G39830			AT1G66580	AT3G13740
		AT3G28450	AT1G27460		AT4G30650	AT1G75120	AT5G07570			AT5G03320	AT4G02825
		AT3G22850	AT3G04380		AT2G18670	AT1G51430	AT3G06035			AT1G69730	AT4G39770
		AT2G38310	AT1G71490		AT3G15770	AT3G49730	AT1G31230			AT3G42170	AT4G28760
		AT4G15420	AT5G62430		AT1G61667	AT1G07110	AT3G20470			AT3G13930	AT1G66190
		AT4G36830	AT5G59350		AT3G02640	AT3G11660	AT1G02730			AT5G64400	AT1G78510
		AT3G19930	AT1G56190		AT5G65160	AT4G17370	AT1G74580			AT1G70590	AT1G60260
		AT5G15730	AT3G28460		AT2G35190	AT5G19670	AT5G36170			AT1G78130	AT2G37660
		AT4G28400	AT5G17660		AT3G13275	AT4G01030	AT1G04107			AT4G39990	AT1G55490
		AT5G19080	AT1G55350		AT3G56410	AT5G27950	AT4G27180			AT1G69550	AT4G15920
		AT1G74450	AT5G47440		AT1G70800	AT2G38330	AT2G01830			AT5G05370	AT5G58870
		AT1G06040	AT1G23360		AT4G25020	AT1G78820	AT1G53233			AT1G19010	AT3G50820
		AT5G25940	AT2G23950		AT1G19450	AT5G64460	AT3G21100			AT5G46500	AT1G69780
		AT3G56800	AT3G27960		AT3G10310	AT2G05075	AT4G03140			AT5G12010	AT3G28960
		AT1G07020	AT1G70070		AT1G61250	AT3G29185	AT5G63480			AT3G06540	AT5G11270
		AT3G48760	AT2G38780		AT4G38420	AT3G25890	AT2G19860			AT5G38895	AT4G05040
		AT5G01720	AT5G02160		AT1G22890	AT2G18260	AT4G31050			AT3G56090	AT1G66540
		AT1G74380	AT2G17340		AT5G13500	AT1G14720	AT5G06330			AT1G23200	AT1G73655
		AT5G48150	AT2G24820		AT1G61380	AT3G50530	AT5G63500			AT5G46520	AT5G19940
		AT4G36945	AT1G18090		AT1G58070	AT5G10020	AT5G45460			AT1G69410	AT1G73600
		AT3G52930	AT1G06250		AT2G11520	AT4G01330	AT3G52072			AT5G17650	AT5G40950
		AT5G60930	AT5G58090		AT1G17340	AT1G70550	AT5G14370			AT4G10140	AT1G01080
		AT4G21500	AT5G13980		AT1G18210	AT5G59130	AT4G14570			AT2G31955	AT1G29410
		AT4G13010	AT5G42146		AT2G07671	AT1G74560	AT5G51720			AT3G09490	AT2G01830
		AT3G04120	AT3G14220		AT2G20560	AT1G42970	AT5G63630			AT2G21470	AT1G70200
		AT1G07410	AT2G34470		AT3G54100	AT5G03430	AT4G09670			AT2G22790	AT5G53730
		AT3G09490	AT3G15790		AT3G47820	AT3G44740	AT5G23980			AT3G47700	AT4G05110
		AT3G18690	AT5G57800		AT5G63490	AT1G60560	AT1G15175			AT1G59740	AT1G13170
		AT5G63990	AT1G29700		AT2G17880	AT1G67740	AT5G49215			AT5G60790	AT3G20200
		AT3G17420	AT5G63040		AT1G07180	AT3G08680	AT5G65683			AT1G56145	AT1G48300
		AT5G55560	AT3G02820		AT5G23510	AT3G05675	AT4G36530			AT5G59570	AT2G15790
		AT2G38860	AT2G45960		AT1G04100	AT5G14450	AT1G52220			AT3G08950	AT3G09550
		AT2G20560	AT3G47600		AT1G53440	AT5G20130	AT5G15010			AT4G28480	AT1G03410
		AT5G03630	AT1G28610		AT2G20110	AT4G13670	AT3G03710			AT1G06800	AT5G42680
		AT5G62770	AT1G02150		AT5G67140	AT3G02110	AT1G56210			AT2G44520	AT1G68130
		AT4G02350	AT3G49140		AT1G63940	AT4G29310	AT2G26695			AT3G63500	AT3G29375
		AT4G24920	AT3G19570		AT5G01340	AT4G36270	AT3G63160			AT3G12620	AT5G62920
		AT4G11300	AT5G61340		AT2G34355	AT1G47960	AT5G07590			AT2G18090	AT4G13990
		AT1G13990	AT3G06430		AT2G23100	AT4G00520	AT3G51710			AT5G51050	AT3G20930
		AT4G33910	AT1G17140		AT5G28830	AT1G13930	AT1G79110			AT5G45430	AT5G08020
		AT1G55210	AT5G52960		AT2G19620	AT2G26640	AT3G17330			AT4G37120	AT5G53080
		AT3G18710	AT4G10770		AT1G03370	AT3G61420	AT3G51750			AT4G27480	AT1G58150
		AT3G52470	AT2G26910		AT5G17380	AT5G08720	AT1G25230			AT2G25140	AT1G72480
		AT1G32460	AT5G08600		AT5G48970	AT3G53470	AT5G11580			AT4G15700	AT5G15010
		AT5G46520	AT1G09820		AT1G24095	AT3G02450	AT2G30570			AT1G05350	AT5G44580
		AT1G64280	AT4G19500		AT2G38640	AT4G10400	AT4G17180			AT2G38480	AT1G36390
		AT4G20820	AT2G32690		AT1G57610	AT1G06265	AT4G36190			AT2G31110	AT3G27830
		AT5G44290	AT2G34560		AT1G70530	AT5G50150	AT5G63410			AT3G15810	AT1G53730
		AT2G44290	AT3G06750		AT5G04310	AT5G40060	AT1G21880			AT3G51790	AT5G41880
		AT4G25900	AT1G06690		AT1G76700	AT1G74320	AT5G03140			AT4G36090	AT1G06265
		AT5G50430	AT4G15110		AT4G35600	AT2G03340	AT5G50375			AT1G58290	AT5G06770
		AT5G20910	AT2G39140		AT3G16030	AT1G73885	AT5G48310			AT5G67250	AT5G03650
		AT2G46140	AT5G14210		AT1G02670	AT1G21680	AT5G16590			AT4G25640	AT2G14890
		AT2G46620	AT5G44565		AT5G05380	AT5G47630	AT2G03890			AT1G02880	AT5G01090
		AT1G21010	AT3G56270		AT5G64700	AT2G03710	AT3G27690			AT1G17590	AT3G18890
		AT5G46510	AT4G08685		AT4G01700	AT5G07860	AT1G63100			AT5G65630	AT1G31230
		AT4G21560	AT5G04885		AT2G46140	AT3G09550	AT5G53200			AT1G09645	AT3G04550
		AT3G66654	AT2G17033		AT5G54840	AT3G60320	AT3G62060			AT1G31460	AT2G36980
		AT2G22300	AT3G29290		AT3G63010	AT5G19390	AT1G71180			AT3G46845	AT1G23480
		AT5G24660	AT1G63680		AT4G24920	AT4G39550	AT1G72130			AT5G37480	AT2G26730
		AT5G63905	AT2G14285		AT2G20010	AT4G02790	AT2G01950			AT5G67140	AT1G76870
		AT2G13650	AT4G34060		AT1G11960	AT1G11350	AT3G08680			AT3G55960	AT5G36170
		AT4G21740	AT3G51600		AT3G09490	AT2G26270	AT4G09970			AT1G67530	AT1G71340
		AT3G15060	AT1G80880		AT2G41440	AT1G12250	AT3G01860			AT5G16480	AT1G78180
		AT4G23230	AT2G43920		AT5G60720	AT2G25920	AT3G52370			AT3G10380	AT4G32330
		AT3G59060	AT2G46225		AT5G44820	AT4G38290	AT1G55670			AT4G32010	AT4G39040
		AT2G29650	AT1G32220		AT4G31550	AT1G49245	AT3G22190			AT3G24440	AT1G75840
		AT1G02405	AT3G02660		AT5G01370	AT4G00880	AT5G15580			AT4G32920	AT4G03940
		AT1G21380	AT2G38570		AT1G06850	AT5G65820	AT3G63140			AT1G17980	AT1G58290
		AT4G13340	AT5G64340		AT1G77890	AT1G19050	AT1G53690			AT2G36680	AT3G59040
		AT4G00850	AT3G26450		AT5G02430	AT1G69935	AT1G77630			AT1G03230	AT1G27960
		AT3G57120	AT5G48500		AT1G74440	AT4G26850	AT4G27430			AT2G41070	AT2G46110
		AT4G30390	AT5G51970		AT3G57120	AT5G57800	AT1G70580			AT4G23540	AT1G80870
		AT2G39360	AT1G71180		AT1G61660	AT1G22430	AT4G32260			AT5G06560	AT1G67320
		AT1G17750	AT1G51520		AT1G64060	AT4G22570	AT5G39080			AT1G58590	AT1G15690
		AT1G70420	AT4G15820		AT2G29990	AT3G21110	AT2G24270			AT5G18670	AT1G23180
		AT5G42570	AT1G61190		AT1G01720	AT2G40920	AT1G14690			AT4G32690	AT3G07310
		AT1G17340	AT2G16800		AT4G31000	AT2G16400	AT5G61350			AT3G23280	AT1G25570
		AT3G23170	AT5G08260		AT4G05110	AT2G37678	AT2G31890			AT4G30530	AT4G14870
		AT1G33610	AT1G77720		AT5G23850	AT1G75140	AT5G16870			AT5G19900	AT1G68660
		AT5G58700	AT4G37100		AT3G58490	AT1G16780	AT5G08760			AT3G26090	AT5G02080
		AT5G59450	AT4G11980		AT5G63300	AT5G47780	AT1G65380			AT5G60410	AT4G13810
		AT3G14200	AT4G31310		AT4G29670	AT1G67195	AT1G14380			AT2G38960	AT1G77590
		AT4G19200	AT1G27420		AT5G58730	AT3G45210	AT4G20820			AT3G29010	AT5G09660
		AT1G28240	AT2G33820		AT1G11210	AT1G08550	AT5G37020			AT1G54150	AT1G14030
		AT1G11905	AT1G22850		AT5G15070	AT5G07900	AT3G49750			AT2G46510	AT5G01510
		AT1G30640	AT3G08680		AT4G39570	AT2G45720	AT1G35680			AT5G12860	AT4G23940
		AT5G02430	AT5G09650		AT5G03610	AT1G31800	AT5G13690			AT1G25275	AT5G14610
		AT1G61420	AT4G39460		AT3G61800	AT5G38865	AT4G36470			AT5G56010	AT4G05130
		AT4G17240	AT5G65220		AT5G17420	AT5G52030	AT3G62070			AT2G17710	AT5G45930
		AT2G33700	AT5G15760		AT2G44490	AT1G51520	AT3G13470			AT1G76340	AT5G20140
		AT1G72360	AT4G19060		AT5G57015	AT2G28550	AT5G52440			AT4G36945	AT4G18240
		AT3G26690	AT3G22420		AT4G25210	AT1G10240	AT2G17340			AT2G05195	AT3G21750
		AT2G29120	AT2G36145		AT3G29400	AT3G22780	AT2G03090			AT1G07140	AT1G54180
		AT3G15990	AT4G04890		AT3G10800	AT1G49650	AT1G23180			AT5G47050	AT2G38460
		AT2G07718	AT3G04940		AT3G61980	AT4G36240	AT3G58000			AT5G61380	AT1G03130
		AT4G11350	AT1G55970		AT2G20900	AT5G17230	AT3G17130			AT3G07910	AT3G04310
		AT4G05050	AT1G70730		AT4G30340	AT1G23180	AT5G03680			AT5G47880	AT1G73110
		AT3G24840	AT2G42130		AT3G54030	AT5G27330	AT1G22740			AT5G38890	AT1G16680
		AT3G15540	AT4G14760		AT3G44630	AT5G48590	AT1G16680			AT4G21534	AT3G63120
		AT1G72940	AT3G49730		AT5G37750	AT4G25600	AT5G09870			AT3G14840	AT1G74840
		AT2G12400	AT5G13120		AT3G28450	AT4G18370	AT1G49480			AT2G44970	AT3G66658
		AT1G31540	AT5G60450		AT3G01430	AT3G59680	AT3G20350			AT2G17760	AT1G55480
		AT3G44630	AT5G38140		AT3G03050	AT3G25700	AT3G49730			AT2G44430	AT5G65810
		AT4G04610	AT5G58300		AT4G22690	AT1G64860	AT3G01480			AT2G37470	AT1G15820
		AT1G04100	AT4G17180		AT1G64700	AT4G18760	AT5G15790			AT3G12040	AT3G20680
		AT1G63940	AT2G38695		AT5G10750	AT1G25450	AT3G44890			AT5G02320	AT3G62390
		AT2G11520	AT3G03900		AT1G29340	AT4G20840	AT5G40390			AT4G29810	AT4G01050
		AT4G02195	AT4G39470		AT4G18780	AT2G25964	AT2G36230			AT5G38240	AT3G12520
		AT5G04250	AT5G20220		AT5G18290	AT4G37250	AT4G05090			AT5G04590	AT1G70250
		AT3G17800	AT2G38210		AT1G34260	AT5G06060	AT4G24510			AT3G45830	AT1G80980
		AT3G43210	AT1G32070		AT5G07800	AT3G61220	AT5G62890			AT4G29050	AT1G26260
		AT2G05165	AT3G60620		AT1G05000	AT3G11930	AT2G33360			AT4G23460	AT4G40060
		AT5G22630	AT2G15820		AT5G07100	AT1G67440	AT2G22170			AT4G09150	AT4G19710
		AT2G20010	AT1G68585		AT1G28240	AT3G24000	AT5G24165			AT1G12420	AT1G64150
		AT1G76180	AT1G11410		AT5G60860	AT5G06530	AT3G58100			AT5G20190	AT1G05070
		AT2G01450	AT5G66550		AT1G76310	AT1G74840	AT1G61900			AT4G16957	AT5G26850
		AT5G52580	AT2G41680		AT2G25290	AT1G45248	AT4G38670			AT2G35720	AT5G01240
		AT2G24550	AT3G01860		AT1G02170	AT3G21270	AT4G01510			AT1G33390	AT5G66190
		AT1G21100	AT5G16290		ATMG01370	AT1G32080	AT4G39970			AT1G75990	AT3G12690
		AT5G20000	AT2G27230		AT2G07667	AT4G02900	AT1G29410			AT4G30490	AT4G17560
		AT4G22980	AT4G15660		AT5G65920	AT4G31050	AT5G23100			AT2G46080	AT4G20270
		AT1G11960	AT5G62220		AT2G02370	AT3G57040	AT1G69440			AT5G54170	AT3G20790
		AT5G61010	AT4G30020		AT4G05010	AT5G01020	AT5G40910			AT2G35910	AT3G49290
		AT5G44060	AT3G55420		AT3G49370	AT5G53090	AT5G22390			AT1G10650	AT1G75690
		AT4G23180	AT5G28840		AT5G38710	AT4G33500	AT1G30260			AT3G19360	AT3G19620
		AT3G48100	AT5G66750		AT5G24380	AT5G57130	AT2G30150			AT4G13110	AT5G62470
		AT4G21865	AT5G42480		AT5G62460	AT4G24350	AT1G52510			AT1G51540	AT2G31670
		AT3G17410	AT1G32160		AT4G02195	AT1G11175	AT2G02070			AT3G21560	AT3G51150
		AT3G12830	AT5G55840		AT4G32020	AT4G13572	AT5G05830			AT1G34370	AT1G28110
		AT4G18890	AT3G63530		AT2G15620	AT5G07610	AT5G07700			AT1G34350	AT1G15080
		AT5G13500	AT4G02680		AT4G18890	AT4G37650	AT1G28310			AT1G27760	AT3G50780
		AT1G70800	AT1G48520		AT3G29360	AT3G61990	AT4G31060			AT4G08180	AT5G61300
		AT5G01750	AT2G22650		AT5G62560	AT2G36830	AT3G10270			AT1G26270	AT3G56830
		AT5G08565	AT1G51630		AT5G40780	AT2G46870	AT1G63150			AT3G63420	AT4G27180
		AT3G57090	AT1G63850		AT3G47570	AT3G24190	AT2G44940			AT3G07790	AT2G13360
		AT3G60520	AT5G12320		AT1G65250	AT3G14220	AT3G63410			AT1G68370	AT2G35470
		AT3G25510	AT3G05120		AT3G19030	AT3G11620	AT1G62120			AT2G30440	AT5G15410
		AT2G27260	AT1G18490		AT1G20850	AT1G78010	AT1G60230			AT4G30260	AT5G59350
		AT2G42010	AT5G45940		AT3G59765	AT4G09040	AT1G64720			AT3G17240	AT2G24290
		AT4G12070	AT5G44785		AT2G38320	AT1G80640	AT4G29750			AT2G02350	AT2G36230
		AT1G59820	AT5G51100		AT5G46520	AT5G60580	AT2G29360			AT3G11130	AT5G12360
		AT5G04020	AT4G32340		AT5G39380	AT5G48840	AT5G22700			AT3G22310	AT5G49980
		AT1G80130	AT2G01620		AT1G73500	AT5G42690	AT4G12910			AT5G33290	AT2G15280
		AT3G05830	AT3G09860		AT1G02740	AT3G26490	AT3G18890			AT2G22480	AT3G61310
		AT1G21130	AT3G60070		AT5G25170	AT4G14740	AT3G27170			AT1G80670	AT2G40520
		AT5G63490	AT1G04590		AT5G42570	AT3G01370	AT4G32330			AT1G30320	AT3G51740
		AT1G17620	AT1G05590		AT4G11660	AT5G57170	AT1G51630			AT1G32700	AT2G42300
		AT2G28890	AT3G43800		AT3G50900	AT4G28660	AT1G54180			AT3G10915	AT1G28610
		AT4G21870	AT5G17600		AT2G42530	AT3G18160	AT2G40130			AT3G03440	AT1G63360
		AT4G16670	AT1G62640		AT2G24550	AT3G30300	AT1G73660			AT5G17300	AT1G31350
		AT1G07570	AT1G71710		AT3G02120	AT3G02170	AT1G02705			AT3G57890	AT2G22990
		AT2G32250	AT3G57040		ATMG01380	AT3G15030	AT2G16630			AT3G05490	AT3G06035
		AT3G03610	AT1G55000		AT2G02230	AT2G32630	AT1G33400			AT1G73020	AT3G12345
		AT5G60860	AT4G01935		AT2G42010	AT4G01020	AT1G68870			AT4G21740	AT5G24314
		AT5G16010	AT5G64940		AT5G46780	AT1G52150	AT2G18570			AT1G16090	AT5G25580
		AT1G03370	AT2G04270		AT5G15510	AT5G18850	AT3G13560			AT1G07220	AT5G64460
		AT4G23160	AT5G04440		AT1G70090	AT5G45040	AT5G51010			AT1G08720	AT5G01620
		AT5G18480	AT1G33080		AT5G16910	AT3G04940	AT1G78180			AT5G26667	AT2G06520
		AT2G41430	AT2G45950		AT1G61360	AT4G04890	AT3G61420			AT1G31930	AT2G26580
		AT3G51970	AT1G67700		AT2G30250	AT1G13280	AT1G73170			AT1G74440	AT3G46630
		AT1G13180	AT1G33040		AT3G54200	AT1G49180	AT4G35920			AT1G71170	AT1G48420
		AT3G28930	AT5G05620		AT1G55920	AT4G00180	AT2G40070			AT5G64850	AT5G51110
		AT3G02610	AT4G02920		AT2G23320	AT5G55540	AT4G14200			AT5G07920	AT1G78820
		AT2G31390	AT4G39620		AT1G03905	AT2G32560	AT1G66190			AT3G50360	AT3G05410
		AT2G02370	AT1G70550		AT3G50950	AT4G21750	AT5G41920			AT1G13630	AT3G17510
		AT4G26910	AT1G71460		AT2G17705	AT3G63160	AT3G04790			AT5G44870	AT5G42130
		AT5G12940	AT5G66460		AT3G24530	AT5G18640	AT2G43030			AT4G25020	AT5G02095
		AT1G53430	AT2G28310		AT5G42020	AT3G49140	AT1G67510			AT5G50210	AT3G63410
		AT3G10310	AT1G16680		AT4G13370	AT1G36180	AT1G32470			AT5G22450	AT5G49030
		AT1G45180	AT4G26860		AT3G47500	AT4G10550	AT1G78370			AT5G53570	AT3G26520
[truncated: 8,455 more rows]
