# Supplementary material for: Photoperiod Stress in Arabidopsis thaliana Induces a Transcriptional Response Resembling That of Pathogen Infection
Source: Front Plant Sci. 2022 May 12;13:838284. doi: 10.3389/fpls.2022.838284 (PMC9134115; doi:10.3389/fpls.2022.838284)
Supplement: Supplementary file 1 [file Data_Sheet_1.zip › DataSheet/Data Sheet 2.xlsx]

## Sheet: Suppl. Data 2
Supplementary Data 2. Expression of Arabidopsis genes identified in this RNA-seq analysis at different time points after photoperiod stress treatment in WT, ahk2 ahk3 and cca1 lhy expressed relative to control treatment.
	WT								ahk2 ahk3								cca1 lhy
	0 h		4 h		6 h		12 h		0 h		4 h		6 h		12 h		0 h		4 h		6 h		12 h
AGI	log2 FC	p-value	log2 FC	p-value	log2 FC	p-value	log2 FC	p-value	log2 FC	p-value	log2 FC	p-value	log2 FC	p-value	log2 FC	p-value	log2 FC	p-value	log2 FC	p-value	log2 FC	p-value	log2 FC	p-value
AT1G01010	-0.319518	1	-0.106246	1	1.26587	0.000936063	1.19327	0.00779447	-0.0590744	1	0.324476	1	2.17756	1.50291e-16	1.28001	0.00104525	-0.340589	1	-0.286805	1	0.940888	0.763471	0.910186	1
AT1G01020	-0.0352467	1	-0.25666	1	-0.208941	1	-0.396751	1	-0.233693	1	-0.0650764	1	0.159957	1	0.186997	1	-0.254576	1	-0.0291847	1	-0.0164805	1	0.0965087	1
AT1G01030	-0.286244	1	-0.487629	1	-0.0890081	1	0.0639241	1	0.681196	1	0.0346994	1	1.41122	0.0136599	1.81668	7.06414e-09	-0.183753	1	-0.662782	1	0.122388	1	1.08825	0.0101751
AT1G01040	-0.307545	1	-0.0896128	1	-0.535277	0.0139875	-0.440259	0.926889	-0.149682	1	-0.144386	1	-0.587331	0.0013325	-0.974346	2.70004e-14	-0.0210687	1	-0.177005	1	-0.392789	1	-0.192149	1
AT1G01046	NA	NA	NA	NA	NA	NA	NA	NA	NA	NA	NA	NA	NA	NA	NA	NA	NA	NA	NA	NA	NA	NA	NA	NA
AT1G01050	0.405718	1	-0.136614	1	-0.337533	1	-0.833158	0.00013383	0.109085	1	-0.412684	1	-0.855597	5.55846e-05	-2.1646	2.18411e-41	0.136177	1	-0.238348	1	-0.629864	0.187988	0.429081	1
AT1G01060	6.02382	3.59718e-44	7.69842	6.3872e-59	6.06044	2.34071e-73	-0.711068	1	5.36999	1.91408e-32	6.74911	1.33535e-44	5.38626	3.16933e-54	-1.76887	0.000215748	0.789724	1	2.31	1.36459e-09	1.83978	4.47653e-05	-0.333123	1
AT1G01070	0.78067	1	0.0703071	1	-0.0188173	1	0.245462	1	1.95304	0.00143699	0.109361	1	-0.919327	1	-1.15969	1	2.01144	0.00143289	0.376654	1	-0.0882823	1	-0.558502	1
AT1G01080	0.0576197	1	-0.172746	1	-0.667195	1	-1.71813	6.04663e-16	-0.0658254	1	-0.654604	1	-1.96607	6.8018e-21	-2.91033	5.16443e-45	-0.105112	1	0.110253	1	-0.291753	1	-1.72163	1.29743e-15
AT1G01090	0.230738	1	0.176538	1	0.0395651	1	-0.3761	0.014798	0.315824	0.64258	0.220632	1	-0.158313	1	-0.282198	1	0.41778	0.00067507	0.328243	0.270296	0.155326	1	-0.536206	4.98686e-08
AT1G01100	0.0914276	1	-0.386237	1	-0.0800383	1	-0.38539	1	0.0646738	1	-0.0697936	1	-0.0877243	1	0.0121472	1	-0.35199	1	-0.134829	1	-0.341088	1	-0.127843	1
AT1G01110	-0.179415	1	0.426967	1	0.31629	1	1.59864	0.0291991	0.278621	1	0.237361	1	0.270049	1	-1.23203	1	0.296455	1	0.18305	1	-0.40533	1	-0.016952	1
AT1G01120	0.202334	1	0.29939	1	-0.0748328	1	-1.44841	2.95001e-08	0.019449	1	0.285596	1	-1.41277	2.29814e-07	-3.83739	1.39378e-63	0.0368695	1	0.531664	1	-0.341973	1	-3.38674	4.23098e-55
AT1G01130	0.158718	1	-0.310195	1	-1.09384	1	-0.85322	1	0.171674	1	0.744135	1	-1.22296	1	-2.01982	0.603592	-0.623286	1	0.785102	1	-0.48747	1	-1.16982	1
AT1G01140	0.285851	1	0.530226	1	0.66625	1	0.369998	1	0.393271	1	0.220546	1	0.0610889	1	-0.292514	1	0.19235	1	0.4757	1	1.08549	0.00695405	1.19402	0.000465383
AT1G01150	1.95863	NA	-0.468945	NA	-0.661849	NA	0.981607	NA	1.04358	NA	1.76216	NA	1.35067	NA	-0.293056	1	-0.819967	NA	0.282798	NA	0.419833	NA	1.148	NA
AT1G01160	-0.215146	1	-0.335062	1	-0.616502	0.000110547	-0.122851	1	-0.0619911	1	-0.71982	1.26104e-07	-0.804016	1.23664e-09	-0.121086	1	-0.0994049	1	-0.747529	4.87758e-08	-0.794469	2.90124e-09	-0.472933	0.331821
AT1G01170	0.284989	1	0.232373	1	0.0912248	1	-0.778461	6.08806e-09	0.282909	1	-0.395784	1	-0.570914	0.00140324	-2.26181	6.04196e-74	0.278902	1	0.122348	1	-0.527516	0.00944845	-1.20587	1.1904e-23
AT1G01180	0.283056	1	0.13637	1	0.188883	1	0.556983	1	0.627442	0.258792	-0.396438	1	-0.380352	1	1.06494	2.69019e-10	0.673733	0.0599098	-0.224659	1	-0.469704	1	0.632409	0.13282
AT1G01183	NA	NA	NA	NA	NA	NA	NA	NA	NA	NA	NA	NA	NA	NA	NA	NA	NA	NA	NA	NA	NA	NA	NA	NA
AT1G01190	-1.17826	1	-0.117598	1	-0.88331	1	-0.751497	1	-1.5032	1	-1.60718	1	-0.839394	1	-0.42302	1	0.713115	1	1.57099	1	0.703282	1	-0.623385	1
AT1G01200	-0.291977	1	-0.71096	1	-1.42115	1	-0.893561	1	-0.0801586	1	-1.1723	1	-3.00086	0.605588	-2.48114	1	-0.0767329	1	-0.147058	1	-0.67901	1	-1.46608	1
AT1G01210	-0.215136	1	-0.687575	0.103502	-0.593341	1	-0.186896	1	-0.624273	0.914153	-0.535202	1	-0.510381	1	0.212869	1	-0.510806	1	-0.170544	1	-0.0714204	1	0.126494	1
AT1G01220	0.278801	1	-0.0562347	1	-0.261787	1	-0.739168	1.65372e-09	0.114581	1	-0.259131	1	-0.578309	0.000183348	-1.00886	3.99405e-17	0.095099	1	-0.147277	1	-0.663301	1.4299e-06	-0.870687	1.32976e-11
AT1G01225	-0.154282	1	-0.170695	1	-0.272447	1	-0.776567	1	0.323624	1	-0.520531	1	-1.09128	1	-2.38858	1	-0.385676	1	-0.0343169	1	-0.916969	1	-1.53121	1
AT1G01230	0.0241503	1	0.33769	1	0.58301	0.0035008	0.666062	5.81207e-05	0.177279	1	0.352276	1	0.854064	2.34986e-10	1.23743	3.7149e-24	0.0932602	1	-0.10405	1	0.566653	0.0121898	0.789892	1.12302e-07
AT1G01240	-0.0071874	1	0.358707	1	0.136767	1	0.756993	1	0.850736	1	-0.225701	1	-1.26007	0.000996637	-1.64562	5.97203e-08	0.365565	1	-0.977015	0.456795	-1.43065	1.23958e-05	-0.732636	1
AT1G01250	0.268931	1	-0.572839	1	-0.346248	1	-1.07202	0.10209	-0.733319	1	-1.61547	1.48741e-05	-2.76917	4.76111e-09	-4.56601	3.03748e-07	-0.314251	1	-1.26329	0.0775351	-1.62041	0.00407598	-2.09018	0.001128
AT1G01260	-0.946837	0.0205846	0.55383	1	1.33031	6.48661e-08	1.51942	2.83677e-11	-0.346267	1	1.26453	5.61643e-07	2.39743	3.16227e-32	2.15258	9.35211e-26	-0.273602	1	0.28594	1	1.21743	5.67604e-06	1.43868	9.21826e-10
AT1G01270	NA	NA	NA	NA	NA	NA	NA	NA	NA	NA	NA	NA	NA	NA	NA	NA	NA	NA	NA	NA	NA	NA	NA	NA
AT1G01280	0.0897171	NA	0.118678	NA	-0.66182	NA	0.0198159	NA	0.0821118	NA	1.19946	NA	0.537558	NA	0.595724	NA	-0.81993	NA	0.282785	NA	0.419814	NA	0.186204	NA
AT1G01290	0.0289851	1	-0.0717529	1	-0.200111	1	0.0980894	1	-0.00750569	1	-0.0801078	1	-0.45584	0.011808	0.295072	1	0.081193	1	-0.247691	1	-0.528846	0.000145732	-0.311518	1
AT1G01300	-0.602487	0.440528	-0.510668	1	-0.45588	1	-0.228386	1	-0.54171	1	-0.0491047	1	-0.570843	1	-0.506959	1	-0.323706	1	-0.408087	1	0.163501	1	1.25995	3.45502e-12
AT1G01305	0.0897171	NA	0.118678	NA	0.299928	NA	0.981563	NA	0.0820625	NA	0.23771	NA	-0.42419	NA	0.595724	NA	0.141817	NA	0.282785	NA	0.419814	NA	0.186204	NA
AT1G01310	0.990067	NA	-1.27784	NA	-0.661852	NA	4.1534	NA	-0.729117	NA	-0.574279	NA	-1.35813	1	2.00409	1	3.20047	NA	-3.38659	NA	-2.73311	NA	-0.591948	1
AT1G01320	-0.254271	1	-0.519036	1	-0.992485	0.0567754	-1.6715	6.43138e-11	-0.532783	1	-1.05403	0.0131716	-1.95417	7.16143e-16	-4.767	3.82724e-104	-0.0361056	1	-0.512676	1	-0.893922	0.498317	-2.31596	2.3488e-23
AT1G01335	0.0897171	NA	0.118678	NA	0.299928	NA	0.0198159	NA	-0.879734	NA	0.23771	NA	0.537558	NA	0.595724	NA	0.141817	NA	0.282785	NA	0.419814	NA	0.186204	NA
AT1G01340	-0.552231	1	1.12651	1	2.48179	6.50509e-11	3.07747	8.85337e-18	-0.284838	1	2.20776	4.74277e-08	2.61612	2.27546e-12	3.12716	6.05775e-19	-0.322742	1	2.30216	6.18038e-09	3.2971	3.23285e-21	3.32621	2.15006e-21
AT1G01350	0.187882	1	0.258627	1	0.670398	4.46095e-08	0.181907	1	0.0924685	1	0.484783	0.00655075	0.968465	1.01153e-19	0.614572	3.92892e-06	0.0709921	1	0.422947	0.262144	0.910002	3.82039e-17	0.661613	2.87696e-07
AT1G01355	0.0909203	1	0.670968	1	0.453842	1	-0.523658	1	1.08249	1	1.91961	1	0.398227	1	0.581491	1	0.793445	1	-0.799356	1	-0.263341	1	-0.754206	1
AT1G01360	0.0461376	1	-0.397708	1	-0.306474	1	-0.738663	0.000211917	0.100247	1	-0.768375	0.000149175	-0.83915	4.59867e-06	-1.23942	1.12045e-14	0.105877	1	-0.19426	1	-0.213012	1	-0.55717	0.503932
AT1G01370	0.757245	1	-0.291061	1	-0.187788	1	-0.630646	1	1.15235	1	0.859838	1	0.564723	1	0.25773	1	0.398951	1	0.434557	1	0.903563	1	-0.525305	1
AT1G01380	0.855411	1	-0.211241	1	-0.282014	1	-0.566784	1	-0.286582	1	-0.609626	1	-2.06835	0.149955	-4.23864	0.0449957	-0.697765	1	-0.858062	1	-0.456765	1	-0.435038	1
AT1G01390	0.0826607	1	-0.370159	1	-0.601468	1	-1.85541	7.86289e-15	0.109539	1	-0.859455	1	-1.68605	2.51618e-07	-4.28034	3.46808e-42	-0.0465303	1	0.334983	1	-0.0457029	1	-2.99803	1.88476e-35
AT1G01400	0.0897205	NA	3.03462	NA	2.15563	NA	0.9816	NA	0.0820897	NA	2.12762	NA	2.78795	NA	0.595747	1	1.10361	NA	2.12897	NA	1.93232	NA	0.186211	NA
AT1G01410	0.0897171	NA	0.118678	NA	0.299928	NA	0.0198159	NA	1.04263	NA	0.23771	NA	-0.42419	NA	0.595724	NA	0.141817	NA	0.282785	NA	1.38156	NA	0.186204	NA
AT1G01420	-0.270959	1	-0.736098	1	-0.979967	1	-0.895613	1	-0.501766	1	-1.74285	3.29989e-08	-2.63165	7.25644e-18	-4.10598	1.66679e-27	0.0306953	1	-1.06323	0.368322	-1.15088	0.169028	-1.95686	2.24087e-08
AT1G01430	0.233387	1	-0.33371	1	-0.731174	1	-0.835444	1	0.374938	1	-1.14803	0.0516956	-2.25235	1.43788e-15	-3.85232	2.12691e-46	0.479082	1	-0.479794	1	-1.17025	0.0352743	-2.07593	7.92012e-13
AT1G01440	-0.0488866	1	0.291805	1	0.359272	1	0.559454	0.00964885	0.263792	1	0.262532	1	0.497048	0.166912	1.1177	7.84415e-20	0.0639854	1	0.225161	1	0.133921	1	0.617492	0.000834057
AT1G01448	-0.0560884	1	-0.0724709	1	-0.380267	1	-0.811383	1.80478e-05	0.179233	1	-0.394791	1	-0.85729	2.11525e-06	-1.34625	4.23508e-16	-0.132611	1	-0.261768	1	-0.625759	0.0431216	-1.08442	1.73397e-09
AT1G01450	NA	NA	NA	NA	NA	NA	NA	NA	NA	NA	NA	NA	NA	NA	NA	NA	NA	NA	NA	NA	NA	NA	NA	NA
AT1G01453	-2.77139	NA	-0.777957	NA	-0.315372	NA	1.84509	NA	-0.914858	NA	1.7079	NA	0.537584	1	2.52179	1	1.97738	NA	0.259225	NA	0.419835	NA	4.01144	NA
AT1G01460	0.0897216	1	1.04582	1	1.26174	1	7.75211	0.00389227	-1.76882	1	0.248442	1	4.25657	1	10.2187	1.4624e-09	1.10362	1	-0.678996	1	-1.68786	1	6.97677	6.72712e-06
AT1G01470	-0.811804	1	0.512368	1	1.6624	0.010585	1.02931	1	-1.41661	0.391197	0.988658	1	2.11688	3.61348e-06	1.5584	0.0646751	-0.41226	1	0.267074	1	1.69724	0.0061515	1.84946	0.000517946
AT1G01480	-0.730036	1	1.26901	1	3.23882	1	3.84395	1	0.489017	1	3.31129	1	6.0448	1.03824e-05	5.27411	0.00090841	-1.23593	1	-0.0948454	1	2.46563	1	3.36279	1
AT1G01490	-0.186092	1	-0.0125184	1	-0.210234	1	0.644316	1	0.315458	1	-0.372925	1	0.341063	1	1.1695	5.4629e-09	0.377031	1	0.139888	1	-0.100493	1	0.325167	1
AT1G01500	-0.117911	1	0.249364	1	0.16388	1	2.13068	3.12378e-48	-0.290253	1	0.294005	1	1.17627	1.55953e-14	2.81827	3.44301e-89	-0.123168	1	-0.501495	1	0.493203	1	2.98363	1.44284e-86
AT1G01510	0.221812	1	0.0176126	1	-0.377177	1	-0.527285	0.0333231	0.250039	1	-0.258755	1	-0.655622	0.0001027	-1.56393	3.26659e-34	0.139681	1	-0.168966	1	-0.484019	0.258405	-1.26756	1.59572e-22
AT1G01520	2.8325	0.00819486	1.77723	1	1.31013	1	-0.649409	1	2.51494	0.171525	0.938764	1	0.774182	1	-3.84215	7.44828e-09	3.07323	8.0433e-08	1.88235	0.448207	-0.0605018	1	-4.15809	2.36842e-19
AT1G01530	-0.916531	NA	-0.312846	NA	-0.595395	NA	-0.709793	NA	-0.808106	NA	-2.2049	NA	0.537584	1	-0.298063	1	-1.73899	NA	-0.136848	NA	-0.600413	NA	0.186213	1
AT1G01540	0.235549	1	0.0242906	1	-0.162623	1	-1.04763	6.67879e-07	0.305172	1	0.0204896	1	-0.864732	0.00101788	-3.41895	1.11767e-89	0.292442	1	0.263641	1	-0.371993	1	-2.16764	1.37928e-37
AT1G01550	-0.166124	1	0.473547	1	1.07308	8.90642e-12	0.762884	0.000163227	0.0909445	1	0.923727	5.19012e-08	1.60152	1.45591e-29	1.25082	6.23017e-17	-0.0359798	1	0.705247	0.00200554	1.23752	1.4768e-16	1.05248	3.57757e-11
AT1G01560	0.401391	1	5.67722	1.00157e-10	7.27878	2.07527e-19	6.08392	1.18175e-12	-0.0176008	1	7.25115	3.40523e-19	8.42284	9.27445e-27	2.80425	1	-1.52815	1	6.36934	3.69031e-14	8.35055	3.58771e-26	3.22744	0.165879
AT1G01570	0.55596	1	-0.00573314	1	-0.237315	1	-0.966921	1	0.653881	1	0.0512566	1	0.0236917	1	-2.53233	0.000365378	0.0678667	1	-0.283442	1	-0.38631	1	-0.893601	1
AT1G01580	0.91317	1	0.4301	1	0.0341057	1	-0.768744	1	0.775771	1	1.02511	1	-0.703489	1	-2.77966	0.429777	0.984511	1	0.511368	1	-0.125217	1	-1.69807	0.60788
AT1G01590	-1.00455	1	-2.10129	0.305342	-3.8188	4.45414e-06	-3.71504	0.000145018	-1.98114	0.357283	-2.153	0.00930065	-2.98341	1.9636e-06	-3.121	4.43476e-06	0.132866	1	-2.62888	0.0025179	-3.2875	0.00577927	-2.05712	1
AT1G01600	-0.168074	NA	-0.599122	NA	0.568248	1	-2.13848	1	-1.10717	1	0.42522	1	-0.0388146	1	0.595322	1	-1.43271	1	-1.8322	1	-2.09334	1	-1.13879	1
AT1G01610	-0.412382	1	-0.460622	1	-1.05879	0.0123561	-1.73273	9.78102e-12	-0.124399	1	-1.10402	0.00412033	-2.28775	1.4818e-21	-4.39862	2.25166e-67	-0.0458532	1	-0.668963	1	-0.935465	0.222828	-2.83461	1.64126e-33
AT1G01620	-0.492928	1	-0.69155	1	-0.730771	1	-0.370564	1	0.208999	1	-0.931228	1	-1.96069	5.05804e-05	-3.90185	1.44911e-27	0.431905	1	-0.528207	1	-1.22118	1	-2.19786	4.64852e-07
AT1G01630	0.140608	1	0.279228	1	-0.255066	1	-0.613705	0.0205348	-0.0783583	1	-0.236097	1	-0.91209	3.17822e-08	-1.88429	1.29208e-39	0.141864	1	-0.266329	1	-0.309212	1	-1.42162	2.06229e-23
AT1G01640	-0.388331	1	0.0638667	1	-0.486521	1	-0.999367	1	0.0227352	1	-0.0647743	1	-0.91536	1	-1.16475	1	0.0100299	1	-0.57112	1	-0.996533	1	-0.394926	1
AT1G01650	-0.477478	1	0.0148751	1	0.630179	1	0.836146	0.0281525	-0.452445	1	0.452188	1	1.34654	1.04034e-10	1.66347	1.28976e-17	-0.603168	1	-0.157191	1	0.72644	0.562797	1.90976	6.07679e-24
AT1G01660	-0.170842	1	0.359792	1	-0.491477	1	-0.497001	1	-0.246533	1	-0.538052	1	-2.10792	0.00399248	-1.2369	1	0.453491	1	-0.29238	1	-0.336681	1	-0.978014	1
AT1G01670	-0.266921	1	0.0357897	1	-0.526673	1	-0.199841	1	-0.22608	1	-0.597797	1	-0.882762	0.056547	-0.945223	0.883374	0.204378	1	-0.815071	0.117469	-0.385477	1	-0.443303	1
AT1G01680	1.24034	1	2.86835	0.0649175	4.8993	4.08578e-11	3.85289	9.28493e-06	-0.300539	1	4.4135	2.80995e-08	4.85011	9.25232e-11	3.67503	5.322e-05	-0.171341	1	2.63239	0.43293	5.21626	9.65945e-13	3.16326	0.00626227
AT1G01690	-0.22378	1	-0.0474229	1	-0.0924665	1	-0.349317	1	0.110311	1	0.0879792	1	-0.400472	1	-2.17492	6.55104e-09	0.0621898	1	-0.693878	1	-0.298871	1	-0.815832	1
AT1G01695	-1.44343	1	-0.626793	1	-0.784362	1	-0.110709	1	-1.07764	1	-0.611498	1	-1.21312	1	-3.3247	1	0.143402	1	-0.189204	1	-1.2527	1	-0.113172	1
AT1G01700	-0.833886	1	-0.105818	1	-0.526936	1	0.145066	1	-0.0311315	1	-1.10402	0.0389091	-1.36213	0.000365297	-1.42789	0.00299763	-0.739768	1	-0.667862	1	-1.19717	0.102443	-0.939707	1
AT1G01710	0.243358	1	0.0381867	1	-0.103726	1	-0.141319	1	0.0041735	1	-0.26669	1	-0.0656106	1	0.32973	1	0.0396672	1	-0.320225	1	-0.36849	0.385244	-0.0216482	1
AT1G01715	0.26742	1	-0.577147	1	0.04501	1	0.196078	1	-0.10904	1	-0.123562	1	1.05307	0.0749669	1.79666	2.82955e-12	-0.211943	1	0.033825	1	0.445818	1	0.391063	1
AT1G01720	0.155762	1	1.04847	1	2.41026	1.04757e-10	1.58314	0.0055315	0.47778	1	1.87468	2.19177e-05	3.36601	1.47464e-23	2.9159	5.10802e-17	0.328481	1	1.00371	1	2.55602	1.7045e-12	2.37174	2.16481e-10
AT1G01725	-0.147163	1	0.0320165	1	-0.0499636	1	0.345095	1	0.177368	1	-0.153818	1	-0.403409	1	-0.170932	1	0.0705312	1	-0.245181	1	-0.226185	1	0.299259	1
AT1G01730	-0.376448	1	-0.135198	1	0.32489	1	0.773815	6.22524e-07	-0.00905059	1	0.0519735	1	0.683901	8.3659e-05	1.80353	1.68373e-50	-0.0326993	1	-0.232911	1	0.178972	1	1.30202	2.56916e-24
AT1G01740	-0.459045	1	-0.450396	1	-1.19535	0.000475235	-0.0719534	1	-0.624257	1	-0.836374	1	-1.19149	0.0104735	1.22512	4.48699e-05	-0.0725124	1	-0.371329	1	-0.684875	1	0.955214	0.106484
AT1G01750	0.822983	NA	-0.633343	NA	-0.706922	NA	1.02398	NA	1.66568	NA	-0.352234	NA	-2.31964	1	-0.881952	1	1.02758	NA	0.279582	NA	-0.478048	NA	0.607799	1
AT1G01760	-0.119109	1	-0.209544	1	-0.940372	0.00296763	-0.751304	1	-0.174434	1	-0.614967	1	-0.709578	1	-1.54974	0.000212815	0.387627	1	-0.239458	1	-0.909808	0.0206046	-0.948847	0.191188
AT1G01770	0.128675	1	-0.148557	1	-0.787074	0.0661328	-0.307745	1	0.218197	1	-0.867114	0.00437723	-1.41299	2.8886e-12	-0.15256	1	0.454309	1	-0.755869	0.151097	-1.03143	3.43508e-05	-0.0202303	1
AT1G01780	-0.0892277	1	-0.263151	1	-1.07063	0.00322449	-0.533599	1	-0.075007	1	-1.23999	1.26402e-05	-1.76217	1.73222e-12	-0.566281	1	0.348448	1	-0.957245	0.046042	-1.55138	3.88656e-09	-0.411241	1
AT1G01790	-0.322825	1	-0.684405	0.006493	-0.993377	2.63858e-09	-1.85991	2.57908e-39	-0.743118	0.000635502	-1.12306	1.36777e-12	-1.67606	6.12888e-31	-3.68119	5.29917e-146	-0.114567	1	-0.0603064	1	-0.382464	1	-1.45277	1.06401e-22
AT1G01800	0.258689	1	0.0702643	1	-0.0138069	1	-0.346237	0.223174	0.028413	1	0.0139166	1	-0.284026	1	-0.589613	3.2285e-08	-0.00437853	1	0.0152224	1	-0.0488594	1	-0.385057	0.0529752
AT1G01810	-0.510593	1	-1.2564	1	-0.868277	1	-0.184982	1	-1.08589	1	0.948087	1	1.0415	1	2.54411	1	0.483236	1	-0.0230577	1	-1.58008	1	1.62974	1
AT1G01820	-0.442317	0.000241925	-0.0339001	1	-0.234628	1	0.32588	0.663386	-0.232897	1	-0.171979	1	-0.189339	1	1.06432	3.11521e-38	-0.145884	1	-0.109987	1	-0.115487	1	0.870063	2.34262e-23
AT1G01830	0.567302	1	0.290591	1	0.042081	1	-0.484848	1	0.533897	1	-0.15265	1	-1.37221	4.65334e-07	-2.23504	9.21293e-22	0.557943	1	0.125841	1	-0.500936	1	-1.4112	1.53577e-07
AT1G01840	0.880129	NA	0.745597	NA	-0.123548	NA	-2.88176	1	0.565762	NA	-0.300688	NA	-2.81795	1	-3.07085	1	0.243246	1	-1.20124	1	-2.2838	NA	-2.51566	1
AT1G01860	0.16998	1	-0.316124	1	-1.09376	0.000145929	-1.16434	1.57216e-05	-0.209821	1	-1.43669	1.88606e-09	-2.14235	3.11503e-19	-2.17632	7.75945e-18	-0.100237	1	-0.215043	1	-0.921927	0.0289818	-1.35319	2.65567e-07
AT1G01870	NA	NA	NA	NA	NA	NA	NA	NA	NA	NA	NA	NA	NA	NA	NA	NA	NA	NA	NA	NA	NA	NA	NA	NA
AT1G01880	-1.0031	1	-0.776839	1	-0.242857	1	-0.766517	1	-0.201021	1	-0.409897	1	-0.125243	1	0.121736	1	-0.323644	1	-0.141324	1	0.0137691	1	-0.22719	1
AT1G01890	NA	NA	NA	NA	NA	NA	NA	NA	NA	NA	NA	NA	NA	NA	NA	NA	NA	NA	NA	NA	NA	NA	NA	NA
AT1G01900	0.752161	1	-0.17087	1	-0.833513	1	-1.44784	1	1.06535	1	0.73139	1	-0.987286	1	-1.71102	1	0.0388196	1	-0.00933638	1	-0.745407	1	-1.22349	1
AT1G01910	0.0377308	1	0.301707	1	0.550987	0.000403786	0.509045	0.00538562	0.111806	1	0.501324	0.0056233	0.72064	4.82405e-09	1.28639	5.56606e-36	-0.0748134	1	0.506193	0.0053142	0.467585	0.0476937	0.806866	9.4224e-12
AT1G01920	-0.407099	1	-0.664233	0.0572282	-0.423476	1	0.257793	1	-0.460119	1	-0.229959	1	0.363973	1	1.20936	7.40969e-13	-0.95538	1.7437e-06	-0.449382	1	-0.0526727	1	0.908448	2.61002e-05
AT1G01930	0.127954	1	0.0365136	1	0.16868	1	-0.04911	1	0.129762	1	-0.0510001	1	0.00220149	1	0.489954	0.00131439	0.241796	1	0.120318	1	0.156902	1	0.497124	0.000933133
AT1G01940	-0.588076	0.0314214	-0.342069	1	-0.55372	0.386726	0.50248	1	-0.822196	2.07522e-07	-0.337242	1	0.247174	1	1.25846	2.37742e-20	-0.227769	1	-0.277158	1	-0.0970124	1	2.04863	9.68035e-55
AT1G01950	0.161609	1	0.537675	1	1.11526	1.12603e-08	0.0959485	1	0.0948639	1	1.16021	1.2785e-09	1.22743	3.69962e-11	-0.240064	1	0.537976	1	1.32069	6.47151e-13	1.77193	5.15016e-26	0.126191	1
AT1G01960	-0.0973364	1	-0.118228	1	-0.0890532	1	-0.0317721	1	-0.0205701	1	-0.135103	1	-0.341934	1	-0.65468	2.8998e-05	-0.0236016	1	-0.00117013	1	-0.393597	1	-0.495447	0.0989666
AT1G01970	-0.120813	1	-0.402319	1	-1.2527	0.00141718	-1.65777	2.4576e-08	-0.359459	1	-1.26938	0.000911113	-2.75525	5.48616e-25	-4.24766	1.1822e-46	-0.495146	1	-0.510152	1	-0.824968	1	-1.90557	3.90826e-11
AT1G01980	-15.2239	NA	0.282018	NA	18.238	NA	5.6061	1	15.5504	NA	0.576544	NA	-14.3086	1	0.479422	1	19.5348	0.76723	15.7914	1	-6.16456	NA	2.56739	1
AT1G01990	-0.135595	1	-0.0926025	1	-0.173091	1	-0.221351	1	-0.0148743	1	-0.219446	1	0.156213	1	0.819278	6.93474e-15	0.0695955	1	-0.246714	1	0.0372754	1	0.013675	1
AT1G02000	0.309675	1	0.349277	1	0.93299	2.14641e-07	0.527234	1	0.372405	1	0.595879	0.291331	1.56218	4.23888e-26	1.55171	4.44472e-26	0.525372	1	0.161779	1	0.791786	0.000126156	0.607945	0.177086
AT1G02010	-0.0714759	1	-0.137827	1	-0.487331	0.244484	-0.734426	9.09652e-07	0.0657416	1	-0.570505	0.0120273	-0.779361	5.62733e-07	-1.79358	7.72714e-37	0.30456	1	-0.29608	1	-0.511023	0.164608	-1.30749	2.54962e-22
AT1G02020	0.00336603	1	-0.00624722	1	-0.265957	1	-0.359468	1	0.123626	1	-0.255997	1	-0.470451	0.568748	-0.650401	0.000714967	0.253939	1	-0.251153	1	-0.121582	1	-0.629183	0.000807409
AT1G02030	-0.434626	NA	-0.00675948	NA	1.15382	1	-0.44544	1	0.665838	1	1.22877	1	0.946069	1	1.26262	1	1.42573	1	0.963517	1	1.05079	1	0.86377	1
AT1G02040	1.05152	NA	0.658472	NA	1.26174	NA	3.69178	NA	-0.879909	NA	-2.22872	NA	2.42294	1	1.24043	1	2.00146	NA	-0.318067	NA	3.60637	NA	4.68122	1
AT1G02050	-0.549196	1	-0.629089	0.0218306	-0.940181	4.30705e-08	-0.667214	0.0188417	-0.496504	1	-0.955098	1.93921e-09	-1.08398	5.74305e-11	-0.643542	0.248266	-0.467814	1	-0.603028	0.181628	-0.609164	0.139204	-0.10432	1
AT1G02060	-0.697114	0.180508	-0.501154	1	-1.08907	1.20358e-09	-0.751693	0.00434855	-0.594117	1	-1.01427	9.44748e-09	-1.09589	1.29611e-09	-0.80821	0.00216552	-0.603061	1	-0.697552	0.052037	-0.866417	0.000116348	-0.559356	1
AT1G02065	-1.74525	NA	-0.843093	NA	0.299936	NA	-1.79447	NA	-0.879568	NA	-0.724058	NA	1.49935	NA	1.55752	1	-0.819953	NA	-0.61517	NA	0.419826	NA	1.17359	NA
AT1G02067	NA	NA	NA	NA	NA	NA	NA	NA	NA	NA	NA	NA	NA	NA	NA	NA	NA	NA	NA	NA	NA	NA	NA	NA
AT1G02070	0.357584	NA	-0.393818	NA	-1.71722	NA	0.440079	NA	1.97815	NA	1.13935	NA	-2.90567	1	-1.26357	1	-2.33904	NA	-1.30104	NA	-0.450318	NA	0.196234	1
AT1G02080	-0.184266	1	-0.173074	1	-0.135648	1	-0.0327225	1	-0.00971831	1	-0.166203	1	0.068564	1	0.467825	0.00285091	0.0142564	1	-0.0850028	1	-0.0722636	1	0.32559	1
AT1G02090	-0.078566	1	-0.0037586	1	0.345722	1	0.384249	1	-0.0228143	1	0.25574	1	0.918037	3.129e-12	1.77776	4.94753e-55	-0.0226229	1	0.105328	1	0.539545	0.0324936	1.53088	1.34296e-39
AT1G02100	-0.21938	1	0.127661	1	0.365348	1	0.110323	1	0.0366179	1	0.314804	1	0.682179	0.000298651	0.774439	2.58424e-06	0.148943	1	0.203382	1	0.522302	0.29081	0.733547	2.25259e-05
AT1G02110	0.245959	1	0.111078	1	-0.337337	1	-0.712898	0.0308571	0.358039	1	-0.352188	1	-0.414089	1	-1.58196	5.32777e-20	0.384032	1	-0.438558	1	-0.175412	1	-0.821962	0.00117914
AT1G02120	-0.261256	1	0.0676484	1	0.126014	1	0.357901	0.0174981	-0.124976	1	0.246984	1	0.559832	2.23768e-10	0.665764	1.14366e-15	-0.0769565	1	0.00772742	1	0.301845	0.67086	0.4069	0.000628435
AT1G02130	0.108981	1	0.0190257	1	-0.173083	1	0.0634618	1	0.0169614	1	-0.205554	1	-0.244365	0.414009	0.170179	1	0.115564	1	-0.260808	0.0341101	-0.298026	0.00397375	0.00421695	1
AT1G02140	0.0705776	1	-0.149402	1	0.11149	1	-0.094158	1	-0.109474	1	0.00475419	1	0.160582	1	0.398297	0.0200853	-0.154805	1	0.101143	1	0.218689	1	0.296994	1
AT1G02145	-0.116547	1	-0.0355631	1	-0.362964	1	-0.435065	0.242322	-0.132492	1	-0.120039	1	-0.782101	6.15257e-10	-1.3312	1.62234e-28	0.0627668	1	-0.0639374	1	-0.396693	1	-0.911382	2.10079e-13
AT1G02150	0.310725	1	-0.287716	1	-0.824133	0.000412066	-1.14124	1.72183e-10	0.0339793	1	-0.930724	4.30534e-06	-1.84123	6.22383e-30	-1.33924	1.04084e-14	-0.0439902	1	-0.14761	1	-0.561664	1	-1.01194	1.97858e-07
AT1G02160	0.0726579	1	0.113362	1	0.160803	1	-0.432373	1	0.0517101	1	-0.157058	1	-0.161653	1	0.110405	1	0.0293163	1	0.161492	1	-0.20264	1	-0.207726	1
AT1G02170	0.115602	1	1.18807	0.00166193	2.08041	1.27112e-16	2.03524	9.88502e-16	0.574382	1	1.93535	4.72327e-14	2.94401	5.71001e-36	2.95097	3.53053e-36	0.369524	1	0.837306	1	2.38149	1.24572e-22	2.35311	5.24365e-22
AT1G02180	1.28571	2.61213e-09	0.25242	1	-0.0342239	1	-1.29517	2.96878e-09	0.860606	0.0288896	0.358869	1	-0.800863	1	-1.80255	1.92326e-08	0.460208	1	-0.228164	1	-0.905612	0.00432758	-1.02928	0.000891458
AT1G02190	0.266891	NA	0.0278669	NA	2.72035	1	-0.520736	1	2.56267	1	4.31151	1	4.3232	1	3.2739	1	-0.263151	1	-4.36453	1	1.03338	1	-0.0561468	1
AT1G02205	-0.519448	1	-0.626781	1	0.23191	1	-0.882333	1	0.334174	1	-0.0992305	1	-1.66557	1	-4.67952	0.00305305	-0.0151315	1	-2.18153	1	-2.34836	1	-5.36477	2.07384e-06
AT1G02210	NA	NA	NA	NA	NA	NA	NA	NA	NA	NA	NA	NA	NA	NA	NA	NA	NA	NA	NA	NA	NA	NA	NA	NA
AT1G02220	-0.293292	1	1.14868	1	2.2877	1	3.9385	2.32648e-07	1.33614	1	1.95971	1	4.21557	6.20482e-08	6.44842	4.5972e-24	-0.0859578	1	0.72209	1	1.86118	1	4.28495	2.42598e-09
AT1G02230	-1.33089	1	-1.51915	1	-2.33191	1	3.20472	0.117274	-1.028	1	-2.93934	1	0.934791	1	4.56665	0.00174978	-1.61268	1	-1.72117	1	-0.398196	1	4.04128	0.00687131
AT1G02250	1.98269	NA	2.60936	NA	1.01892	NA	-0.567619	NA	2.5247	NA	0.22882	NA	-0.0456186	1	0.595754	1	0.141824	NA	-0.608322	NA	-0.478858	NA	1.67064	NA
AT1G02260	-0.178817	1	0.116013	1	-0.146135	1	-0.279628	1	0.0604848	1	0.0556971	1	-0.553905	0.0128157	-0.584454	0.00820754	0.00945577	1	-0.152149	1	-0.425068	1	-0.387741	1
AT1G02270	0.187361	1	1.64999	4.08884e-05	3.06881	1.35977e-24	1.64258	5.6036e-05	-0.128888	1	2.77061	1.47225e-19	3.39321	1.33264e-30	1.53969	0.000532061	0.0715951	1	1.68482	2.08749e-05	3.53102	2.73983e-33	2.09021	6.51854e-10
AT1G02280	0.451559	1	-0.280299	1	-0.403529	1	-1.26079	6.38106e-16	0.359989	1	-0.651858	0.0297948	-1.08745	5.8676e-11	-2.31506	9.15116e-53	0.117873	1	0.279789	1	-0.550765	0.96957	-1.23575	8.78406e-15
AT1G02290	-0.138707	1	-0.230716	1	-0.814706	0.14275	-0.511108	1	-0.0662724	1	-0.587312	1	-1.48343	5.19407e-10	-2.13639	1.96253e-18	-0.145244	1	-0.916066	0.0108907	-1.25588	1.03329e-06	-1.16262	0.000112196
AT1G02300	0.0304165	1	-0.255721	1	-1.07695	0.00589103	-0.204714	1	0.0523624	1	-1.42965	3.28719e-07	-2.45524	8.37559e-25	-3.40004	2.33191e-35	0.112881	1	-1.41238	5.95979e-07	-2.15002	1.7343e-18	-0.725827	1
AT1G02305	0.312545	1	0.110444	1	-0.432189	1	-0.287979	1	0.318449	1	-0.68226	0.00261957	-1.42132	2.14454e-23	-1.38088	5.25514e-21	0.214496	1	-0.519774	1	-1.23298	5.17733e-17	-0.942724	1.88183e-08
AT1G02310	-0.487405	1	0.851785	1	4.98748	1	4.46133	0.934447	-0.733211	1	2.87397	1	5.31876	0.0144962	6.26931	4.59678e-05	0.92342	1	0.359696	1	2.5184	1	3.31578	1
AT1G02320	0.0897171	NA	-0.843069	NA	0.299928	NA	0.0198159	NA	0.0820625	NA	0.23771	NA	0.537558	NA	0.595724	NA	0.141817	NA	0.282785	NA	0.419814	NA	-0.775544	NA
AT1G02330	-0.00834638	1	-0.0267611	1	0.474826	0.0215457	0.51609	0.00204063	0.0690148	1	0.231486	1	0.696468	4.13524e-08	1.46243	1.58439e-49	-0.0506801	1	0.256772	1	0.718466	2.84646e-08	1.17098	1.53952e-28
AT1G02335	0.158449	1	0.651053	1	0.151619	1	0.0452402	1	0.183831	1	0.973974	1	0.140723	1	0.672357	1	0.980449	1	0.534594	1	0.462323	1	0.455502	1
AT1G02340	-2.47943	1	0.579273	1	0.833197	1	0.888404	1	1.50806	1	0.272673	1	0.0556029	1	-2.70945	1	0.714017	1	-0.311121	1	-0.595187	1	-1.57437	1
AT1G02350	0.476515	1	0.270771	1	1.05586	1	0.947201	1	0.94138	1	0.435523	1	-0.653592	1	-1.04315	1	-0.31608	1	0.173604	1	-0.328991	1	-1.6987	0.0643373
AT1G02360	-0.474724	1	0.655247	1	2.3812	8.86713e-09	2.17101	1.36035e-06	-0.355081	1	1.5319	0.0465332	3.15913	4.8651e-18	1.37053	0.630335	0.510105	1	1.6346	0.00835337	2.95101	2.31499e-15	1.59361	0.0270134
AT1G02370	-0.891954	0.0963792	-1.23957	2.75527e-05	-1.56103	6.9292e-08	1.17826	0.000169425	-1.34831	5.48556e-08	-1.25522	0.000496594	-0.400337	1	1.52563	1.55822e-08	-1.46135	6.55277e-08	-0.879026	1	-0.600905	1	1.32274	0.000670622
AT1G02380	0.260729	1	0.189788	1	0.0482898	1	0.0537303	1	0.335317	1	0.295827	1	0.116706	1	-0.665717	1	0.529921	1	0.0229417	1	-0.640722	1	-0.324252	1
AT1G02390	-0.033488	1	2.74151	3.23772e-06	3.58864	8.70359e-13	2.39426	0.000496217	-1.10667	1	3.1152	5.2126e-09	4.00756	1.22014e-16	3.60291	6.19825e-13	0.0429066	1	2.10705	0.0173507	4.00897	1.66994e-16	2.47314	0.00015338
AT1G02400	-0.644073	1	3.88657	0.00216896	6.44166	6.27092e-14	4.4998	1.8951e-05	-0.647537	1	6.95801	1.7249e-16	8.27742	1.18402e-24	3.37805	0.0814614	-0.663478	1	4.60946	5.93982e-06	6.17564	6.46259e-13	3.40164	0.0599757
AT1G02405	-0.5204	1	1.72384	0.00231586	1.80858	0.00046927	2.19244	7.67849e-07	-1.80447	0.730143	3.01101	1.67416e-13	3.61577	2.52261e-19	3.57885	1.07816e-22	0.195458	1	1.18354	1	2.88094	1.78949e-13	2.05188	1.12023e-05
AT1G02410	0.296736	1	0.588708	0.987156	1.08203	1.16516e-09	0.85421	3.91078e-05	0.352498	1	0.873356	2.97916e-05	1.20366	1.3425e-12	1.70295	3.75266e-29	0.281027	1	0.654986	0.0988905	1.00846	3.43615e-08	0.983458	7.64264e-08
AT1G02420	-0.145875	1	0.283871	1	-0.310459	1	0.201116	1	-0.659482	1	-0.129533	1	0.261534	1	0.547369	1	-0.0660856	1	-0.290891	1	-0.388636	1	0.158197	1
AT1G02430	0.262377	1	0.541373	1	-0.297324	1	0.756576	1	-0.39845	1	0.37313	1	0.564515	1	0.990699	1	-0.291776	1	-1.0151	1	-0.0263249	1	0.326599	1
AT1G02440	-1.26476	NA	0.344251	NA	0.888864	1	2.78414	1	0.666555	1	1.40751	1	1.53093	1	2.96834	0.566534	-0.594969	1	0.284433	1	0.419983	1	3.8318	0.0118843
AT1G02450	-0.802901	1	-0.985369	1	-0.926167	1	2.00274	1	-0.961039	1	1.38034	1	1.61331	1	2.54519	1	-2.09568	1	-0.436545	1	-0.264587	1	6.54354	0.000499657
AT1G02460	-2.5183	0.0067568	-0.552327	1	-1.12036	1	2.55243	0.0202809	-1.52861	1	-1.02266	1	1.5147	1	4.45334	5.90578e-14	-1.76929	1	-3.35204	0.000376143	-0.849815	1	3.72709	1.09383e-08
AT1G02470	-1.34908	1	-0.198993	1	0.430594	1	3.26579	0.000147617	0.685235	1	-0.132472	1	1.1376	1	4.38984	2.6055e-10	1.16313	1	-1.49381	1	-0.99327	1	2.84177	0.0120645
AT1G02475	0.196724	1	0.0414174	1	-0.349909	1	-0.283721	1	0.205364	1	-0.0904596	1	-0.964634	2.27924e-10	-0.0200793	1	0.342019	1	0.244204	1	-0.340032	1	-0.090818	1
AT1G02480	NA	NA	NA	NA	NA	NA	NA	NA	NA	NA	NA	NA	NA	NA	NA	NA	NA	NA	NA	NA	NA	NA	NA	NA
AT1G02490	0.0897171	NA	0.118678	NA	0.299928	NA	0.0198159	NA	-0.879392	NA	0.23771	NA	1.4993	NA	-0.366023	1	1.10356	NA	-0.678962	NA	-0.541933	NA	-1.6837	NA
AT1G02500	-0.192076	1	0.0935748	1	0.536158	0.0695954	0.921612	2.81752e-11	0.194442	1	0.465169	1	1.30724	2.30616e-25	1.7973	2.36663e-50	0.244772	1	0.236735	1	0.283381	1	1.12847	3.02269e-18
AT1G02510	0.0897171	NA	-0.843069	NA	0.299928	NA	0.0198159	NA	0.0823828	NA	0.23771	NA	0.537558	NA	3.9587	1	0.141817	NA	-0.678962	NA	0.419814	NA	1.14795	NA
AT1G02520	-1.44492	1	1.47811	1	4.58708	1.79674e-07	8.87813	1.34426e-31	-1.74835	1	0.832963	1	8.05181	2.83978e-27	4.64505	1.66477e-08	0.0664206	1	0.396768	1	4.99176	7.08864e-09	4.08421	6.50563e-06
AT1G02530	-0.2206	NA	0.270153	NA	-3.36819	NA	1.03426	NA	-0.242399	NA	-2.46422	NA	0.984065	1	3.37785	1	0.12952	NA	0.700998	NA	-0.474735	NA	0.149717	1
AT1G02540	1.05146	NA	0.118678	NA	0.299928	NA	0.981563	NA	1.04282	NA	2.05782	NA	0.537558	NA	0.595724	NA	1.10356	NA	0.282785	NA	1.38156	NA	0.186204	NA
AT1G02550	-1.79349	NA	2.63916	NA	1.26171	NA	0.0198165	NA	0.0821877	NA	1.71975	NA	2.43967	NA	3.98633	1	0.141821	NA	0.282794	NA	0.419827	NA	0.186209	NA
AT1G02560	0.160375	1	0.21568	1	0.613083	7.41413e-09	-0.269253	1	0.0643499	1	0.176048	1	0.168906	1	-1.41613	4.75323e-55	0.212175	1	0.449992	0.00188027	0.255165	1	-0.469564	0.000760199
AT1G02570	-1.75549	1	-1.36022	1	0.299942	1	3.19093	1	-2.7588	1	-0.724073	1	2.7356	1	6.9289	1	1.10362	1	-1.7204	1	0.419835	1	7.88445	0.830176
AT1G02575	-1.37371	NA	1.01214	NA	0.30808	NA	-0.681176	NA	-0.87994	NA	0.237722	NA	1.99842	1	1.57152	1	0.141824	NA	0.862318	NA	1.41171	NA	-0.55635	1
AT1G02580	-1.81888	1	0.390987	1	2.02543	1	6.84307	1.7469e-15	0.66541	1	0.50509	1	4.07134	0.269868	6.89163	1.30598e-22	-0.591927	1	1.01914	1	-0.473502	1	5.24897	3.46885e-07
AT1G02590	NA	NA	NA	NA	NA	NA	NA	NA	NA	NA	NA	NA	NA	NA	NA	NA	NA	NA	NA	NA	NA	NA	NA	NA
AT1G02600	NA	NA	NA	NA	NA	NA	NA	NA	NA	NA	NA	NA	NA	NA	NA	NA	NA	NA	NA	NA	NA	NA	NA	NA
AT1G02610	0.362094	1	0.183154	1	0.233153	1	1.76519	0.360721	2.51208	2.69435e-05	-0.304749	1	-1.09515	1	0.283735	1	1.93686	0.0647755	-1.22171	1	-1.72968	0.786789	-0.0645605	1
AT1G02620	-1.70418	1	-0.918783	1	-1.51341	1	1.44678	1	0.557602	1	-2.15249	1	-3.02613	1	-2.72499	1	1.02366	1	-5.43519	0.734491	-5.11127	0.253123	0.315142	1
AT1G02630	1.05152	NA	2.53328	NA	0.299942	NA	0.456997	NA	0.493096	NA	1.19952	NA	0.546813	1	0.932064	1	1.99866	NA	3.13002	NA	-0.0198274	NA	0.541826	NA
AT1G02640	0.595159	1	0.467453	1	0.108834	1	0.458407	1	2.31826	7.97966e-05	0.995587	1	0.0737586	1	-2.76259	1.27785e-06	1.54342	1	1.01465	1	0.0360192	1	-1.33002	1
AT1G02650	0.544113	1	0.415521	1	0.353539	1	0.712179	1	1.50465	1	0.890905	1	0.849473	1	0.0334357	1	0.199309	1	0.666016	1	1.26591	1	-0.00812438	1
AT1G02660	0.798816	1	2.13833	0.00396721	3.01179	4.94934e-09	2.57303	8.86993e-06	1.51889	1	3.95032	2.14635e-17	4.14617	1.00263e-19	2.8516	5.53525e-08	0.875037	1	2.70507	9.93911e-07	3.34613	6.80298e-12	2.35582	0.000133968
AT1G02670	-0.176251	1	0.0735159	1	0.977626	1	1.73623	1	-0.209252	1	1.83165	0.0112091	3.15378	4.60545e-14	3.66638	7.00019e-21	-0.202896	1	-0.264139	1	1.54244	1	2.58235	2.6364e-07
AT1G02680	0.0412019	1	-0.137566	1	0.0695268	1	0.0965342	1	0.192434	1	-0.0542465	1	-0.0406646	1	0.250101	1	0.114472	1	-0.350758	1	-0.293497	1	-0.0673518	1
AT1G02690	-0.226466	1	-0.696603	1	-0.36132	1	0.360482	1	-0.569307	1	-0.588969	1	-0.0458077	1	0.710678	1	-0.222101	1	0.141982	1	0.0750241	1	0.533878	1
AT1G02700	0.200838	1	-0.0731918	1	-0.842607	1	-1.29789	1	0.434465	1	0.3269	1	-1.61129	1	-2.01841	0.325353	1.26227	1	0.930692	1	0.118686	1	-0.465774	1
AT1G02705	0.266951	1	0.663787	1	-0.641261	1	-1.55727	1	0.251444	1	1.1644	1	-1.49561	1	-2.98899	1.0067e-05	1.15486	1	0.333115	1	0.948195	1	-0.195214	1
AT1G02710	NA	NA	NA	NA	NA	NA	NA	NA	NA	NA	NA	NA	NA	NA	NA	NA	NA	NA	NA	NA	NA	NA	NA	NA
AT1G02720	0.302972	1	0.0493491	1	0.0191373	1	-1.31572	2.46049e-10	0.108673	1	0.157576	1	-0.370731	1	-2.43864	1.08624e-27	0.217106	1	0.243496	1	0.0505286	1	-1.98861	1.69732e-22
AT1G02730	0.89496	1	0.301031	1	-0.0725813	1	-0.549753	1	1.53159	0.046415	1.12035	1	-0.417078	1	-3.11301	1.93718e-10	1.15533	1	1.23075	1	-0.324705	1	-1.23448	1
AT1G02740	0.0836136	1	0.858542	1	2.21437	3.44662e-17	1.52771	1.76076e-06	0.0273987	1	1.99612	1.61347e-13	3.31787	5.67388e-42	2.38128	1.80654e-20	0.201061	1	0.99971	0.44042	2.58062	3.55769e-24	2.18181	1.92658e-16
AT1G02750	0.255512	1	0.470853	1	1.50552	9.73128e-08	1.72663	3.51202e-11	0.178562	1	0.309009	1	2.26616	2.11359e-21	3.13798	1.20024e-43	0.109235	1	0.325213	1	1.16831	0.00137737	2.24857	3.83384e-21
AT1G02760	NA	NA	NA	NA	NA	NA	NA	NA	NA	NA	NA	NA	NA	NA	NA	NA	NA	NA	NA	NA	NA	NA	NA	NA
AT1G02770	-0.0779558	1	0.735672	1	0.416862	1	0.13269	1	0.0145144	1	-0.401229	1	0.228528	1	1.354	1	-0.0360545	1	-0.779724	1	-0.0228692	1	0.112662	1
AT1G02780	0.2157	1	-0.496589	0.0582134	-0.158222	1	-0.303303	1	-0.00640578	1	-0.143514	1	-0.049754	1	0.106851	1	-0.207971	1	-0.00316701	1	-0.0211991	1	-0.0435428	1
AT1G02790	1.05151	1	0.963217	1	3.37601	1	5.80124	1	1.04376	1	-1.21965	1	0.537583	1	-0.705425	1	4.91825	1	-0.678994	1	-5.71031	1	1.16472	1
AT1G02800	-0.449098	NA	0.112148	NA	0.618754	NA	-3.15183	NA	-0.335714	NA	-2.65863	NA	-0.424211	1	-1.2644	1	0.423108	NA	0.273229	NA	-1.47667	NA	-0.387373	1
AT1G02810	-0.338839	NA	1.13156	NA	-0.0988142	NA	-0.958837	NA	1.29794	NA	2.65544	NA	0.910948	1	-0.736408	1	1.10362	NA	1.28751	NA	0.0863208	NA	-1.70981	1
AT1G02813	0.0897171	NA	-1.74399	NA	-0.66182	NA	0.0198159	NA	0.0822073	NA	1.19946	NA	0.537558	NA	0.595724	NA	0.141817	NA	0.282785	NA	1.38156	NA	0.186204	NA
AT1G02816	-0.07714	1	0.137916	1	0.824528	0.00737971	0.471326	1	0.632883	1	0.552034	1	0.155357	1	0.621612	1	0.616515	1	0.322269	1	-0.303818	1	0.0412688	1
AT1G02820	1.10309	5.07209e-05	2.34739	3.14111e-22	2.25072	3.91249e-23	-0.374145	1	0.808436	0.0696634	2.75382	8.81628e-32	1.84633	1.62453e-15	-0.694139	1	2.70734	3.0614e-35	1.95	2.55274e-19	1.0657	0.000117759	-0.440465	1
AT1G02830	0.0897171	NA	0.118678	NA	0.299928	NA	1.92976	NA	-0.879488	NA	-0.724037	NA	0.537558	NA	1.55747	NA	0.141817	NA	0.282785	NA	0.419814	NA	1.14795	NA
AT1G02840	-0.282006	1	-0.363354	1	-0.380489	1	-0.144446	1	-0.12209	1	-0.535363	0.849918	-0.369303	1	0.0183683	1	-0.120192	1	-0.295835	1	-0.503933	1	0.148924	1
AT1G02850	-0.242143	1	-0.756008	1	-0.133258	1	2.88797	5.37059e-32	-0.436968	1	-0.129366	1	0.644018	1	2.1186	2.59922e-16	-0.753423	1	-1.32843	0.000122189	-1.22713	0.00160261	1.75259	3.44366e-10
AT1G02860	-0.345613	1	0.696066	1	1.11536	0.000326167	0.835743	0.556596	0.28281	1	1.07241	0.000962845	1.45815	1.92895e-09	0.996934	0.00917802	0.27449	1	1.26594	3.40022e-06	1.60757	4.24104e-12	0.775532	1
AT1G02870	-0.633723	0.142328	-0.949433	2.872e-07	-0.797954	0.000562708	0.474325	1	-0.894481	4.63883e-06	-0.53711	1	0.0511691	1	0.993159	2.02988e-07	-1.01292	4.3091e-08	-0.624334	0.392734	-0.101773	1	1.34406	4.82085e-15
AT1G02880	0.279791	1	0.436217	1	0.897864	0.000138244	0.717924	0.0798309	0.0998723	1	0.878119	0.000345118	1.49748	9.50217e-18	1.98475	1.95989e-33	-0.0661817	1	0.720275	0.0655113	1.32443	2.72675e-13	1.31545	4.86832e-13
AT1G02890	-0.195083	1	-0.19299	1	0.0418992	1	0.369541	0.146378	-0.112996	1	-0.125538	1	0.368225	0.162689	1.56629	6.37413e-78	0.017803	1	0.159982	1	0.372091	0.133129	1.09164	7.13103e-36
AT1G02900	-0.203366	1	0.0165988	1	0.632601	1	-0.308338	1	0.667126	1	2.84332	1	1.74291	1	0.937905	1	-1.0559	1	0.715448	1	1.34527	1	0.931694	1
AT1G02910	0.366052	1	-0.170457	1	0.0688968	1	-1.00792	3.15539e-17	0.195579	1	-0.232515	1	-0.283079	1	-1.14163	2.05472e-21	0.0720633	1	0.172149	1	0.0971367	1	-0.614727	0.000164436
AT1G02920	-0.71842	1	1.17193	1	2.83866	0.00358785	5.28992	4.97538e-18	-0.813812	1	2.70743	0.0129325	4.72044	8.94049e-14	4.1714	4.13232e-10	-0.0837469	1	1.56754	1	3.5695	1.09232e-06	4.81435	1.8532e-14
AT1G02930	1.75573	1	2.00764	1	3.72858	5.83962e-07	4.96741	1.688e-14	-0.12602	1	3.79275	2.68674e-07	5.45416	5.31698e-18	3.29174	0.000107608	0.0274578	1	1.77648	1	4.1297	3.62178e-09	3.68563	1.06106e-06
AT1G02940	1.84837	1	0.572746	1	-0.426603	1	-0.516687	1	0.0816324	1	2.14002	0.0817202	2.73674	0.000607739	0.301954	1	0.516291	1	-1.18954	1	0.227646	1	0.692313	1
AT1G02950	-0.170751	1	0.832677	1	-0.869565	1	0.348584	1	0.135829	1	0.504573	1	0.0755889	1	-0.324003	1	0.42391	1	0.613148	1	0.395512	1	0.814723	1
AT1G02952	NA	NA	NA	NA	NA	NA	NA	NA	NA	NA	NA	NA	NA	NA	NA	NA	NA	NA	NA	NA	NA	NA	NA	NA
AT1G02960	-0.133591	1	0.0418154	1	-0.030053	1	-0.234524	1	0.0438563	1	-0.0604279	1	-0.0527182	1	-0.821113	3.59338e-13	0.0123883	1	0.104185	1	0.0356747	1	-0.44312	0.0643402
AT1G02965	1.05146	NA	0.118678	NA	0.299928	NA	0.0198159	NA	1.04287	NA	-0.724037	NA	-0.42419	NA	0.595724	1	-0.81993	NA	0.282785	NA	0.419814	NA	-0.775544	NA
AT1G02970	0.924257	1	-0.695621	1	-0.910745	1	0.0352219	1	1.07005	1	0.915432	1	0.479665	1	1.04908	1	0.076146	1	-0.596998	1	0.00998844	1	-1.68706	1
AT1G02980	0.682966	NA	1.97432	NA	0.299943	NA	1.92233	1	-0.87995	NA	-0.657416	NA	3.40518	1	7.30471	0.0732986	-0.758485	1	-2.1639	1	0.419835	NA	6.31089	1
AT1G02990	-0.317267	1	-0.0444463	1	0.137968	1	0.243282	1	-0.148235	1	0.193627	1	0.653037	2.89995e-11	0.559046	2.37287e-07	-0.194878	1	-0.0265505	1	0.228093	1	0.338139	1
AT1G03000	-0.0729846	1	-0.249933	1	-0.429869	0.779529	-0.337951	1	-0.0841826	1	-0.508442	0.0183017	-1.0455	1.47497e-17	-1.51628	1.09252e-33	0.0404327	1	-0.271082	1	-0.638537	4.83779e-05	-1.02505	1.35087e-15
AT1G03010	-1.91977	1	-0.0677493	1	-1.19053	1	0.267878	1	-0.57986	1	-0.23107	1	-0.855961	1	-2.13445	1	0.545379	1	-0.41016	1	-0.614911	1	-0.51561	1
AT1G03020	0.499627	1	0.149163	1	0.647563	1	-0.279631	1	-0.500612	1	-0.808923	1	0.352344	1	0.0385303	1	-0.0648353	1	0.333479	1	0.988292	1	0.710012	1
AT1G03030	0.410893	1	0.45398	0.384302	0.138665	1	0.116592	1	0.0488028	1	0.318148	1	0.00486567	1	-0.301801	1	0.0305094	1	0.0152728	1	-0.0644598	1	-0.161074	1
AT1G03040	-0.152234	1	-0.158118	1	-0.0392801	1	-0.0437299	1	-0.20024	1	-0.108771	1	0.383823	0.00141498	0.1826	1	0.0392808	1	-0.132747	1	-0.0259188	1	0.321028	0.243589
AT1G03050	0.0993895	1	1.30856	1	2.62462	1	3.51402	0.0988244	0.444971	1	0.240139	1	5.28845	1	5.00196	1.25194e-05	1.19259	1	0.413241	1	-0.382459	1	2.69144	1
AT1G03055	1.05437	0.0524682	-0.0020681	1	0.376603	1	0.354071	1	0.46736	1	-0.672984	1	-0.43058	1	0.68359	1	0.657277	1	0.642436	1	-0.16654	1	-0.826539	1
AT1G03060	-0.22029	1	-0.0770613	1	0.42962	0.909514	-0.0479659	1	-0.071066	1	0.255584	1	0.628661	5.14382e-05	0.397873	1	-0.254589	1	0.127897	1	0.532371	0.00971859	0.0831821	1
AT1G03070	-0.337251	1	0.220809	1	0.701488	1	-0.75065	1	-0.836288	1	-0.350664	1	-0.487451	1	-0.232561	1	-0.259391	1	0.475258	1	-1.19599	1	-0.921771	1
AT1G03080	-0.249035	1	0.422015	1	0.900464	0.000145896	0.737031	0.0460661	0.0469533	1	0.575026	1	1.3155	5.54217e-13	1.36115	5.00336e-14	-0.0673008	1	0.526643	1	1.19499	3.32444e-10	0.957149	1.69534e-05
AT1G03090	0.0535513	1	-0.152021	1	-0.285412	1	0.170567	1	0.467593	1	-0.557064	1	-0.853483	1	-0.895095	1	0.372114	1	-0.836691	1	-1.32812	0.000191338	-0.48605	1
AT1G03100	-0.532121	1	-0.596032	1	-0.811609	1	-0.548212	1	-0.643529	1	-0.780338	1	-0.536909	1	-0.973979	1	-0.772258	1	-0.739923	1	-0.456071	1	0.585598	1
AT1G03103	0.0897171	NA	0.118678	NA	-1.5297	NA	0.0198159	NA	0.0821563	NA	0.23771	NA	0.537558	NA	0.595724	NA	0.141817	NA	0.282785	NA	1.38156	NA	-0.775544	NA
AT1G03106	-0.872073	NA	0.101303	NA	1.0419	NA	1.01727	NA	-0.811725	NA	-0.724073	NA	2.4413	1	5.76899	1	1.99882	NA	0.282799	NA	0.00336876	NA	3.46044	1
AT1G03110	-0.321762	1	-1.1002	0.00199242	-0.953479	0.617845	0.265658	1	-0.681442	1	-0.692526	1	0.144706	1	1.24141	0.000730864	-0.907261	0.161529	-0.120496	1	0.312515	1	0.876916	1
AT1G03120	-0.0650612	NA	0.124487	NA	-0.243041	NA	0.0198114	1	0.531346	NA	0.246065	NA	-0.198165	1	-0.159767	1	0.23728	1	1.28079	1	-0.363266	NA	0.943146	1
AT1G03130	0.529005	1	1.01469	1	0.8095	1	0.282943	1	1.384	0.198146	-0.071265	1	-1.55637	0.0161157	-3.34147	7.44761e-22	0.640589	1	0.392293	1	-0.484439	1	-1.6856	0.00159987
AT1G03140	-0.0846435	1	0.208066	1	0.63011	0.000152239	0.772435	1.31205e-08	0.552973	0.00926538	0.025405	1	0.342938	1	1.12932	3.01616e-21	0.24676	1	0.0642853	1	-0.0494418	1	0.619305	0.000183064
AT1G03150	-0.198167	1	0.0563419	1	0.172546	1	0.587533	0.0150862	0.0733088	1	-0.122977	1	0.130522	1	0.828888	1.15482e-07	-0.164753	1	-0.118382	1	-0.00605515	1	0.394001	1
AT1G03160	-0.0651477	1	-0.429938	1	-0.806831	0.000115482	-1.18901	2.9311e-13	-0.204858	1	-0.855118	1.31066e-05	-1.15432	3.383e-12	-2.09918	7.36018e-42	-0.012964	1	-0.200911	1	-0.542284	1	-1.16226	4.05906e-12
AT1G03165	0.2441	NA	-1.26164	NA	-0.443546	NA	-1.43843	1	-0.205047	NA	-1.5677	NA	-0.464641	1	-1.30262	1	-0.956182	1	-1.80359	1	-1.17163	NA	-0.679686	1
AT1G03170	0.389335	1	-0.253997	1	-1.09786	1	-0.739318	1	-0.56272	1	-0.614067	1	0.308068	1	-0.000642685	1	-0.369813	1	-0.677021	1	-0.137942	1	0.730396	1
AT1G03180	0.023634	1	-0.23801	1	0.19264	1	-0.000655592	1	0.876101	1	0.180676	1	-0.0456472	1	-1.47435	0.164287	0.372833	1	0.0526242	1	-0.282491	1	-0.563592	1
AT1G03190	-0.0984468	1	-0.173872	1	-0.180813	1	0.486394	1	-0.197095	1	-0.202384	1	0.664611	0.0118232	1.44652	1.64207e-24	0.0067382	1	-0.167492	1	-0.109608	1	1.40689	6.81446e-22
AT1G03200	-0.624631	1	0.192986	1	-0.117547	1	0.473658	1	0.0636255	1	-0.321964	1	0.196522	1	0.670281	1	0.301688	1	0.367374	1	-0.323874	1	0.597944	1
AT1G03210	-0.459007	1	-0.00377163	1	0.259299	1	0.406509	1	-0.158156	1	0.306307	1	0.387454	1	-0.048197	1	-0.401982	1	-0.0828185	1	0.0120911	1	0.263331	1
AT1G03220	0.382126	1	1.73953	1	3.7233	8.91454e-08	3.24798	3.09269e-05	1.32539	1	3.13527	0.000109343	4.78109	1.29292e-14	4.70323	4.97585e-14	0.903785	1	1.79487	1	3.47268	2.09999e-06	3.24739	3.21505e-05
AT1G03230	-0.0886815	1	0.801681	1	1.43959	4.16226e-08	1.58621	1.79191e-10	1.14922	0.000376186	1.68179	3.19407e-12	2.13572	2.65159e-21	1.12637	0.000777184	0.489438	1	1.43234	5.36697e-08	1.34793	1.47126e-06	1.2793	1.67915e-05
AT1G03240	0.111009	NA	0.118684	NA	-2.13997	NA	0.932419	NA	-1.24716	NA	-0.648686	NA	-0.0321872	1	1.11768	1	1.03699	NA	0.282799	NA	0.407248	NA	1.63547	NA
AT1G03250	-0.0111261	1	0.40303	1	0.767254	1.18384e-05	0.751093	2.51998e-05	0.0785428	1	0.578866	0.0667568	1.54999	6.63403e-32	1.98356	1.96173e-55	0.120038	1	0.631062	0.00773715	1.07747	8.56687e-14	1.21401	1.42274e-18
AT1G03260	-0.0337514	1	0.111796	1	0.8265	9.36347e-06	0.515306	1	-0.0156231	1	0.821932	1.1214e-05	1.63467	3.71891e-31	1.44214	2.03294e-24	0.164962	1	0.638576	0.0525782	0.95261	1.61329e-08	0.96838	1.2409e-08
AT1G03270	0.416215	1	-0.781117	1	-1.18064	0.000537401	-1.46805	9.40505e-08	-0.0479364	1	-1.08776	0.0193866	-1.81301	1.84062e-07	-4.23432	3.74177e-09	-0.507238	1	-0.55372	1	-1.20407	0.0124737	-2.60773	6.01622e-11
AT1G03280	-0.0681779	1	0.18083	1	0.256146	1	0.157298	1	-0.049846	1	0.198176	1	0.29456	1	0.556379	5.60663e-08	-0.0660458	1	0.00883555	1	0.212894	1	0.20989	1
AT1G03290	-0.453695	1	0.336723	1	0.693822	1	1.49874	4.2266e-11	-0.261398	1	0.620638	1	1.00351	0.00234331	2.23071	7.76021e-28	-0.336949	1	-0.315302	1	0.571914	1	1.94324	2.28594e-20
AT1G03300	NA	NA	NA	NA	NA	NA	NA	NA	NA	NA	NA	NA	NA	NA	NA	NA	NA	NA	NA	NA	NA	NA	NA	NA
AT1G03310	0.14297	1	-0.138805	1	-0.889004	1	-1.65197	2.9301e-06	-0.531205	1	-1.0721	0.621554	-2.82938	1.88252e-22	-5.70858	4.33163e-64	-0.0422035	1	-0.474083	1	-1.30182	0.00961876	-2.54597	1.70334e-17
AT1G03320	-0.186468	1	-0.576891	1	-1.48089	1	-0.326536	1	-0.779707	1	-1.95514	1	-3.27206	1	-2.2167	1	-0.0838281	1	-0.233606	1	0.116874	1	-1.09521	1
AT1G03325	NA	NA	NA	NA	NA	NA	NA	NA	NA	NA	NA	NA	NA	NA	NA	NA	NA	NA	NA	NA	NA	NA	NA	NA
AT1G03330	0.15501	1	-0.0453486	1	0.0316891	1	-0.00722614	1	0.0554411	1	-0.0240434	1	0.0756383	1	0.0260832	1	-0.0637004	1	0.0194914	1	-0.1405	1	-0.159696	1
AT1G03340	0.123755	1	-0.129174	1	-0.365016	1	0.284982	1	0.0869745	1	-0.183554	1	-0.715869	1	0.110649	1	0.238358	1	-0.250896	1	-0.496937	1	-0.0900603	1
AT1G03350	0.0271699	1	0.448772	0.665857	0.922618	1.7166e-13	0.7017	1.96424e-06	0.0760397	1	0.656026	2.72374e-05	1.11593	4.89823e-21	1.45019	2.0603e-37	0.188689	1	0.375128	1	0.94177	5.27373e-14	1.04569	1.09733e-17
AT1G03360	-0.581175	1	-1.18168	0.000159622	-1.3358	2.12466e-05	0.928174	0.0912653	-1.02813	0.000570682	-0.680127	1	0.559461	1	1.62387	2.72526e-11	-0.721184	1	-0.082228	1	0.167078	1	1.88302	6.46034e-13
AT1G03365	-0.315356	1	-0.0975989	1	-0.328347	1	-0.267754	1	-0.0662271	1	-0.285175	1	-0.422244	0.547387	-0.553569	0.00412848	0.109708	1	-0.335783	1	-0.182535	1	-0.436592	0.784135
AT1G03370	-0.504615	1	0.98764	0.0723318	1.92317	3.56603e-15	1.26602	6.4403e-05	-0.206602	1	1.82215	2.32295e-13	2.32191	2.49037e-23	1.95905	8.33713e-16	-0.330945	1	1.54282	1.02477e-08	2.31117	4.95853e-23	1.85547	7.40632e-14
AT1G03380	-0.222382	1	-0.00474722	1	-0.315144	1	-0.0135297	1	0.0839828	1	-0.68757	2.29067e-05	-0.851787	1.58493e-09	-0.225595	1	0.18355	1	-0.637199	0.000451746	-0.763536	5.39401e-07	-0.266543	1
AT1G03390	0.0897213	NA	1.08048	NA	0.299942	NA	0.0198168	NA	-0.879861	NA	1.67826	NA	1.47261	1	4.97592	1	-1.72943	NA	1.24459	NA	0.943543	NA	1.97697	NA
AT1G03395	NA	NA	NA	NA	NA	NA	NA	NA	NA	NA	NA	NA	NA	NA	NA	NA	NA	NA	NA	NA	NA	NA	NA	NA
AT1G03400	-0.595573	0.334113	0.0181508	1	0.513099	1	0.484446	1	-0.20963	1	0.104933	1	0.545719	1	0.410217	1	-0.173225	1	0.229624	1	0.382778	1	0.026839	1
AT1G03410	-0.805474	1	-0.468774	1	-0.851672	0.526005	-1.23371	2.96313e-05	-0.645385	1	-1.57849	1.20771e-09	-2.11961	1.43778e-15	-2.73768	1.91787e-18	-0.915276	0.195051	-1.55511	3.53934e-07	-1.83328	1.43693e-10	-1.71616	7.29927e-07
AT1G03430	-0.355214	1	0.663661	0.0207368	0.858747	4.66593e-06	0.91639	4.80537e-07	-0.0155479	1	0.971173	2.3988e-08	1.00333	3.09748e-09	1.05988	4.43073e-10	-0.331553	1	0.297184	1	0.895386	1.54853e-06	1.01487	5.40693e-09
AT1G03440	0.0697952	1	-0.105226	1	-0.445867	1	-0.457084	1	0.292186	1	-0.635559	0.521953	-1.21284	1.99764e-10	-0.40072	1	0.383571	1	-0.464203	1	-0.606889	1	-0.824824	0.00189783
AT1G03445	1.57061	NA	0.485581	NA	-0.269275	NA	1.94482	NA	0.0861153	NA	-0.367331	NA	-2.17018	1	0.922035	1	-0.75081	NA	0.304683	NA	0.177984	NA	-0.775582	1
AT1G03457	-0.0491073	1	-0.54667	1	-0.658893	1	-1.10486	0.77865	0.0811655	1	-0.656114	1	-0.686126	1	-2.8233	1.28445e-10	-0.0137468	1	0.174992	1	-0.240244	1	-2.3523	7.54397e-10
AT1G03470	-0.314801	1	-0.54535	1	-1.3797	0.0146761	-0.415031	1	0.331939	1	-0.612451	1	-1.33412	0.190586	-1.85012	0.00134745	1.3058	0.0253566	-0.378	1	-1.70631	0.000164871	-1.5791	0.0446753
AT1G03475	0.14601	1	-0.101001	1	-0.3105	1	-1.02067	5.51586e-05	0.0666401	1	0.0407742	1	-0.757786	0.230959	-1.44966	1.31284e-12	0.0715554	1	0.277327	1	0.0780174	1	-1.01124	9.40137e-05
AT1G03490	-0.753943	NA	0.118678	NA	1.26168	NA	0.981563	NA	0.0823523	NA	0.23771	NA	-0.42419	NA	-0.366023	1	0.141817	NA	0.282785	NA	0.419814	NA	-0.775544	NA
AT1G03495	1.22932	0.00566696	-0.690566	1	-0.26325	1	-0.261055	1	-0.408591	1	-0.309893	1	0.313854	1	0.891384	1	0.150712	1	-0.137839	1	0.0604153	1	1.14598	0.126327
AT1G03502	-1.54672	1	-0.932966	1	-1.40391	1	-1.03192	1	-1.61651	1	-2.15089	1	-3.15784	1	-3.63103	1	-0.187619	1	-1.16098	1	-1.09362	1	-1.91684	1
AT1G03506	0.676623	NA	1.10099	NA	-0.825273	NA	-1.61757	1	0.40211	NA	-0.937873	NA	-1.96828	1	-2.0139	1	-1.18025	1	-2.60319	1	-1.58717	NA	-1.13506	1
AT1G03510	-0.53754	1	-0.647616	1	-0.660189	1	0.0815021	1	-0.538732	1	-0.430063	1	0.0731727	1	-0.606936	1	-0.444095	1	-0.352559	1	0.167183	1	0.241454	1
AT1G03515	NA	NA	NA	NA	NA	NA	NA	NA	NA	NA	NA	NA	NA	NA	NA	NA	NA	NA	NA	NA	NA	NA	NA	NA
AT1G03520	-0.244018	1	-0.118883	1	0.038557	1	-0.12309	1	0.293363	1	-0.0730169	1	0.144956	1	-0.134347	1	-0.0539603	1	-0.287181	1	-0.093655	1	-0.127573	1
AT1G03530	-1.00806	0.00272272	-0.936105	0.023336	-1.55145	1.3756e-10	0.603282	1	-1.29292	3.10275e-07	-1.21991	1.09208e-05	-0.487637	1	1.18011	3.48062e-05	-0.901273	0.0601566	-0.972906	0.0194806	-0.719282	1	1.43561	1.93773e-08
AT1G03540	-0.89313	1	-0.61025	1	-0.668833	1	-0.355532	1	-0.440947	1	-0.23234	1	0.419143	1	1.169	0.0169902	-0.34806	1	-0.242917	1	0.657924	1	0.94932	1
AT1G03545	-0.604641	NA	-0.505558	NA	-0.88537	1	-0.232457	1	-0.180332	1	-1.53339	1	-0.555169	1	0.479827	1	-0.865737	1	0.448033	1	-2.57563	1	-0.0389364	1
AT1G03550	-0.339967	1	0.121496	1	-0.309664	1	0.424763	1	-0.376745	1	-0.771018	1	-0.399234	1	0.107209	1	0.181166	1	-0.488253	1	-0.409603	1	0.194137	1
AT1G03560	-0.399029	1	0.00206924	1	0.126608	1	-0.443426	1	-0.428392	1	0.230973	1	-0.177476	1	-0.547364	0.411912	-0.0966027	1	0.163071	1	0.221686	1	-0.745022	0.000173383
AT1G03570	NA	NA	NA	NA	NA	NA	NA	NA	NA	NA	NA	NA	NA	NA	NA	NA	NA	NA	NA	NA	NA	NA	NA	NA
AT1G03590	-0.435631	1	0.17095	1	-0.0817288	1	0.166574	1	0.283979	1	0.223272	1	0.352959	1	-0.395401	1	-0.00746838	1	0.249551	1	-0.0472548	1	-0.716012	0.00984202
AT1G03600	0.2338	1	-0.316937	1	-0.284489	1	-1.04313	0.00796708	0.420765	1	-0.692402	1	-1.76979	2.36291e-13	-3.50055	7.71216e-58	0.465897	1	0.459829	1	-0.103428	1	-2.17284	1.14346e-21
AT1G03610	0.0139093	1	0.237622	1	0.418847	1	0.919988	0.000156767	0.813928	0.0113938	0.384398	1	0.710453	0.194442	-0.148529	1	0.34246	1	0.0249634	1	0.205063	1	-0.0367704	1
AT1G03620	-0.602684	1	-0.689836	1	-0.648938	1	0.389597	1	0.0375653	1	-0.0167148	1	-0.534508	1	-1.38569	1	0.402769	1	0.0176929	1	-0.853416	1	-1.14382	1
AT1G03630	0.179384	1	-0.543532	1	-1.16459	0.551893	-1.90721	1.36862e-07	-0.12756	1	-0.87561	1	-2.45777	3.93452e-14	-5.58145	3.28582e-67	0.0471025	1	0.122945	1	-0.75365	1	-2.44147	4.3312e-14
AT1G03640	NA	NA	NA	NA	NA	NA	NA	NA	NA	NA	NA	NA	NA	NA	NA	NA	NA	NA	NA	NA	NA	NA	NA	NA
AT1G03650	0.0612741	1	-0.525491	1	0.187432	1	0.502032	1	0.0336958	1	-0.491031	1	0.335411	1	1.29807	0.000111275	-0.742886	1	-0.452136	1	0.184441	1	1.8149	9.35858e-12
AT1G03660	-0.67424	1	2.43842	1	5.52132	4.30523e-08	7.25448	7.4662e-16	-0.90968	1	3.31083	1	8.27188	1.46073e-15	5.1025	5.9125e-08	-1.38059	1	1.79545	1	6.42043	8.61732e-09	5.29979	1.24466e-08
AT1G03670	1.94057	NA	0.118678	NA	-1.58163	NA	0.0179035	NA	0.0826442	NA	0.23771	NA	1.4993	NA	2.5388	1	-0.81993	NA	0.282785	NA	1.38156	NA	1.14795	NA
AT1G03680	0.0524894	1	-0.151808	1	-0.143866	1	-1.23271	4.13089e-26	-0.163095	1	-0.444465	0.65279	-0.594135	0.000725357	-1.91386	1.4616e-63	0.0920915	1	0.0809191	1	-0.0457159	1	-0.979393	2.5254e-15
AT1G03687	-0.00403441	1	-0.31113	1	-0.681528	0.323846	-0.983284	1.05152e-05	-0.298211	1	-0.634892	0.884191	-1.11789	8.47547e-07	-1.70015	1.94329e-15	-0.118757	1	-0.177353	1	-0.73506	0.065229	-1.49908	9.11437e-14
AT1G03700	-1.71569	NA	-1.73581	NA	0.299928	NA	0.0198159	NA	0.0821515	NA	0.23771	NA	0.537558	NA	0.595724	NA	0.141817	NA	0.282785	NA	0.419814	NA	0.186204	NA
AT1G03710	0.285708	NA	-1.48404	NA	1.30523	NA	1.62486	NA	0.0872027	NA	2.10416	NA	0.537584	1	2.50489	1	-0.848065	NA	-0.678996	NA	0.419835	NA	-0.786489	1
AT1G03720	0.0897171	NA	0.118678	NA	0.299928	NA	0.981563	NA	0.0821375	NA	-2.18674	NA	0.537558	NA	0.595724	NA	0.141817	NA	0.282785	NA	0.419814	NA	0.186204	NA
AT1G03730	-0.0997979	1	2.00646	1.15113e-07	2.60456	9.1667e-15	1.96922	5.78717e-07	0.0675665	1	3.14326	6.25322e-23	3.74349	2.81362e-33	2.15826	2.28e-09	-0.119933	1	2.24131	3.81125e-10	3.24734	4.57735e-24	1.78663	1.85124e-05
AT1G03740	-0.626946	1	1.52426	0.000183904	2.10796	4.03983e-11	2.37464	9.05216e-15	0.279459	1	2.33356	2.89531e-14	3.43281	6.35969e-34	2.56167	1.07446e-17	-0.0147359	1	2.20474	2.2593e-12	2.67181	1.71803e-19	2.73696	1.39451e-20
AT1G03743	0.0897171	NA	0.118678	NA	-0.66182	NA	0.0198159	NA	1.04268	NA	0.23771	NA	0.537558	NA	0.595724	NA	-0.81993	NA	0.282785	NA	1.38156	NA	0.186204	NA
AT1G03746	1.05146	NA	-1.36994	NA	-0.66182	NA	0.0198159	NA	0.081298	NA	0.23771	NA	0.537558	NA	1.51045	1	0.141817	NA	0.282785	NA	1.38156	NA	0.186204	NA
AT1G03750	0.174452	1	0.238722	1	0.391401	1	0.495208	1	0.357506	1	0.192866	1	0.705669	0.000925567	0.908034	8.33616e-08	0.653638	0.202436	0.0482084	1	0.540159	0.831391	0.732432	0.000824289
AT1G03760	-0.307038	1	-0.511638	1	-0.0640977	1	1.46565	2.36717e-12	-0.514369	1	-0.199441	1	0.917277	0.00280985	2.52121	1.33081e-42	-0.455437	1	-0.17555	1	0.331804	1	2.2341	2.96235e-30
AT1G03770	-0.303495	1	0.357264	1	0.410338	1	1.32841	0.000931467	-0.168538	1	1.4752	2.68321e-06	2.38059	1.64274e-21	2.97907	3.91544e-35	0.0357205	1	0.875241	1	1.46852	1.96149e-05	1.69686	4.9196e-08
AT1G03780	1.71981	0.00411439	0.56956	1	-0.0416773	1	-0.707339	1	1.85904	2.10657e-05	1.6901	0.00348428	-0.0688318	1	-2.5244	0.0340498	1.23963	1	1.87748	0.00166015	0.45609	1	-1.0606	1
AT1G03790	-0.774317	NA	-5.05172	NA	-1.5505	NA	0.874784	NA	-1.76088	NA	-2.20504	NA	-1.31536	1	1.55755	1	0.164851	NA	-3.95879	NA	-4.43703	NA	-2.67145	1
AT1G03800	2.09137	NA	2.54837	NA	0.299943	1	2.02656	1	1.88798	1	1.19952	1	1.5473	1	4.7063	1	1.89904	1	0.485133	1	0.630303	1	-0.287384	1
AT1G03810	1.05146	NA	0.118678	NA	0.299928	NA	0.0198159	NA	0.0821118	NA	-0.724037	NA	0.537558	NA	1.55747	NA	0.141817	NA	0.282785	NA	0.419814	NA	0.186204	NA
AT1G03820	-0.938428	1	-1.07177	1	-1.4575	1	-2.32767	0.012105	-0.261962	1	-0.795594	1	-3.94734	4.27506e-05	-5.08167	6.09072e-06	-0.814171	1	-2.05381	0.237931	-2.67206	0.000385636	-3.47967	2.0845e-08
AT1G03830	-0.623767	1	-0.837132	0.0549422	-1.58506	1.82461e-11	-1.263	1.6126e-05	-0.599351	1	-0.970645	0.00415505	-1.54047	6.71531e-09	-1.29361	0.000266907	-0.424236	1	-0.474065	1	-0.491809	1	-0.255318	1
AT1G03840	1.29043	1	0.696538	1	0.231131	1	-0.0401418	1	1.45363	0.581872	0.29431	1	-0.781099	1	-1.49666	1	0.241409	1	0.0399349	1	0.389311	1	-0.240167	1
AT1G03850	-0.995691	1	0.463547	1	0.687453	1	4.89491	1.88341e-05	0.653765	1	-0.272827	1	5.81039	2.60813e-07	6.22637	7.88835e-11	0.249986	1	-0.573084	1	2.30572	1	5.36868	3.085e-07
AT1G03860	0.0602228	1	-0.335849	1	0.200818	1	1.24483	5.28478e-14	-0.097857	1	0.306126	1	1.0738	1.27008e-09	2.49424	9.62677e-65	-0.449874	1	0.0768129	1	0.375076	1	2.14635	7.53582e-46
AT1G03870	-0.183739	1	-0.265723	1	-1.05405	1	-1.30327	1	-0.0981149	1	0.0665078	1	-2.06673	0.000353671	-3.7228	1.46368e-19	0.993892	1	1.12909	1	-0.36231	1	-3.80866	7.87296e-21
AT1G03880	0.0897171	NA	1.08043	NA	1.26168	NA	0.0198159	NA	0.0822114	NA	0.23771	NA	0.537558	NA	2.5388	NA	0.141817	NA	0.282785	NA	1.38156	NA	0.186204	NA
AT1G03890	-1.7446	NA	2.09095	NA	0.299928	NA	0.0198159	NA	0.0828851	NA	1.74838	NA	4.7207	NA	0.595724	1	0.141817	NA	2.12326	NA	3.19987	NA	0.186204	NA
AT1G03900	0.0773954	1	0.198288	1	0.397904	0.805728	0.346046	1	0.102226	1	0.22621	1	0.581538	4.23367e-05	1.16672	5.99839e-29	0.117143	1	-0.110717	1	0.321753	1	0.743184	5.8742e-10
AT1G03905	0.525823	1	0.985954	1	1.46339	0.156821	1.17785	1	-0.0190944	1	2.03077	7.26209e-06	3.24941	4.93945e-20	2.02971	3.46495e-06	0.850182	1	1.68934	0.0171965	2.06074	2.33364e-05	1.90974	0.000440376
AT1G03910	-0.0304305	1	0.0627149	1	0.310692	1	0.138888	1	0.148306	1	0.0192005	1	0.347679	0.156251	0.843447	1.49227e-23	0.0475364	1	0.121246	1	0.294918	1	0.818277	1.31596e-21
AT1G03920	0.967049	1	0.978931	1	-0.42825	1	-0.915495	1	1.31771	1	1.67763	1	0.958692	1	-0.638378	1	0.61795	1	0.53145	1	0.624012	1	-1.21824	1
AT1G03930	0.0161033	1	-0.0846454	1	-0.299222	1	-0.364292	1	0.124609	1	-0.0990203	1	-0.527236	0.0062447	0.711421	3.1075e-08	-0.254289	1	-0.177769	1	-0.448564	0.163722	-0.466317	0.0833862
AT1G03935	-2.67384	1	0.63663	1	-0.884423	1	-1.51556	1	-1.69782	1	-1.76359	1	-2.23927	1	-3.43715	1	0.43924	1	-1.30028	1	-0.313071	1	-2.0101	1
AT1G03940	1.88348	6.91562e-07	-0.829483	1	-0.535608	1	-0.809336	1	-0.542073	1	-0.183214	1	0.249365	1	0.38775	1	-0.157242	1	-1.01243	1	0.0169778	1	0.788652	1
AT1G03950	0.223437	1	0.39287	1	0.355882	1	0.261089	1	0.283071	1	0.380507	1	0.474954	0.186275	0.610096	0.000392835	0.237894	1	0.0880924	1	0.325651	1	0.535028	0.0291355
AT1G03960	-0.2401	1	-0.0638437	1	-0.548499	0.046026	-0.325552	1	-0.035808	1	0.00971749	1	-0.358626	1	-1.01225	1.03812e-09	-0.0994893	1	-0.334028	1	-0.578832	0.0662905	-0.148486	1
AT1G03970	0.239677	1	0.677911	0.107867	0.842479	0.000210258	0.596312	1	0.358857	1	0.914307	1.15932e-05	0.928626	5.58268e-06	1.01773	1.68624e-07	0.509699	1	0.458467	1	1.11126	9.94551e-10	1.04062	5.98366e-08
AT1G03980	-1.24344	NA	0.421477	NA	0.11945	NA	-0.427606	1	-0.573139	NA	0.38524	NA	-0.465546	1	0.0349058	1	0.800122	1	0.57759	1	0.180414	NA	-0.823548	1
AT1G03982	0.0897179	NA	-0.767254	NA	1.26169	NA	0.981571	NA	0.082524	NA	0.237712	NA	0.537562	NA	0.595729	1	-0.819937	NA	-1.59073	NA	2.26854	NA	2.63489	NA
AT1G03987	-0.872073	NA	0.090281	NA	-1.5248	NA	-1.58316	NA	0.0818166	NA	-1.61007	NA	-0.424211	1	-1.26624	1	-1.59781	NA	-1.31088	NA	-2.65052	NA	-2.03306	1
AT1G03990	-0.135732	1	-0.0453331	1	-1.07093	0.346416	-0.23806	1	0.451508	1	-0.600692	1	-1.12848	0.395771	-0.463124	1	0.0496329	1	-1.48315	0.000125362	-1.3172	0.00908884	-0.574392	1
AT1G03993	NA	NA	NA	NA	NA	NA	NA	NA	NA	NA	NA	NA	NA	NA	NA	NA	NA	NA	NA	NA	NA	NA	NA	NA
AT1G03997	NA	NA	NA	NA	NA	NA	NA	NA	NA	NA	NA	NA	NA	NA	NA	NA	NA	NA	NA	NA	NA	NA	NA	NA
AT1G04000	-0.220707	1	-0.333015	1	-0.390381	1	-0.820527	7.8116e-07	0.200436	1	-0.318259	1	-0.515398	1	-0.40748	1	-0.0862714	1	-0.356617	1	-0.403884	1	-0.676257	0.0101836
AT1G04003	0.0897171	NA	0.118678	NA	0.299928	NA	0.0198159	NA	0.0820495	NA	0.23771	NA	0.537558	NA	0.595724	NA	0.141817	NA	0.282785	NA	0.419814	NA	1.85757	NA
AT1G04007	NA	NA	NA	NA	NA	NA	NA	NA	NA	NA	NA	NA	NA	NA	NA	NA	NA	NA	NA	NA	NA	NA	NA	NA
AT1G04010	0.023346	1	-0.3124	1	-0.2671	1	-0.652932	0.000801629	-0.252622	1	-0.307513	1	-0.468989	1	-0.182738	1	-0.134786	1	-0.304975	1	-0.549232	0.0770234	-0.163005	1
AT1G04013	NA	NA	NA	NA	NA	NA	NA	NA	NA	NA	NA	NA	NA	NA	NA	NA	NA	NA	NA	NA	NA	NA	NA	NA
AT1G04017	NA	NA	NA	NA	NA	NA	NA	NA	NA	NA	NA	NA	NA	NA	NA	NA	NA	NA	NA	NA	NA	NA	NA	NA
AT1G04020	0.940374	1	-0.580877	1	-1.13014	1	-0.620237	1	1.1137	1	0.515682	1	-0.24197	1	-1.52647	0.145544	0.132069	1	-0.23378	1	-0.303429	1	-1.54094	0.0417585
AT1G04023	NA	NA	NA	NA	NA	NA	NA	NA	NA	NA	NA	NA	NA	NA	NA	NA	NA	NA	NA	NA	NA	NA	NA	NA
AT1G04030	0.44711	1	0.310122	1	-0.0978053	1	-0.361047	1	1.07404	1.18332e-05	0.449684	1	-0.0813263	1	-1.17989	0.0214411	0.777728	0.676178	0.13082	1	0.0451529	1	-0.966441	1
AT1G04033	NA	NA	NA	NA	NA	NA	NA	NA	NA	NA	NA	NA	NA	NA	NA	NA	NA	NA	NA	NA	NA	NA	NA	NA
AT1G04037	0.949502	NA	-0.248425	NA	1.05693	1	-0.359375	1	0.26279	1	-0.116074	1	0.534174	1	-0.423359	1	-0.220131	1	-0.177113	1	-0.716935	1	0.823398	1
AT1G04040	0.516683	1	-0.0712438	1	-1.20894	1	-1.78465	0.0041718	0.661514	1	-0.587175	1	-2.16383	7.84382e-06	-4.56744	4.29979e-33	1.35851	1	1.52028	0.193535	-0.00328039	1	-3.26406	1.10396e-16
AT1G04043	NA	NA	NA	NA	NA	NA	NA	NA	NA	NA	NA	NA	NA	NA	NA	NA	NA	NA	NA	NA	NA	NA	NA	NA
AT1G04047	NA	NA	NA	NA	NA	NA	NA	NA	NA	NA	NA	NA	NA	NA	NA	NA	NA	NA	NA	NA	NA	NA	NA	NA
AT1G04050	0.168724	1	-0.19981	1	-0.831069	1	-1.57924	5.81651e-08	0.133768	1	-0.44156	1	-1.46677	1.5055e-05	-2.87084	6.68169e-15	0.294293	1	0.0150942	1	-0.449438	1	-2.17456	7.65651e-08
AT1G04053	0.0897171	NA	0.118678	NA	-0.66182	NA	0.0198159	NA	0.082309	NA	-0.724037	NA	-0.42419	NA	0.595724	NA	-0.81993	NA	-0.678962	NA	0.419814	NA	0.186204	NA
AT1G04057	NA	NA	NA	NA	NA	NA	NA	NA	NA	NA	NA	NA	NA	NA	NA	NA	NA	NA	NA	NA	NA	NA	NA	NA
AT1G04063	1.05146	NA	0.118678	NA	0.299928	NA	0.0198159	NA	0.0821334	NA	0.23771	NA	0.537558	NA	0.595724	NA	0.141817	NA	0.282785	NA	0.419814	NA	2.53226	NA
AT1G04067	0.0897201	NA	2.52498	NA	-2.13633	NA	-0.941963	NA	1.0435	NA	-0.724062	NA	-1.91212	NA	-1.25395	1	1.01609	NA	1.24457	NA	-1.44738	NA	0.18621	NA
AT1G04070	0.168178	1	0.045845	1	0.276336	1	0.628864	1	0.174511	1	0.208917	1	0.627008	1	1.6467	3.23939e-09	-0.140119	1	-0.045113	1	0.295897	1	0.929447	0.475614
AT1G04073	NA	NA	NA	NA	NA	NA	NA	NA	NA	NA	NA	NA	NA	NA	NA	NA	NA	NA	NA	NA	NA	NA	NA	NA
AT1G04077	NA	NA	NA	NA	NA	NA	NA	NA	NA	NA	NA	NA	NA	NA	NA	NA	NA	NA	NA	NA	NA	NA	NA	NA
AT1G04080	-0.189858	1	-0.0959476	1	-0.0561369	1	-0.045606	1	-0.250232	1	-0.115047	1	0.520727	0.00372254	0.699793	5.92689e-08	-0.14358	1	-0.0188071	1	0.242217	1	0.801406	2.65432e-11
AT1G04083	NA	NA	NA	NA	NA	NA	NA	NA	NA	NA	NA	NA	NA	NA	NA	NA	NA	NA	NA	NA	NA	NA	NA	NA
AT1G04087	0.0897171	NA	0.118678	NA	-0.66182	NA	0.981563	NA	1.04263	NA	0.23771	NA	0.537558	NA	0.595724	NA	0.141817	NA	0.282785	NA	0.419814	NA	0.186204	NA
AT1G04090	-0.135283	NA	-0.113386	NA	0.0336367	1	0.548692	1	-0.502892	1	0.236232	1	1.54378	1	0.311652	1	0.62369	1	1.2846	1	0.417232	1	-0.229039	1
AT1G04093	NA	NA	NA	NA	NA	NA	NA	NA	NA	NA	NA	NA	NA	NA	NA	NA	NA	NA	NA	NA	NA	NA	NA	NA
AT1G04097	NA	NA	NA	NA	NA	NA	NA	NA	NA	NA	NA	NA	NA	NA	NA	NA	NA	NA	NA	NA	NA	NA	NA	NA
AT1G04100	-0.108859	1	1.26653	0.363756	1.85471	4.33175e-06	2.29006	1.99772e-11	0.0934991	1	1.81401	3.75569e-06	3.55817	4.8176e-32	3.30502	9.00421e-31	0.132327	1	1.23043	0.612717	2.05428	2.63075e-08	2.39261	9.42138e-14
AT1G04103	0.0897171	NA	1.08043	NA	0.299928	NA	1.85133	NA	0.0825068	NA	0.23771	NA	2.38822	NA	2.36485	1	0.141817	NA	0.282785	NA	2.25038	NA	2.53226	NA
AT1G04105	NA	NA	NA	NA	NA	NA	NA	NA	NA	NA	NA	NA	NA	NA	NA	NA	NA	NA	NA	NA	NA	NA	NA	NA
AT1G04107	-0.430393	1	-0.223797	1	-0.850039	1	-0.957689	1	-0.51674	1	-0.887967	1	-2.87051	1.15065e-19	-3.11071	1.0029e-23	-0.00115638	1	-0.323685	1	-1.15506	0.359172	-3.28992	1.35072e-27
AT1G04110	-0.249156	NA	2.21428	NA	0.82663	1	-1.00152	1	-0.917836	1	-2.08712	1	0.181951	1	-0.615391	1	-0.684009	1	2.10081	1	0.933621	1	2.13372	1
AT1G04117	NA	NA	NA	NA	NA	NA	NA	NA	NA	NA	NA	NA	NA	NA	NA	NA	NA	NA	NA	NA	NA	NA	NA	NA
AT1G04120	-0.267237	1	-0.0578121	1	-0.146711	1	-0.0442912	1	-0.224101	1	0.0520206	1	-0.294826	1	-0.303509	1	-0.0997716	1	-0.0329067	1	-0.251003	1	-0.277504	1
AT1G04123	NA	NA	NA	NA	NA	NA	NA	NA	NA	NA	NA	NA	NA	NA	NA	NA	NA	NA	NA	NA	NA	NA	NA	NA
AT1G04127	NA	NA	NA	NA	NA	NA	NA	NA	NA	NA	NA	NA	NA	NA	NA	NA	NA	NA	NA	NA	NA	NA	NA	NA
AT1G04130	0.151415	1	0.0801498	1	0.284352	1	-0.236031	1	-0.305252	1	0.323973	1	0.161398	1	0.168221	1	-0.144356	1	0.301598	1	0.387304	1	0.0574067	1
AT1G04133	NA	NA	NA	NA	NA	NA	NA	NA	NA	NA	NA	NA	NA	NA	NA	NA	NA	NA	NA	NA	NA	NA	NA	NA
AT1G04137	0.0897171	NA	0.118678	NA	0.299928	NA	0.0198159	NA	0.0821118	NA	0.23771	NA	0.537558	NA	0.595724	NA	0.141817	NA	1.24453	NA	0.419814	NA	0.186204	NA
AT1G04140	-0.284495	1	-0.170767	1	-0.25469	1	0.0773051	1	-0.113122	1	-0.449717	0.000486823	-0.340145	0.598774	0.180909	1	-0.139731	1	-0.493734	2.65577e-05	-0.430284	0.00247517	0.0660918	1
AT1G04143	NA	NA	NA	NA	NA	NA	NA	NA	NA	NA	NA	NA	NA	NA	NA	NA	NA	NA	NA	NA	NA	NA	NA	NA
AT1G04147	NA	NA	NA	NA	NA	NA	NA	NA	NA	NA	NA	NA	NA	NA	NA	NA	NA	NA	NA	NA	NA	NA	NA	NA
AT1G04150	-1.77296	NA	0.118678	NA	0.299928	NA	0.0198159	NA	0.0814549	NA	0.23771	NA	-0.42419	NA	1.55747	1	1.01515	NA	2.12326	NA	2.26849	NA	0.186204	NA
AT1G04153	NA	NA	NA	NA	NA	NA	NA	NA	NA	NA	NA	NA	NA	NA	NA	NA	NA	NA	NA	NA	NA	NA	NA	NA
AT1G04157	NA	NA	NA	NA	NA	NA	NA	NA	NA	NA	NA	NA	NA	NA	NA	NA	NA	NA	NA	NA	NA	NA	NA	NA
AT1G04160	0.476342	1	0.0172581	1	1.39353	1.99907e-05	-0.285984	1	0.0597801	1	1.53071	8.22866e-07	2.27899	3.65032e-19	2.28959	6.52339e-20	-0.302313	1	0.90716	1	2.19628	2.37138e-17	1.10453	0.0331094
AT1G04163	NA	NA	NA	NA	NA	NA	NA	NA	NA	NA	NA	NA	NA	NA	NA	NA	NA	NA	NA	NA	NA	NA	NA	NA
AT1G04167	0.0897171	NA	1.08043	NA	0.299928	NA	-0.941931	NA	0.0821901	NA	0.23771	NA	0.537558	NA	0.595724	NA	2.63032	NA	0.282785	NA	0.419814	NA	0.186204	NA
AT1G04170	-0.0136129	1	-0.357703	1	-0.182092	1	-0.0109565	1	-0.486986	0.0126228	-0.276512	1	0.163695	1	0.821375	1.96005e-12	-0.180821	1	-0.0153339	1	0.0607391	1	0.472497	0.039528
AT1G04173	-0.920654	NA	-0.776231	NA	1.19436	NA	-1.26653	NA	-0.655761	NA	0.218702	NA	0.570419	1	-1.25375	1	0.72223	NA	-0.940316	NA	-0.186118	NA	-0.860663	1
AT1G04177	0.0897171	NA	0.118678	NA	0.299928	NA	0.0198159	NA	0.0820131	NA	0.23771	NA	0.537558	NA	0.595724	NA	-0.81993	NA	0.282785	NA	0.419814	NA	0.186204	NA
AT1G04180	-1.31448	1	0.466548	1	1.10413	1	1.29632	1	0.197175	1	1.9931	1	-0.690571	1	-2.9942	1	2.36156	1	1.87168	1	-1.01413	1	1.86946	1
AT1G04183	NA	NA	NA	NA	NA	NA	NA	NA	NA	NA	NA	NA	NA	NA	NA	NA	NA	NA	NA	NA	NA	NA	NA	NA
AT1G04187	0.705631	1	-0.971516	1	-1.14069	1	-0.485273	1	-0.349178	1	-0.709578	1	-0.959894	1	-0.646691	1	0.0240448	1	-0.301336	1	0.904162	1	1.84778	1
AT1G04190	-0.184264	1	-0.322596	1	-0.405405	1	-0.0895245	1	-0.406518	1	-0.327932	1	-0.365634	1	-0.522721	1	-0.439174	1	-0.118945	1	-0.362893	1	-0.159841	1
AT1G04193	-1.21877	NA	-2.36287	NA	-3.55072	NA	-0.618809	NA	-3.1016	NA	-2.9393	NA	-1.77258	1	-1.29813	1	0.141824	NA	-1.18915	NA	1.71204	NA	0.989858	1
AT1G04197	-0.906148	NA	0.51437	NA	-0.979856	1	-0.648345	1	-1.2931	1	-1.46984	1	-2.26004	1	-1.23708	1	-0.0793229	1	-2.37885	1	-1.84574	1	-0.805225	1
AT1G04200	-0.0397235	1	1.22831	0.00917126	2.57182	6.81311e-22	1.55726	3.33348e-06	0.0275475	1	2.13659	2.78974e-14	3.14709	4.03433e-34	2.11852	5.6499e-14	-0.151103	1	1.55754	3.39281e-06	2.96752	8.17844e-30	1.68591	9.47723e-08
AT1G04203	NA	NA	NA	NA	NA	NA	NA	NA	NA	NA	NA	NA	NA	NA	NA	NA	NA	NA	NA	NA	NA	NA	NA	NA
AT1G04207	NA	NA	NA	NA	NA	NA	NA	NA	NA	NA	NA	NA	NA	NA	NA	NA	NA	NA	NA	NA	NA	NA	NA	NA
AT1G04210	-0.147813	1	-0.0568054	1	0.598966	0.0837261	0.34587	1	-0.00796605	1	0.5385	0.704748	1.1659	6.24871e-15	1.4472	1.33303e-24	-0.144815	1	0.506341	1	1.12443	1.41969e-13	1.33486	2.69912e-20
AT1G04213	NA	NA	NA	NA	NA	NA	NA	NA	NA	NA	NA	NA	NA	NA	NA	NA	NA	NA	NA	NA	NA	NA	NA	NA
AT1G04217	-1.37791	1	-0.623252	1	-0.923306	1	-1.24292	1	-1.16053	1	-1.14683	1	-3.04978	1	-3.22407	1	0.0675077	1	-0.81418	1	-1.72317	1	-1.81659	1
AT1G04220	0.134269	1	-0.302504	1	0.0280411	1	-0.918872	1	0.49987	1	0.267654	1	-1.3195	1	-4.12416	3.15897e-05	0.708697	1	-0.808178	1	-1.55906	1	-4.67797	6.98177e-12
AT1G04223	-0.489029	NA	0.546183	NA	-1.44699	NA	-1.4476	1	0.274745	NA	-2.98051	NA	-1.88829	1	-1.40203	1	0.135717	1	-0.856968	1	-1.72182	NA	-0.436908	1
AT1G04227	NA	NA	NA	NA	NA	NA	NA	NA	NA	NA	NA	NA	NA	NA	NA	NA	NA	NA	NA	NA	NA	NA	NA	NA
AT1G04230	-0.0836507	1	0.224132	1	0.491715	0.785396	0.231979	1	0.141995	1	0.392771	1	0.774123	2.00742e-06	0.654327	0.00121521	0.083933	1	0.307507	1	0.755235	5.52828e-06	0.58395	0.043102
AT1G04233	NA	NA	NA	NA	NA	NA	NA	NA	NA	NA	NA	NA	NA	NA	NA	NA	NA	NA	NA	NA	NA	NA	NA	NA
AT1G04237	NA	NA	NA	NA	NA	NA	NA	NA	NA	NA	NA	NA	NA	NA	NA	NA	NA	NA	NA	NA	NA	NA	NA	NA
AT1G04240	-0.463884	1	-0.130349	1	-0.72093	1	-0.705469	1	-0.710205	1	-0.133609	1	-1.76139	0.00217915	-3.26148	4.03681e-17	-0.638885	1	0.499101	1	-1.09055	1	-2.98276	6.78728e-15
AT1G04243	NA	NA	NA	NA	NA	NA	NA	NA	NA	NA	NA	NA	NA	NA	NA	NA	NA	NA	NA	NA	NA	NA	NA	NA
AT1G04247	NA	NA	NA	NA	NA	NA	NA	NA	NA	NA	NA	NA	NA	NA	NA	NA	NA	NA	NA	NA	NA	NA	NA	NA
AT1G04250	1.84854	2.42425e-06	0.504842	1	0.164894	1	-1.09282	1	1.34221	0.129709	0.719577	1	-0.823311	1	-3.33902	1.55252e-14	0.763776	1	1.43083	0.0143677	1.12688	1	-1.78788	2.96214e-06
AT1G04253	0.0897171	NA	0.118678	NA	0.299928	NA	0.0198159	NA	0.0820131	NA	0.23771	NA	0.537558	NA	1.55747	NA	0.141817	NA	0.282785	NA	0.419814	NA	0.186204	NA
AT1G04257	1.05146	NA	0.118678	NA	0.299928	NA	0.981563	NA	0.082309	NA	0.23771	NA	0.537558	NA	-0.366023	NA	0.141817	NA	0.282785	NA	0.419814	NA	0.186204	NA
AT1G04260	-0.111267	1	-0.0221929	1	0.735886	1.65838e-06	0.274807	1	-0.00492329	1	0.504753	0.211498	0.784158	8.37797e-08	0.945295	1.64896e-12	-0.115531	1	0.0917875	1	0.385293	1	0.309963	1
AT1G04263	0.0897171	NA	0.118678	NA	0.299928	NA	-0.89235	NA	0.0822031	NA	0.23771	NA	0.537558	NA	0.595724	NA	0.141817	NA	0.282785	NA	0.419814	NA	2.01679	NA
AT1G04267	NA	NA	NA	NA	NA	NA	NA	NA	NA	NA	NA	NA	NA	NA	NA	NA	NA	NA	NA	NA	NA	NA	NA	NA
AT1G04270	0.0819377	1	-0.424505	0.849442	-0.267053	1	-0.0500168	1	-0.0890953	1	-0.184175	1	-0.118504	1	0.627922	5.00467e-05	-0.43875	0.503274	0.0262969	1	-0.176186	1	0.28329	1
AT1G04273	NA	NA	NA	NA	NA	NA	NA	NA	NA	NA	NA	NA	NA	NA	NA	NA	NA	NA	NA	NA	NA	NA	NA	NA
AT1G04277	NA	NA	NA	NA	NA	NA	NA	NA	NA	NA	NA	NA	NA	NA	NA	NA	NA	NA	NA	NA	NA	NA	NA	NA
AT1G04280	-0.562693	1	0.00793636	1	0.480428	1	1.97731	3.91531e-31	0.226089	1	-0.336834	1	0.531787	1	2.99249	2.72192e-76	0.546876	1	-0.145461	1	0.0768608	1	1.9397	3.8073e-30
AT1G04283	NA	NA	NA	NA	NA	NA	NA	NA	NA	NA	NA	NA	NA	NA	NA	NA	NA	NA	NA	NA	NA	NA	NA	NA
AT1G04287	NA	NA	NA	NA	NA	NA	NA	NA	NA	NA	NA	NA	NA	NA	NA	NA	NA	NA	NA	NA	NA	NA	NA	NA
AT1G04290	0.361486	1	0.184044	1	0.390085	1	-0.158145	1	0.19157	1	0.116763	1	0.178545	1	-0.026483	1	0.316237	1	0.326128	1	0.286258	1	-0.357044	1
AT1G04293	0.0897171	NA	0.118678	NA	0.299928	NA	0.0198159	NA	0.0820131	NA	-0.724037	NA	0.537558	NA	0.595724	NA	0.141817	NA	0.282785	NA	0.419814	NA	0.186204	NA
AT1G04295	NA	NA	NA	NA	NA	NA	NA	NA	NA	NA	NA	NA	NA	NA	NA	NA	NA	NA	NA	NA	NA	NA	NA	NA
AT1G04297	NA	NA	NA	NA	NA	NA	NA	NA	NA	NA	NA	NA	NA	NA	NA	NA	NA	NA	NA	NA	NA	NA	NA	NA
AT1G04300	-0.0580965	1	0.361257	1	0.445751	1	0.495691	1	0.376598	1	0.135953	1	0.699892	0.0128843	1.20081	2.50652e-13	0.321891	1	-0.00830426	1	0.317443	1	0.872612	1.07027e-05
AT1G04303	NA	NA	NA	NA	NA	NA	NA	NA	NA	NA	NA	NA	NA	NA	NA	NA	NA	NA	NA	NA	NA	NA	NA	NA
AT1G04307	NA	NA	NA	NA	NA	NA	NA	NA	NA	NA	NA	NA	NA	NA	NA	NA	NA	NA	NA	NA	NA	NA	NA	NA
AT1G04310	-0.435245	1	0.514348	1	1.3268	0.00194176	1.41289	0.000149475	0.360264	1	0.588045	1	1.11199	0.0973549	0.35827	1	-0.117709	1	0.239775	1	0.42772	1	0.794921	1
AT1G04313	-1.59948	1	-0.177325	1	-2.47663	1	1.10967	1	-0.684521	1	-0.535214	1	-2.63365	1	-1.86979	1	0.555679	1	-0.613684	1	0.419835	1	1.06669	1
AT1G04317	-1.51788	1	-0.672514	1	-2.59419	1	-0.852205	1	-1.03295	1	-1.61354	1	-1.23758	1	-3.36861	1	0.271833	1	1.28377	1	-2.43816	1	2.65326	1
AT1G04320	NA	NA	NA	NA	NA	NA	NA	NA	NA	NA	NA	NA	NA	NA	NA	NA	NA	NA	NA	NA	NA	NA	NA	NA
AT1G04323	NA	NA	NA	NA	NA	NA	NA	NA	NA	NA	NA	NA	NA	NA	NA	NA	NA	NA	NA	NA	NA	NA	NA	NA
AT1G04327	0.0897171	NA	0.118678	NA	0.299928	NA	0.0198159	NA	1.04253	NA	0.23771	NA	0.537558	NA	0.595724	NA	0.141817	NA	0.282785	NA	0.419814	NA	0.186204	NA
AT1G04330	1.85404	1	0.315164	1	0.663419	1	0.372261	1	0.87199	1	2.19588	1	2.15863	1	1.09301	1	0.231499	1	3.31269	0.671271	1.9687	1	1.4613	1
AT1G04333	0.0897171	NA	0.118678	NA	0.299928	NA	0.0198159	NA	0.0820131	NA	0.23771	NA	0.537558	NA	0.595724	NA	0.141817	NA	0.282785	NA	0.419814	NA	1.14795	NA
AT1G04337	0.0897171	NA	0.118678	NA	0.299928	NA	0.0198159	NA	1.04253	NA	0.23771	NA	0.537558	NA	0.595724	NA	0.141817	NA	0.282785	NA	0.419814	NA	0.186204	NA
AT1G04340	-0.010333	1	0.183271	1	0.559604	0.012328	0.481535	0.469211	-0.265683	1	0.374465	1	0.983121	5.41543e-14	1.23036	7.38804e-25	-0.1024	1	0.205652	1	0.39867	1	0.704165	1.30531e-05
AT1G04343	NA	NA	NA	NA	NA	NA	NA	NA	NA	NA	NA	NA	NA	NA	NA	NA	NA	NA	NA	NA	NA	NA	NA	NA
AT1G04347	NA	NA	NA	NA	NA	NA	NA	NA	NA	NA	NA	NA	NA	NA	NA	NA	NA	NA	NA	NA	NA	NA	NA	NA
AT1G04350	0.333668	1	-0.253706	1	-0.845657	0.139385	-1.50795	1.96464e-11	0.0132395	1	-1.34298	2.22898e-08	-2.48225	1.13886e-33	-3.23873	1.18119e-57	0.373921	1	-0.251187	1	-0.793314	0.490562	-2.20489	5.78027e-27
AT1G04353	0.255952	NA	-0.0848045	NA	1.29551	NA	0.0147683	NA	-1.18227	NA	1.56054	NA	0.210112	1	-1.21772	1	-1.17689	NA	-1.09418	NA	2.16413	NA	0.603263	1
AT1G04357	0.275723	1	0.156424	1	-0.2631	1	-0.932319	1	-0.0121776	1	0.575966	1	-1.01079	1	-0.55125	1	-0.00551939	1	0.286678	1	-0.964689	1	-0.879572	1
AT1G04360	-0.616081	1	-0.2119	1	-1.1679	1	0.429863	1	0.238177	1	0.565207	1	0.533092	1	0.795423	1	0.91909	1	0.225953	1	-0.651586	1	-0.783781	1
AT1G04363	NA	NA	NA	NA	NA	NA	NA	NA	NA	NA	NA	NA	NA	NA	NA	NA	NA	NA	NA	NA	NA	NA	NA	NA
AT1G04367	0.546559	NA	0.00519795	NA	0.174301	1	-0.777968	1	1.46004	1	-0.392657	1	-0.468965	1	0.578649	1	1.01317	1	-0.802751	1	-0.34071	1	-1.63162	1
AT1G04370	-1.7372	NA	-0.84311	NA	2.72616	NA	5.79781	1	1.5639	NA	2.66133	NA	5.58198	1	5.32086	1	0.141824	1	2.71483	1	2.31066	NA	6.21474	1
AT1G04373	NA	NA	NA	NA	NA	NA	NA	NA	NA	NA	NA	NA	NA	NA	NA	NA	NA	NA	NA	NA	NA	NA	NA	NA
AT1G04377	NA	NA	NA	NA	NA	NA	NA	NA	NA	NA	NA	NA	NA	NA	NA	NA	NA	NA	NA	NA	NA	NA	NA	NA
AT1G04380	-0.0482103	1	0.301699	1	-1.42638	1	-1.28165	1	0.818852	1	-0.293685	1	3.52765	1	2.7587	1	-0.184709	1	-0.913062	1	-0.714647	1	-0.114895	1
AT1G04383	NA	NA	NA	NA	NA	NA	NA	NA	NA	NA	NA	NA	NA	NA	NA	NA	NA	NA	NA	NA	NA	NA	NA	NA
AT1G04387	1.05146	NA	0.118678	NA	0.299928	NA	0.0198159	NA	1.04258	NA	0.23771	NA	0.537558	NA	0.595724	NA	0.141817	NA	0.282785	NA	0.419814	NA	0.186204	NA
AT1G04390	-0.121907	1	-0.0971269	1	-0.0953323	1	-0.131365	1	-0.138076	1	-0.357049	1	0.0620921	1	0.103468	1	0.189438	1	-0.256817	1	-0.0118326	1	0.359567	1
AT1G04397	0.0897212	NA	2.42349	NA	-0.607515	NA	0.0198168	NA	-0.87985	NA	2.11936	NA	1.49937	NA	2.81101	1	-1.69113	NA	3.12715	NA	1.89112	NA	2.10219	NA
AT1G04400	-0.13898	1	-0.298895	1	-0.456552	2.87072e-05	-0.374609	0.0157028	0.0242877	1	-0.565182	1.17508e-09	-0.668518	2.13115e-14	-0.619782	1.48366e-11	-0.0380729	1	-0.60113	4.42925e-11	-0.881843	1.25828e-26	-0.332959	0.294956
AT1G04403	1.05146	NA	0.118678	NA	0.299928	NA	0.0198159	NA	0.0820131	NA	0.23771	NA	0.537558	NA	0.595724	NA	0.141817	NA	0.282785	NA	0.419814	NA	0.186204	NA
AT1G04407	NA	NA	NA	NA	NA	NA	NA	NA	NA	NA	NA	NA	NA	NA	NA	NA	NA	NA	NA	NA	NA	NA	NA	NA
AT1G04410	0.530319	0.00174519	0.49475	0.0117553	0.633909	3.29144e-06	0.0809104	1	0.245604	1	0.474443	0.0337915	0.429228	0.338028	0.138762	1	0.47589	0.0340828	0.47594	0.032384	0.371052	1	-0.0784314	1
AT1G04413	NA	NA	NA	NA	NA	NA	NA	NA	NA	NA	NA	NA	NA	NA	NA	NA	NA	NA	NA	NA	NA	NA	NA	NA
AT1G04417	NA	NA	NA	NA	NA	NA	NA	NA	NA	NA	NA	NA	NA	NA	NA	NA	NA	NA	NA	NA	NA	NA	NA	NA
AT1G04420	0.701519	0.130467	0.230552	1	0.226303	1	-1.40457	5.49753e-15	0.556854	1	0.0480417	1	-0.495041	1	-2.53655	1.11946e-51	0.432848	1	0.545936	1	0.197005	1	-1.38996	1.9044e-14
AT1G04425	0.196675	NA	0.343985	NA	-0.4036	1	-0.0748749	1	-0.329219	1	0.68418	1	0.952208	1	1.61515	1	1.06651	1	0.798353	1	0.823595	1	0.408871	1
AT1G04427	-0.525177	1	-0.0574133	1	1.18311	1	1.74057	1	-0.362846	1	0.426888	1	2.45832	0.000982768	3.76338	6.05418e-12	-1.35854	1	-0.394326	1	1.08342	1	4.28834	7.92542e-06
AT1G04430	0.381052	1	-0.258682	1	-0.0889264	1	-0.881754	1.80762e-05	0.156791	1	0.11962	1	-0.0773155	1	-2.62774	3.77534e-65	-0.0415613	1	0.246412	1	-0.0538126	1	-1.35328	3.31535e-16
AT1G04433	NA	NA	NA	NA	NA	NA	NA	NA	NA	NA	NA	NA	NA	NA	NA	NA	NA	NA	NA	NA	NA	NA	NA	NA
AT1G04437	NA	NA	NA	NA	NA	NA	NA	NA	NA	NA	NA	NA	NA	NA	NA	NA	NA	NA	NA	NA	NA	NA	NA	NA
AT1G04440	-0.047423	1	0.33965	1	0.776887	1.22699e-07	0.806813	2.2352e-08	0.276262	1	0.449215	1	0.873848	2.19214e-10	1.20441	3.84626e-22	0.265217	1	0.140581	1	0.859611	6.47679e-10	0.993138	3.78688e-14
AT1G04443	NA	NA	NA	NA	NA	NA	NA	NA	NA	NA	NA	NA	NA	NA	NA	NA	NA	NA	NA	NA	NA	NA	NA	NA
AT1G04445	1.57057	NA	2.47147	NA	0.551926	NA	-1.21153	NA	1.30026	NA	-1.1784	NA	0.526797	1	3.2921	1	-0.752445	NA	0.282799	NA	1.71253	NA	1.98161	1
AT1G04447	1.05146	NA	1.08043	NA	0.299928	NA	0.981563	NA	1.04268	NA	0.23771	NA	0.537558	NA	0.595724	NA	0.141817	NA	0.282785	NA	0.419814	NA	0.186204	NA
AT1G04450	-0.632504	NA	-0.843109	NA	2.74782	NA	3.17906	NA	0.0921744	NA	0.235042	NA	-0.42421	1	0.595753	1	1.36586	NA	-3.56929	NA	2.27112	NA	2.6199	NA
AT1G04453	0.0897171	NA	0.118678	NA	0.299928	NA	0.0198159	NA	0.0821611	NA	0.23771	NA	1.4993	NA	0.595724	NA	1.10356	NA	0.282785	NA	1.38156	NA	1.14795	NA
AT1G04455	0.0897171	NA	-0.843069	NA	1.26168	NA	-0.941931	NA	1.56157	NA	0.23771	NA	0.537558	NA	0.595724	1	0.141817	NA	0.282785	NA	1.8569	NA	-1.66532	NA
AT1G04463	NA	NA	NA	NA	NA	NA	NA	NA	NA	NA	NA	NA	NA	NA	NA	NA	NA	NA	NA	NA	NA	NA	NA	NA
AT1G04467	NA	NA	NA	NA	NA	NA	NA	NA	NA	NA	NA	NA	NA	NA	NA	NA	NA	NA	NA	NA	NA	NA	NA	NA
AT1G04470	0.968849	NA	4.05491	NA	4.44246	NA	5.02077	1	-2.98673	NA	0.240343	NA	-0.94433	1	2.46146	1	3.01769	1	4.31944	1	-1.94747	NA	4.22366	1
AT1G04473	NA	NA	NA	NA	NA	NA	NA	NA	NA	NA	NA	NA	NA	NA	NA	NA	NA	NA	NA	NA	NA	NA	NA	NA
AT1G04477	NA	NA	NA	NA	NA	NA	NA	NA	NA	NA	NA	NA	NA	NA	NA	NA	NA	NA	NA	NA	NA	NA	NA	NA
AT1G04480	0.35052	1	-0.545875	0.0986074	-0.0633097	1	-0.117032	1	-0.0714067	1	-0.394035	1	0.155687	1	0.824205	2.92221e-07	-0.328731	1	0.00831792	1	-0.221663	1	0.447268	1
AT1G04483	NA	NA	NA	NA	NA	NA	NA	NA	NA	NA	NA	NA	NA	NA	NA	NA	NA	NA	NA	NA	NA	NA	NA	NA
AT1G04487	NA	NA	NA	NA	NA	NA	NA	NA	NA	NA	NA	NA	NA	NA	NA	NA	NA	NA	NA	NA	NA	NA	NA	NA
AT1G04490	1.16905	1	2.3645	0.392725	2.65359	0.00160881	4.99484	5.89498e-19	0.0863898	1	2.81266	0.0013819	5.27084	3.65779e-21	6.75237	7.0651e-43	0.110527	1	2.92665	0.0017887	3.09986	1.94483e-05	3.02362	1.20421e-06
AT1G04493	NA	NA	NA	NA	NA	NA	NA	NA	NA	NA	NA	NA	NA	NA	NA	NA	NA	NA	NA	NA	NA	NA	NA	NA
AT1G04497	NA	NA	NA	NA	NA	NA	NA	NA	NA	NA	NA	NA	NA	NA	NA	NA	NA	NA	NA	NA	NA	NA	NA	NA
AT1G04500	1.16174	1	0.847651	1	1.21924	1	2.59592	0.00143893	1.06375	1	0.0051415	1	2.07152	0.0510674	1.99557	0.22226	2.16033	1	0.528254	1	2.08067	0.407912	1.98972	0.291358
AT1G04503	NA	NA	NA	NA	NA	NA	NA	NA	NA	NA	NA	NA	NA	NA	NA	NA	NA	NA	NA	NA	NA	NA	NA	NA
AT1G04507	NA	NA	NA	NA	NA	NA	NA	NA	NA	NA	NA	NA	NA	NA	NA	NA	NA	NA	NA	NA	NA	NA	NA	NA
AT1G04510	-0.0719535	1	-0.197122	1	0.000904889	1	0.078609	1	-0.181798	1	-0.160615	1	0.103594	1	0.809824	6.80256e-19	-0.127384	1	-0.0101436	1	0.0430861	1	0.564223	2.07547e-07
AT1G04513	NA	NA	NA	NA	NA	NA	NA	NA	NA	NA	NA	NA	NA	NA	NA	NA	NA	NA	NA	NA	NA	NA	NA	NA
AT1G04517	NA	NA	NA	NA	NA	NA	NA	NA	NA	NA	NA	NA	NA	NA	NA	NA	NA	NA	NA	NA	NA	NA	NA	NA
AT1G04520	1.11585	0.487925	0.0612822	1	-0.06053	1	-2.0424	3.46941e-10	0.636665	1	-0.0173456	1	-1.39582	0.0519922	-4.65671	5.78504e-30	0.0990489	1	1.05178	1	0.110496	1	-3.17682	2.04687e-24
AT1G04523	0.0897171	NA	0.118678	NA	0.299928	NA	0.0198159	NA	0.0820625	NA	0.23771	NA	0.537558	NA	1.55747	NA	0.141817	NA	0.282785	NA	0.419814	NA	1.14795	NA
AT1G04527	0.0897171	NA	1.08043	NA	0.299928	NA	0.0198159	NA	-0.879586	NA	0.23771	NA	1.4993	NA	1.55747	NA	0.141817	NA	0.282785	NA	0.419814	NA	0.186204	NA
AT1G04530	0.0296551	1	0.389262	1	0.515322	1	-0.491347	1	0.373659	1	0.183634	1	0.0887038	1	-1.88344	1.3511e-22	0.0830931	1	0.911148	0.0015153	0.698086	0.732497	-1.52492	5.90961e-15
AT1G04533	1.55722	NA	1.08043	NA	0.299928	NA	-0.941931	NA	1.04295	NA	0.23771	NA	-0.42419	NA	0.595724	1	0.141817	NA	-0.678962	NA	-0.541933	NA	0.186204	NA
AT1G04537	NA	NA	NA	NA	NA	NA	NA	NA	NA	NA	NA	NA	NA	NA	NA	NA	NA	NA	NA	NA	NA	NA	NA	NA
AT1G04540	1.25248	0.193817	2.25495	1.0854e-12	3.05882	1.76937e-24	0.315914	1	0.754681	1	1.60146	0.0250929	1.63325	0.00230617	-0.53503	1	0.868055	1	1.58786	2.85502e-06	2.0174	4.85004e-12	-1.52965	8.86564e-06
AT1G04543	-0.459326	NA	0.0761492	NA	-1.549	NA	-0.843332	NA	-0.931147	NA	-1.62323	NA	0.537583	NA	-0.36604	1	-1.71111	NA	-1.55164	NA	-1.43446	NA	0.141297	NA
AT1G04547	NA	NA	NA	NA	NA	NA	NA	NA	NA	NA	NA	NA	NA	NA	NA	NA	NA	NA	NA	NA	NA	NA	NA	NA
AT1G04550	0.306126	1	0.27136	1	-0.598577	1	-1.39787	3.22373e-08	0.0153029	1	-0.647175	1	-2.04344	3.98876e-18	-3.96141	6.11239e-56	0.210492	1	0.0226759	1	-0.559373	1	-2.57746	1.28278e-29
AT1G04555	0.491317	1	0.520158	0.2033	0.516789	0.259719	0.656384	0.000699556	0.283149	1	0.243588	1	0.292119	1	1.14473	3.90516e-18	-0.0944196	1	-0.204933	1	0.0884928	1	0.222852	1
AT1G04557	NA	NA	NA	NA	NA	NA	NA	NA	NA	NA	NA	NA	NA	NA	NA	NA	NA	NA	NA	NA	NA	NA	NA	NA
AT1G04560	-0.811212	NA	0.118678	NA	0.299928	NA	0.0198159	NA	0.08245	NA	1.19946	NA	1.4993	NA	0.595724	1	-1.70745	NA	-0.678962	NA	0.419814	NA	0.186204	NA
AT1G04563	NA	NA	NA	NA	NA	NA	NA	NA	NA	NA	NA	NA	NA	NA	NA	NA	NA	NA	NA	NA	NA	NA	NA	NA
AT1G04567	NA	NA	NA	NA	NA	NA	NA	NA	NA	NA	NA	NA	NA	NA	NA	NA	NA	NA	NA	NA	NA	NA	NA	NA
AT1G04570	0.33118	1	0.401862	1	0.64093	1	1.3005	0.77335	-0.767226	1	0.749661	1	1.89021	0.0217275	1.98938	1.10187e-05	-0.226157	1	-0.269008	1	0.11205	1	1.2776	0.32729
AT1G04573	0.0897171	NA	0.118678	NA	0.299928	NA	0.0198159	NA	0.0820625	NA	0.23771	NA	-0.42419	NA	0.595724	NA	-0.81993	NA	0.282785	NA	0.419814	NA	0.186204	NA
AT1G04577	NA	NA	NA	NA	NA	NA	NA	NA	NA	NA	NA	NA	NA	NA	NA	NA	NA	NA	NA	NA	NA	NA	NA	NA
AT1G04580	-2.12981	1	-1.7451	1	-2.52077	1	-0.379488	1	0.505578	1	-2.25157	1	-0.272304	1	3.1505	1	1.16007	1	-3.33471	1	-2.92305	1	-1.04241	1
AT1G04583	NA	NA	NA	NA	NA	NA	NA	NA	NA	NA	NA	NA	NA	NA	NA	NA	NA	NA	NA	NA	NA	NA	NA	NA
AT1G04587	NA	NA	NA	NA	NA	NA	NA	NA	NA	NA	NA	NA	NA	NA	NA	NA	NA	NA	NA	NA	NA	NA	NA	NA
AT1G04590	-0.132899	1	-0.600078	0.00593363	-0.808809	3.13421e-07	-1.09756	3.65325e-15	-0.29499	1	-0.785728	1.01272e-06	-1.3502	5.42386e-21	-1.50291	6.35758e-25	-0.171297	1	-0.29595	1	-0.44938	1	-1.16468	1.38884e-14
AT1G04593	0.0897171	NA	0.118678	NA	0.299928	NA	0.0198159	NA	0.0820131	NA	0.23771	NA	0.537558	NA	0.595724	NA	0.141817	NA	0.282785	NA	0.419814	NA	1.14795	NA
AT1G04597	0.0897171	NA	0.118678	NA	0.299928	NA	0.0198159	NA	0.0824433	NA	0.23771	NA	0.537558	NA	0.595724	1	0.141817	NA	1.24453	NA	2.90701	NA	2.37349	NA
AT1G04600	0.803563	1	2.06454	0.0577441	1.06173	1	-0.295727	1	-0.42611	1	-0.182506	1	0.110057	1	-2.62331	0.000155457	0.657175	1	0.116564	1	0.824055	1	-0.812045	1
AT1G04603	0.0897171	NA	0.118678	NA	0.299928	NA	0.0198159	NA	0.0822489	NA	0.23771	NA	2.29758	NA	2.4722	1	0.141817	NA	0.282785	NA	1.38156	NA	1.14795	NA
AT1G04607	0.0897171	NA	0.118678	NA	0.299928	NA	-0.941931	NA	0.0822104	NA	0.23771	NA	0.537558	NA	0.595724	NA	0.141817	NA	0.282785	NA	0.419814	NA	0.186204	NA
AT1G04610	0.0897179	NA	-0.843076	NA	0.29993	NA	-0.941939	NA	-1.76619	NA	-1.64482	NA	-0.934733	NA	1.32885	1	-0.819937	NA	-2.16006	NA	0.419818	NA	0.186205	NA
AT1G04613	0.0897216	NA	0.35456	NA	-3.55709	NA	0.432422	NA	-0.50632	NA	-2.20488	NA	-0.451817	1	2.17998	1	-1.75536	NA	-1.5848	NA	1.43116	NA	4.23084	1
AT1G04620	-0.486334	0.00486986	-0.0331613	1	-0.297793	1	-1.26536	9.18815e-33	-0.519994	0.000560381	-0.451667	0.0254269	-0.689657	1.00894e-08	-1.67182	8.73204e-47	-0.0303171	1	0.12221	1	-0.136456	1	-0.60224	5.71441e-05
AT1G04623	NA	NA	NA	NA	NA	NA	NA	NA	NA	NA	NA	NA	NA	NA	NA	NA	NA	NA	NA	NA	NA	NA	NA	NA
AT1G04625	0.323926	NA	-0.40183	NA	2.2064	NA	1.50891	NA	2.78559	NA	1.70038	NA	2.4461	1	2.73043	1	0.133097	NA	0.27389	NA	3.2986	NA	0.775003	1
AT1G04630	0.33275	1	0.153823	1	0.510985	0.000181204	-0.521816	0.000682829	0.323162	1	0.517751	3.43015e-05	0.57331	5.84446e-06	-0.885151	1.86491e-11	0.113862	1	0.333495	1	0.389669	0.195866	-0.634394	5.99762e-06
AT1G04635	-0.599354	1	-0.602153	1	-0.54075	1	0.310122	1	-0.333113	1	-0.646357	1	-1.23488	1	0.511338	1	-0.312039	1	-0.242618	1	-0.253089	1	0.640899	1
AT1G04640	0.290017	1	-0.056749	1	-0.135486	1	-1.33728	2.04977e-21	0.153606	1	-0.196784	1	-0.562197	0.177086	-2.16205	3.39041e-51	0.235278	1	0.0577945	1	-0.0501541	1	-1.19144	4.62521e-16
AT1G04643	NA	NA	NA	NA	NA	NA	NA	NA	NA	NA	NA	NA	NA	NA	NA	NA	NA	NA	NA	NA	NA	NA	NA	NA
AT1G04645	0.0787657	NA	2.00366	NA	2.53467	NA	3.47281	NA	0.0818674	NA	4.30881	NA	4.67173	1	-0.306064	1	-3.04151	NA	2.98536	NA	2.881	NA	0.995302	1
AT1G04647	0.0897215	NA	0.118684	NA	0.285216	NA	0.740273	NA	0.0818709	NA	3.10936	NA	3.35457	1	2.99704	1	1.97307	NA	1.24459	NA	2.66423	NA	2.64871	1
AT1G04650	-0.0799899	1	-0.160784	1	-0.567777	1	0.552903	1	-0.346097	1	-0.321479	1	-0.370093	1	0.423681	1	0.308919	1	-0.647866	1	-0.884284	1	-0.653448	1
AT1G04653	NA	NA	NA	NA	NA	NA	NA	NA	NA	NA	NA	NA	NA	NA	NA	NA	NA	NA	NA	NA	NA	NA	NA	NA
AT1G04657	1.05146	NA	0.118678	NA	1.26168	NA	0.981563	NA	0.0824834	NA	0.23771	NA	0.537558	NA	2.5388	1	0.141817	NA	-2.13748	NA	1.38156	NA	0.186204	NA
AT1G04660	0.970227	NA	0.118684	NA	0.299942	NA	-0.941977	NA	1.0833	NA	-0.0355907	NA	-2.62843	1	-4.04449	1	1.99867	NA	2.1333	NA	1.91525	NA	-1.2976	1
AT1G04667	-0.87203	NA	0.118678	NA	1.26168	NA	0.981563	NA	0.0821611	NA	-0.724037	NA	0.537558	NA	0.595724	NA	0.141817	NA	0.282785	NA	0.419814	NA	0.186204	NA
AT1G04670	1.05151	NA	2.0271	NA	0.299941	NA	0.0198168	NA	2.52365	NA	-1.98354	NA	-2.35859	NA	-3.73274	1	-0.819967	NA	0.282798	NA	0.419833	NA	-0.775579	NA
AT1G04673	NA	NA	NA	NA	NA	NA	NA	NA	NA	NA	NA	NA	NA	NA	NA	NA	NA	NA	NA	NA	NA	NA	NA	NA
AT1G04677	0.0897171	NA	-0.843069	NA	-0.66182	NA	0.0198159	NA	0.082527	NA	0.23771	NA	0.537558	NA	1.55747	1	-0.424009	NA	2.16988	NA	-0.541933	NA	-0.775544	NA
AT1G04680	0.728306	1	0.00254293	1	-0.0834311	1	-1.44415	1.27708e-06	0.59098	1	0.109487	1	-1.07892	0.0302969	-4.31793	3.30789e-63	-0.1936	1	0.276764	1	0.070938	1	-2.00338	1.07393e-14
AT1G04683	0.0897171	NA	0.118678	NA	-0.66182	NA	-1.77707	NA	-0.879291	NA	1.19946	NA	-0.42419	NA	2.63479	1	0.141817	NA	0.282785	NA	1.38156	NA	-0.775544	NA
AT1G04687	NA	NA	NA	NA	NA	NA	NA	NA	NA	NA	NA	NA	NA	NA	NA	NA	NA	NA	NA	NA	NA	NA	NA	NA
AT1G04690	0.11032	1	0.198394	1	0.745064	5.76236e-11	0.74797	5.81663e-11	0.0310706	1	0.298745	1	0.855384	2.96086e-15	0.906423	4.64301e-17	-0.0991203	1	0.0171277	1	0.428254	0.144629	0.988696	9.31726e-21
AT1G04693	NA	NA	NA	NA	NA	NA	NA	NA	NA	NA	NA	NA	NA	NA	NA	NA	NA	NA	NA	NA	NA	NA	NA	NA
AT1G04697	NA	NA	NA	NA	NA	NA	NA	NA	NA	NA	NA	NA	NA	NA	NA	NA	NA	NA	NA	NA	NA	NA	NA	NA
AT1G04700	0.642031	1	0.674338	1	1.28558	0.432768	0.0194476	1	0.203752	1	1.71091	0.000397634	2.86923	6.37769e-17	0.872392	1	0.280603	1	1.50869	0.0271484	1.99989	5.34606e-07	0.903474	1
AT1G04703	0.0897171	NA	0.118678	NA	1.26168	NA	0.0198159	NA	0.0820131	NA	0.23771	NA	0.537558	NA	0.595724	NA	0.141817	NA	0.282785	NA	0.419814	NA	0.186204	NA
AT1G04707	NA	NA	NA	NA	NA	NA	NA	NA	NA	NA	NA	NA	NA	NA	NA	NA	NA	NA	NA	NA	NA	NA	NA	NA
AT1G04710	0.404202	1	0.0657246	1	-0.262862	1	-1.20661	2.82627e-16	-0.0282334	1	-0.211052	1	-0.363625	1	-1.64608	4.30374e-26	0.0902466	1	-0.158363	1	-0.0613072	1	-1.1819	4.33692e-13
AT1G04713	NA	NA	NA	NA	NA	NA	NA	NA	NA	NA	NA	NA	NA	NA	NA	NA	NA	NA	NA	NA	NA	NA	NA	NA
AT1G04717	-0.87203	NA	0.118678	NA	0.299928	NA	0.0198159	NA	0.0820131	NA	0.23771	NA	0.537558	NA	0.595724	NA	0.141817	NA	0.282785	NA	0.419814	NA	0.186204	NA
AT1G04720	NA	NA	NA	NA	NA	NA	NA	NA	NA	NA	NA	NA	NA	NA	NA	NA	NA	NA	NA	NA	NA	NA	NA	NA
AT1G04723	NA	NA	NA	NA	NA	NA	NA	NA	NA	NA	NA	NA	NA	NA	NA	NA	NA	NA	NA	NA	NA	NA	NA	NA
AT1G04730	0.156639	1	-0.691483	1	-0.921198	1	-0.625167	1	0.292974	1	0.0344657	1	-0.165774	1	-1.37257	0.0101478	-0.124759	1	-0.0637009	1	-0.325897	1	-2.03175	1.67475e-09
AT1G04733	NA	NA	NA	NA	NA	NA	NA	NA	NA	NA	NA	NA	NA	NA	NA	NA	NA	NA	NA	NA	NA	NA	NA	NA
AT1G04737	NA	NA	NA	NA	NA	NA	NA	NA	NA	NA	NA	NA	NA	NA	NA	NA	NA	NA	NA	NA	NA	NA	NA	NA
AT1G04743	NA	NA	NA	NA	NA	NA	NA	NA	NA	NA	NA	NA	NA	NA	NA	NA	NA	NA	NA	NA	NA	NA	NA	NA
AT1G04747	NA	NA	NA	NA	NA	NA	NA	NA	NA	NA	NA	NA	NA	NA	NA	NA	NA	NA	NA	NA	NA	NA	NA	NA
AT1G04750	-0.205314	1	0.275323	1	0.979118	1.41741e-08	1.2044	3.32476e-14	-0.0488348	1	0.794797	0.000104223	1.32511	4.29612e-18	1.87342	1.05527e-38	-0.213627	1	0.111832	1	0.765494	0.000483236	1.6267	6.5142e-28
AT1G04753	0.0897207	NA	0.118683	NA	2.13038	NA	3.69235	NA	0.0820585	NA	0.23772	NA	4.01052	1	5.54124	1	0.141823	NA	1.24458	NA	2.26912	NA	1.87138	NA
AT1G04760	-0.0783074	1	0.197707	1	0.770763	1	1.49583	1	-0.158966	1	0.856522	1	0.311054	1	0.879752	1	0.757836	1	0.207043	1	1.82588	1	3.72395	1.30128e-05
AT1G04763	0.0897171	NA	0.118678	NA	0.299928	NA	0.0198159	NA	0.0821118	NA	1.19946	NA	0.537558	NA	0.595724	NA	0.141817	NA	0.282785	NA	0.419814	NA	0.186204	NA
AT1G04767	NA	NA	NA	NA	NA	NA	NA	NA	NA	NA	NA	NA	NA	NA	NA	NA	NA	NA	NA	NA	NA	NA	NA	NA
AT1G04770	1.73945	3.41981e-19	1.44314	3.39608e-12	1.41054	4.07204e-12	-0.285721	1	2.0859	9.05531e-30	0.854219	0.0154103	1.16041	3.94903e-07	-0.24038	1	1.10657	1.19168e-06	0.826752	0.0247948	2.22615	1.06185e-33	-0.148975	1
AT1G04773	NA	NA	NA	NA	NA	NA	NA	NA	NA	NA	NA	NA	NA	NA	NA	NA	NA	NA	NA	NA	NA	NA	NA	NA
AT1G04778	-1.80191	NA	-0.884111	NA	-1.71346	NA	1.02036	NA	0.0811007	NA	-0.765575	NA	-3.06088	1	-2.88106	1	-1.18212	NA	-0.0451174	NA	-2.75484	NA	0.147432	1
AT1G04780	0.14578	1	0.676379	1	1.42038	3.08447e-11	1.7101	1.81773e-17	0.342523	1	1.18446	6.09265e-07	2.02832	9.29516e-26	2.76124	4.82683e-50	0.0440149	1	0.523162	1	1.48567	1.53158e-12	2.29824	9.18678e-34
AT1G04783	0.0897171	NA	0.118678	NA	0.299928	NA	0.0198159	NA	0.0823357	NA	1.19946	NA	0.537558	NA	0.595724	1	1.10356	NA	2.72713	NA	0.419814	NA	1.14795	NA
AT1G04787	NA	NA	NA	NA	NA	NA	NA	NA	NA	NA	NA	NA	NA	NA	NA	NA	NA	NA	NA	NA	NA	NA	NA	NA
AT1G04790	0.150711	1	-0.0425976	1	0.12891	1	0.167002	1	0.115192	1	-0.0716199	1	0.631931	1.83308e-05	0.869589	1.51741e-12	0.0909272	1	-0.0180475	1	0.400862	1	0.410071	1
AT1G04793	1.96045	NA	0.118678	NA	0.299928	NA	2.43451	NA	-0.879082	NA	0.23771	NA	0.537558	NA	2.28987	1	1.10356	NA	0.282785	NA	-0.541933	NA	-0.775544	NA
AT1G04797	NA	NA	NA	NA	NA	NA	NA	NA	NA	NA	NA	NA	NA	NA	NA	NA	NA	NA	NA	NA	NA	NA	NA	NA
AT1G04800	1.17572	1	1.09628	1	0.368687	1	-1.13351	1	0.771361	1	0.380384	1	-1.36977	1	-3.18298	1.06982e-05	0.7295	1	2.09892	0.670929	1.58623	1	1.01455	1
AT1G04803	NA	NA	NA	NA	NA	NA	NA	NA	NA	NA	NA	NA	NA	NA	NA	NA	NA	NA	NA	NA	NA	NA	NA	NA
AT1G04807	NA	NA	NA	NA	NA	NA	NA	NA	NA	NA	NA	NA	NA	NA	NA	NA	NA	NA	NA	NA	NA	NA	NA	NA
AT1G04810	0.0711393	1	0.00659315	1	0.00352913	1	0.868722	2.03917e-08	0.0928304	1	-0.316038	1	0.557526	0.105944	2.12848	1.84895e-64	0.119298	1	-0.0930178	1	-0.287661	1	1.86663	1.89911e-48
AT1G04813	NA	NA	NA	NA	NA	NA	NA	NA	NA	NA	NA	NA	NA	NA	NA	NA	NA	NA	NA	NA	NA	NA	NA	NA
AT1G04817	NA	NA	NA	NA	NA	NA	NA	NA	NA	NA	NA	NA	NA	NA	NA	NA	NA	NA	NA	NA	NA	NA	NA	NA
AT1G04820	-0.484543	1	-0.356626	1	0.0877372	1	-0.142113	1	-0.324926	1	0.303114	1	0.780088	0.000180761	0.280659	1	-0.355271	1	-0.154161	1	0.512837	1	0.262353	1
AT1G04823	NA	NA	NA	NA	NA	NA	NA	NA	NA	NA	NA	NA	NA	NA	NA	NA	NA	NA	NA	NA	NA	NA	NA	NA
AT1G04827	NA	NA	NA	NA	NA	NA	NA	NA	NA	NA	NA	NA	NA	NA	NA	NA	NA	NA	NA	NA	NA	NA	NA	NA
AT1G04830	0.0432552	1	0.0142406	1	0.086856	1	0.53045	1	-0.080829	1	0.0432777	1	0.370825	1	1.17581	1.25606e-13	0.111308	1	-0.0324469	1	0.215102	1	0.834506	2.47187e-05
AT1G04833	NA	NA	NA	NA	NA	NA	NA	NA	NA	NA	NA	NA	NA	NA	NA	NA	NA	NA	NA	NA	NA	NA	NA	NA
AT1G04837	0.907341	NA	-1.25135	NA	0.296999	1	-0.978045	1	0.700404	1	0.385989	1	-0.825196	1	0.82782	1	0.661442	1	-0.376475	1	0.99255	1	-1.31329	1
AT1G04840	-0.474903	1	-0.479576	1	-0.850952	1	-0.609021	1	-0.5305	1	-0.438234	1	-0.570241	1	-0.5253	1	-0.590191	1	-0.437419	1	-0.383114	1	0.138844	1
AT1G04847	NA	NA	NA	NA	NA	NA	NA	NA	NA	NA	NA	NA	NA	NA	NA	NA	NA	NA	NA	NA	NA	NA	NA	NA
AT1G04850	0.215993	1	0.245471	1	0.286318	1	0.456241	2.94308e-05	0.0865694	1	0.224747	1	0.38739	0.00634734	0.844762	8.99257e-25	0.0181163	1	-0.0106608	1	-0.0644253	1	0.298707	1
AT1G04853	NA	NA	NA	NA	NA	NA	NA	NA	NA	NA	NA	NA	NA	NA	NA	NA	NA	NA	NA	NA	NA	NA	NA	NA
AT1G04857	NA	NA	NA	NA	NA	NA	NA	NA	NA	NA	NA	NA	NA	NA	NA	NA	NA	NA	NA	NA	NA	NA	NA	NA
AT1G04860	-0.0609128	1	0.0644133	1	0.246919	1	0.127999	1	-0.0713686	1	0.127613	1	0.878683	3.50929e-22	1.1567	1.04091e-40	0.213843	1	0.169851	1	0.432063	0.00461056	0.605605	1.19893e-08
AT1G04863	1.05146	NA	0.118678	NA	0.299928	NA	0.981563	NA	0.0822066	NA	-0.724037	NA	-1.31226	NA	0.595724	NA	0.141817	NA	0.282785	NA	0.419814	NA	0.186204	NA
AT1G04867	NA	NA	NA	NA	NA	NA	NA	NA	NA	NA	NA	NA	NA	NA	NA	NA	NA	NA	NA	NA	NA	NA	NA	NA
AT1G04870	-0.496742	1	-0.896609	1.48312e-09	-0.81483	4.32341e-07	0.14439	1	-0.780238	4.81666e-06	-0.72322	4.78138e-05	-0.738312	6.92117e-05	0.246693	1	-0.827498	6.21342e-07	-0.445407	1	-0.622806	0.0106042	0.564851	0.141339
AT1G04873	NA	NA	NA	NA	NA	NA	NA	NA	NA	NA	NA	NA	NA	NA	NA	NA	NA	NA	NA	NA	NA	NA	NA	NA
AT1G04877	-0.216137	1	-0.398003	1	-1.34366	1	-2.11325	1	-0.0967941	1	-1.90549	1	-5.67867	0.148335	-5.93289	0.0588594	-0.858564	1	-2.02957	1	-1.06107	1	-2.24185	1
AT1G04880	1.33982	NA	-1.88634	NA	1.03946	1	-0.483023	1	-0.916321	1	0.148517	1	0.71118	1	0.364961	1	0.422725	1	0.375451	1	0.515307	1	-0.816448	1
AT1G04883	NA	NA	NA	NA	NA	NA	NA	NA	NA	NA	NA	NA	NA	NA	NA	NA	NA	NA	NA	NA	NA	NA	NA	NA
AT1G04887	NA	NA	NA	NA	NA	NA	NA	NA	NA	NA	NA	NA	NA	NA	NA	NA	NA	NA	NA	NA	NA	NA	NA	NA
AT1G04890	0.0897171	NA	0.118678	NA	0.299928	NA	0.981563	NA	1.04287	NA	0.23771	NA	0.537558	NA	0.595724	1	1.10356	NA	1.24453	NA	0.419814	NA	1.99122	NA
AT1G04893	NA	NA	NA	NA	NA	NA	NA	NA	NA	NA	NA	NA	NA	NA	NA	NA	NA	NA	NA	NA	NA	NA	NA	NA
AT1G04895	NA	NA	NA	NA	NA	NA	NA	NA	NA	NA	NA	NA	NA	NA	NA	NA	NA	NA	NA	NA	NA	NA	NA	NA
AT1G04897	NA	NA	NA	NA	NA	NA	NA	NA	NA	NA	NA	NA	NA	NA	NA	NA	NA	NA	NA	NA	NA	NA	NA	NA
AT1G04900	-0.325315	1	-0.76318	0.13132	-0.753501	0.380224	0.571213	1	-0.565774	1	-0.283026	1	0.427301	1	1.97507	4.40406e-25	-0.848955	0.0139173	-0.366509	1	0.0899768	1	1.11887	0.00016282
AT1G04903	0.0897197	NA	-0.843093	NA	-1.55597	NA	0.891828	NA	-0.879517	NA	0.237717	NA	1.39647	NA	0.595741	1	1.1036	NA	0.886607	NA	-0.541948	NA	0.186209	NA
AT1G04907	NA	NA	NA	NA	NA	NA	NA	NA	NA	NA	NA	NA	NA	NA	NA	NA	NA	NA	NA	NA	NA	NA	NA	NA
AT1G04910	0.0804938	1	0.109655	1	0.354213	0.490678	0.351017	0.784056	0.0827469	1	0.217963	1	0.421655	0.0131149	0.321917	1	0.244491	1	-0.0552534	1	0.182787	1	0.245398	1
AT1G04913	NA	NA	NA	NA	NA	NA	NA	NA	NA	NA	NA	NA	NA	NA	NA	NA	NA	NA	NA	NA	NA	NA	NA	NA
AT1G04917	NA	NA	NA	NA	NA	NA	NA	NA	NA	NA	NA	NA	NA	NA	NA	NA	NA	NA	NA	NA	NA	NA	NA	NA
AT1G04920	0.358124	1	-0.265938	1	-1.2666	1	-0.544572	1	-0.77917	1	-0.919476	1	-1.21594	1	-1.64379	1	-0.196127	1	-0.26583	1	0.13369	1	0.0852514	1
AT1G04923	0.0897171	NA	0.118678	NA	1.26168	NA	0.0198159	NA	0.0822104	NA	1.19946	NA	0.537558	NA	0.595724	NA	-0.81993	NA	1.24453	NA	1.38156	NA	0.186204	NA
AT1G04927	NA	NA	NA	NA	NA	NA	NA	NA	NA	NA	NA	NA	NA	NA	NA	NA	NA	NA	NA	NA	NA	NA	NA	NA
AT1G04930	-0.858312	0.107072	-0.24726	1	0.390881	1	0.345408	1	-0.589732	1	0.106737	1	0.751309	1	1.18913	1.52514e-06	-0.330582	1	0.0890509	1	0.573403	1	1.00255	0.00392977
AT1G04933	NA	NA	NA	NA	NA	NA	NA	NA	NA	NA	NA	NA	NA	NA	NA	NA	NA	NA	NA	NA	NA	NA	NA	NA
AT1G04937	NA	NA	NA	NA	NA	NA	NA	NA	NA	NA	NA	NA	NA	NA	NA	NA	NA	NA	NA	NA	NA	NA	NA	NA
AT1G04940	0.393264	1	-0.648222	1	-0.597145	1	-1.23873	0.826801	-0.119613	1	-0.386119	1	-0.919798	1	-1.45367	1	0.127307	1	0.466356	1	0.215284	1	-1.55648	0.164844
AT1G04943	-0.87203	NA	0.118678	NA	0.299928	NA	0.0198159	NA	0.0820625	NA	0.23771	NA	0.537558	NA	-0.366023	NA	0.141817	NA	0.282785	NA	0.419814	NA	0.186204	NA
AT1G04945	-0.842159	0.0250088	-0.536156	1	-0.219033	1	1.8539	3.59189e-21	-1.26586	5.1305e-09	-0.336074	1	1.63534	2.56342e-15	2.95918	2.04107e-59	-0.9042	0.0117586	-0.158547	1	0.993207	0.00310601	2.88028	1.4051e-49
AT1G04947	0.0897171	NA	0.118678	NA	0.299928	NA	0.0198159	NA	0.0820131	NA	0.23771	NA	0.537558	NA	-0.366023	NA	0.141817	NA	0.282785	NA	0.419814	NA	0.186204	NA
AT1G04950	-0.107456	1	-0.336293	1	-0.737616	0.000712872	-0.62744	0.0599076	-0.0228398	1	-0.792339	5.40236e-05	-1.03813	5.46312e-10	-2.04554	1.36433e-37	-0.0303454	1	-0.488937	1	-0.970053	1.58085e-08	-1.21364	2.40722e-13
AT1G04953	NA	NA	NA	NA	NA	NA	NA	NA	NA	NA	NA	NA	NA	NA	NA	NA	NA	NA	NA	NA	NA	NA	NA	NA
AT1G04957	0.0897171	NA	0.118678	NA	0.299928	NA	0.981563	NA	0.0823419	NA	0.23771	NA	1.4993	NA	2.6348	1	0.141817	NA	0.282785	NA	1.38156	NA	2.6349	NA
AT1G04960	0.134536	1	0.584731	1	1.38682	4.81986e-11	1.3814	6.06537e-11	0.276807	1	1.09138	1.04877e-05	1.76697	8.6251e-20	2.77512	4.34073e-53	0.22806	1	0.770649	0.244212	1.45115	2.40514e-12	1.92683	3.70982e-24
AT1G04963	NA	NA	NA	NA	NA	NA	NA	NA	NA	NA	NA	NA	NA	NA	NA	NA	NA	NA	NA	NA	NA	NA	NA	NA
AT1G04967	0.0897171	NA	0.118678	NA	0.299928	NA	0.0198159	NA	0.0820131	NA	0.23771	NA	0.537558	NA	0.595724	NA	0.141817	NA	-0.678962	NA	0.419814	NA	0.186204	NA
AT1G04970	0.00423926	1	0.197628	1	0.290054	1	0.81664	6.8339e-07	0.214709	1	-0.00390717	1	0.27416	1	1.62963	7.3636e-36	0.312556	1	-0.0632984	1	0.0283754	1	1.19133	1.17948e-17
AT1G04973	NA	NA	NA	NA	NA	NA	NA	NA	NA	NA	NA	NA	NA	NA	NA	NA	NA	NA	NA	NA	NA	NA	NA	NA
AT1G04977	NA	NA	NA	NA	NA	NA	NA	NA	NA	NA	NA	NA	NA	NA	NA	NA	NA	NA	NA	NA	NA	NA	NA	NA
AT1G04980	-0.000571026	1	0.420569	1	0.620269	1	1.49932	1	-0.961788	1	1.28009	1	1.83904	0.112534	2.44487	3.14097e-05	-1.03287	1	-1.03626	1	0.0385597	1	1.17567	1
AT1G04983	1.05152	NA	3.05784	NA	5.9036	0.121182	4.19855	1	0.0818797	1	3.59	1	3.8251	0.476683	3.38429	1	-0.750826	1	3.28569	1	5.39905	0.0477426	3.38784	1
AT1G04985	0.0784666	1	0.0629315	1	0.0141742	1	0.087035	1	-0.149522	1	-0.0337956	1	0.239404	1	1.08395	3.36076e-19	0.0868607	1	0.0952766	1	0.292126	1	0.567789	0.00508185
AT1G04987	NA	NA	NA	NA	NA	NA	NA	NA	NA	NA	NA	NA	NA	NA	NA	NA	NA	NA	NA	NA	NA	NA	NA	NA
AT1G04990	0.568098	1	1.09571	0.00338296	1.61776	2.54338e-10	1.18724	0.000339692	0.417497	1	0.952021	0.110404	1.45222	9.20625e-08	2.23569	4.31035e-22	0.530785	1	-0.128772	1	0.745355	1	2.2349	5.89044e-22
AT1G04997	1.56478	NA	-1.73564	NA	2.74249	NA	3.08586	1	0.977663	NA	-0.724073	NA	1.52418	1	6.81193	0.339899	1.10362	1	0.282799	1	0.419835	NA	4.38838	1
AT1G05000	0.180263	1	1.15516	0.00357769	2.20039	2.02318e-19	0.687613	1	0.558493	1	1.92704	1.77673e-15	2.12264	2.67478e-19	0.281979	1	1.1236	0.0247118	1.40938	7.88459e-07	2.121	3.33586e-19	0.256103	1
AT1G05003	0.0897171	NA	0.118678	NA	0.299928	NA	0.0198159	NA	0.0820131	NA	0.23771	NA	1.4993	NA	0.595724	NA	0.141817	NA	0.282785	NA	0.419814	NA	0.186204	NA
AT1G05005	1.05146	NA	1.08043	NA	0.299928	NA	0.981563	NA	0.0823344	NA	0.23771	NA	0.537558	NA	0.595724	1	0.141817	NA	0.282785	NA	2.20074	NA	2.74642	NA
AT1G05007	1.05146	NA	0.118678	NA	0.299928	NA	0.0198159	NA	0.0820131	NA	0.23771	NA	0.537558	NA	0.595724	NA	0.141817	NA	0.282785	NA	0.419814	NA	0.186204	NA
AT1G05010	-0.216632	1	0.564148	1	2.0205	6.42693e-14	2.01251	9.23034e-14	-0.0582182	1	1.432	1.42915e-05	2.30095	8.62686e-19	1.67014	1.58306e-08	-0.609282	1	1.09023	0.0563743	1.79399	2.32748e-10	2.77072	1.75288e-28
AT1G05013	0.0897171	NA	0.118678	NA	0.299928	NA	-0.941931	NA	0.0822362	NA	0.23771	NA	0.537558	NA	-0.366023	NA	0.141817	NA	2.70972	NA	1.38156	NA	0.186204	NA
AT1G05017	NA	NA	NA	NA	NA	NA	NA	NA	NA	NA	NA	NA	NA	NA	NA	NA	NA	NA	NA	NA	NA	NA	NA	NA
AT1G05020	-0.383021	1	3.26599	1.40151e-05	4.06021	1.03605e-10	3.86987	2.29526e-07	-0.656579	1	5.19772	6.86261e-17	5.66375	8.93405e-21	2.31501	0.0641616	0.000948507	1	3.74127	1.8781e-08	4.38822	2.37336e-13	3.11895	1.04455e-05
AT1G05023	NA	NA	NA	NA	NA	NA	NA	NA	NA	NA	NA	NA	NA	NA	NA	NA	NA	NA	NA	NA	NA	NA	NA	NA
AT1G05027	-0.87203	NA	0.118678	NA	0.299928	NA	0.0198159	NA	0.0820625	NA	0.23771	NA	0.537558	NA	0.595724	NA	1.10356	NA	0.282785	NA	0.419814	NA	0.186204	NA
AT1G05030	-0.357388	1	-0.3507	1	-0.340555	1	-0.517426	0.0751633	-0.245646	1	-0.417442	1	-0.768651	4.64924e-07	-1.11333	2.31695e-15	0.116029	1	0.0772022	1	-0.218267	1	-0.590331	0.0199575
AT1G05033	NA	NA	NA	NA	NA	NA	NA	NA	NA	NA	NA	NA	NA	NA	NA	NA	NA	NA	NA	NA	NA	NA	NA	NA
AT1G05035	-1.43175	1	-0.62702	1	-1.3234	1	-0.544171	1	-0.777154	1	-1.53804	1	-2.26224	1	-2.73936	1	-0.45616	1	-0.454749	1	-2.02146	1	3.05773	1
AT1G05037	NA	NA	NA	NA	NA	NA	NA	NA	NA	NA	NA	NA	NA	NA	NA	NA	NA	NA	NA	NA	NA	NA	NA	NA
AT1G05040	-1.76626	NA	0.118678	NA	0.299928	NA	0.0198159	NA	-1.40379	NA	0.23771	NA	0.537558	NA	-0.366023	NA	0.141817	NA	0.282785	NA	0.419814	NA	0.186204	NA
AT1G05043	NA	NA	NA	NA	NA	NA	NA	NA	NA	NA	NA	NA	NA	NA	NA	NA	NA	NA	NA	NA	NA	NA	NA	NA
AT1G05047	NA	NA	NA	NA	NA	NA	NA	NA	NA	NA	NA	NA	NA	NA	NA	NA	NA	NA	NA	NA	NA	NA	NA	NA
AT1G05053	NA	NA	NA	NA	NA	NA	NA	NA	NA	NA	NA	NA	NA	NA	NA	NA	NA	NA	NA	NA	NA	NA	NA	NA
AT1G05055	0.0869164	1	-0.241415	1	-0.358829	1	-0.568416	1	-0.181883	1	-0.784755	0.0286061	-0.853853	0.0368943	-0.779684	0.286017	-0.2527	1	-0.498731	1	-0.552767	1	-0.630171	1
AT1G05057	NA	NA	NA	NA	NA	NA	NA	NA	NA	NA	NA	NA	NA	NA	NA	NA	NA	NA	NA	NA	NA	NA	NA	NA
AT1G05060	-0.0306506	1	-0.0952244	1	-0.182833	1	2.15067	5.13506e-39	-0.20988	1	-0.269879	1	1.13738	6.29645e-09	3.9959	7.50145e-145	0.00469022	1	-0.739031	0.0649341	0.198072	1	2.95802	1.00363e-75
AT1G05063	1.05146	NA	0.118678	NA	0.299928	NA	0.0198159	NA	-0.879443	NA	0.23771	NA	0.537558	NA	0.595724	NA	-0.81993	NA	1.16152	NA	-0.541933	NA	0.186204	NA
AT1G05065	-0.182884	1	-0.0530004	1	-0.215237	1	-0.500023	1	0.0286695	1	-0.666378	1	-0.977449	1	-0.900848	1	-0.58722	1	-1.20228	1	-0.9029	1	0.182859	1
AT1G05067	0.0897171	NA	-0.843069	NA	0.299928	NA	0.0198159	NA	0.0820131	NA	0.23771	NA	0.537558	NA	0.595724	NA	0.141817	NA	0.282785	NA	0.419814	NA	0.186204	NA
AT1G05070	0.00247054	1	-0.552555	1	-1.12428	0.00161612	-1.17414	0.000495833	-0.0504077	1	-1.03337	0.0146271	-1.8791	6.24863e-14	-3.5512	6.45219e-39	-0.00636592	1	-0.884749	0.479758	-1.6375	3.46096e-10	-1.67955	5.68682e-10
AT1G05073	NA	NA	NA	NA	NA	NA	NA	NA	NA	NA	NA	NA	NA	NA	NA	NA	NA	NA	NA	NA	NA	NA	NA	NA
AT1G05077	NA	NA	NA	NA	NA	NA	NA	NA	NA	NA	NA	NA	NA	NA	NA	NA	NA	NA	NA	NA	NA	NA	NA	NA
AT1G05080	1.05146	NA	-0.843069	NA	0.299928	NA	0.0198159	NA	0.0822104	NA	0.23771	NA	0.537558	NA	1.55747	NA	1.10356	NA	0.282785	NA	0.419814	NA	-0.775544	NA
AT1G05083	NA	NA	NA	NA	NA	NA	NA	NA	NA	NA	NA	NA	NA	NA	NA	NA	NA	NA	NA	NA	NA	NA	NA	NA
AT1G05085	1.05146	NA	0.118678	NA	-0.66182	NA	0.0198159	NA	0.0821611	NA	-0.724037	NA	0.537558	NA	0.595724	NA	0.141817	NA	0.282785	NA	0.419814	NA	-0.775544	NA
AT1G05087	-0.336602	1	-0.083518	1	0.606013	1	-0.0521053	1	-0.233615	1	-0.364239	1	-0.0562007	1	0.726676	1	0.472909	1	-1.12282	1	0.211914	1	0.589457	1
AT1G05090	0.226703	NA	-1.89071	NA	0.444031	1	-0.804505	1	-0.403251	1	-1.67358	1	0.532529	1	-0.40482	1	-1.0513	1	-0.615747	1	-0.15693	1	0.0254115	1
AT1G05093	0.0897171	NA	0.118678	NA	0.299928	NA	0.0198159	NA	0.0820131	NA	0.23771	NA	0.537558	NA	0.595724	NA	0.141817	NA	0.282785	NA	-0.541933	NA	0.186204	NA
AT1G05097	0.0897171	NA	1.08043	NA	0.299928	NA	0.0198159	NA	0.0820131	NA	0.23771	NA	0.537558	NA	0.595724	NA	0.141817	NA	0.282785	NA	0.419814	NA	0.186204	NA
AT1G05100	0.742133	1	0.456033	1	2.04345	1	1.45771	1	-0.573899	1	1.61472	1	4.59652	0.0140698	6.08738	5.82613e-07	-1.46246	1	-0.662577	1	1.64759	1	3.5995	1
AT1G05103	0.0897171	NA	0.118678	NA	0.299928	NA	0.0198159	NA	0.0820625	NA	0.23771	NA	0.537558	NA	1.55747	NA	0.141817	NA	0.282785	NA	0.419814	NA	1.14795	NA
AT1G05107	0.0897171	NA	-0.843069	NA	-0.66182	NA	0.981563	NA	-0.879438	NA	0.23771	NA	0.537558	NA	1.55747	NA	-0.81993	NA	0.282785	NA	0.419814	NA	1.14795	NA
AT1G05113	NA	NA	NA	NA	NA	NA	NA	NA	NA	NA	NA	NA	NA	NA	NA	NA	NA	NA	NA	NA	NA	NA	NA	NA
AT1G05117	1.9612	NA	0.118678	NA	0.299928	NA	0.0198159	NA	0.0822077	NA	1.19946	NA	0.537558	NA	0.595724	NA	0.141817	NA	-0.678962	NA	0.419814	NA	-0.775544	NA
AT1G05120	-0.324013	1	-0.198928	1	-0.417068	0.0438869	0.298764	1	-0.483953	0.000748593	-0.241225	1	0.185018	1	0.853635	2.35031e-17	-0.0192567	1	-0.373669	0.908463	-0.160493	1	0.613114	2.48384e-06
AT1G05123	NA	NA	NA	NA	NA	NA	NA	NA	NA	NA	NA	NA	NA	NA	NA	NA	NA	NA	NA	NA	NA	NA	NA	NA
AT1G05127	0.0897171	NA	0.118678	NA	0.299928	NA	0.0198159	NA	0.0820131	NA	0.23771	NA	-0.42419	NA	0.595724	NA	0.141817	NA	0.282785	NA	0.419814	NA	0.186204	NA
AT1G05133	0.0897207	NA	1.08047	NA	2.15564	NA	0.891653	NA	-0.87975	NA	0.23772	NA	-0.362942	NA	-0.366038	1	-1.72811	NA	0.282797	NA	0.419831	NA	-1.71869	NA
AT1G05136	0.0897171	NA	1.08043	NA	0.299928	NA	-0.941931	NA	0.0822566	NA	0.23771	NA	-1.32506	NA	1.55747	NA	1.10356	NA	0.282785	NA	0.419814	NA	0.186204	NA
AT1G05137	NA	NA	NA	NA	NA	NA	NA	NA	NA	NA	NA	NA	NA	NA	NA	NA	NA	NA	NA	NA	NA	NA	NA	NA
AT1G05140	0.0263915	1	-0.448295	1	-1.04509	0.0426649	-1.73312	9.02328e-11	-0.320624	1	-1.37816	8.37758e-06	-2.91381	1.10626e-33	-3.47177	1.4583e-46	-0.019363	1	-0.696109	1	-1.26606	0.0002082	-2.06597	5.41216e-16
AT1G05143	NA	NA	NA	NA	NA	NA	NA	NA	NA	NA	NA	NA	NA	NA	NA	NA	NA	NA	NA	NA	NA	NA	NA	NA
AT1G05147	NA	NA	NA	NA	NA	NA	NA	NA	NA	NA	NA	NA	NA	NA	NA	NA	NA	NA	NA	NA	NA	NA	NA	NA
AT1G05150	-0.213171	1	-0.181551	1	-0.447558	1	-0.38196	1	-0.136451	1	-0.603328	0.116118	-1.19392	5.82135e-14	-0.459443	1	-0.249814	1	-0.123874	1	-0.755598	0.000496102	-0.901431	8.64061e-07
AT1G05153	-0.136385	NA	1.50904	NA	-0.919435	NA	-4.1511	1	1.25158	NA	0.733622	NA	1.52567	1	-2.29426	1	0.505733	1	2.44824	1	-0.0310756	NA	-3.84037	1
AT1G05157	0.961014	NA	-0.843101	NA	-0.661845	NA	0.0198166	NA	0.0820917	NA	-0.724065	NA	1.55186	NA	1.40863	1	0.141822	NA	-0.678987	NA	1.3072	NA	3.0657	NA
AT1G05160	-0.433726	1	-0.419497	1	-0.862617	3.95867e-06	-0.44417	1	-0.221694	1	-1.31854	1.28729e-17	-1.39802	2.04424e-19	-1.50444	1.19285e-19	-0.248532	1	-0.809217	7.81609e-05	-1.47114	2.81942e-21	-1.04094	1.16857e-08
AT1G05163	1.17893	NA	0.921612	NA	0.409043	1	-1.82387	1	-0.112552	1	-1.28665	1	-0.942441	1	-4.78572	1	0.147886	1	1.10899	1	-1.5857	1	-2.08338	1
AT1G05167	-0.87203	NA	0.118678	NA	0.299928	NA	0.0198159	NA	0.0820625	NA	-0.724037	NA	0.537558	NA	0.595724	NA	0.141817	NA	0.282785	NA	0.419814	NA	0.186204	NA
AT1G05170	0.0779969	1	0.250307	1	0.587464	1	0.597052	0.718897	-0.199998	1	0.0886955	1	1.00582	3.11815e-07	1.77412	5.14838e-31	-0.238051	1	-0.299982	1	0.43658	1	0.839931	0.000137206
AT1G05173	NA	NA	NA	NA	NA	NA	NA	NA	NA	NA	NA	NA	NA	NA	NA	NA	NA	NA	NA	NA	NA	NA	NA	NA
AT1G05177	-0.87203	NA	0.118678	NA	0.299928	NA	0.0198159	NA	0.0821611	NA	0.23771	NA	1.4993	NA	0.595724	NA	0.141817	NA	0.282785	NA	0.419814	NA	0.186204	NA
AT1G05180	0.0832536	1	-0.0580854	1	0.373583	0.741441	0.645953	3.02251e-08	-0.0713624	1	0.263148	1	0.707194	1.96894e-10	1.12677	4.83593e-31	-0.0595217	1	0.0818967	1	0.403279	0.267424	0.96124	9.19726e-21
AT1G05183	-0.872072	NA	1.09382	NA	0.269965	NA	0.0599059	NA	0.0819003	NA	2.65908	NA	2.76291	1	-2.26211	1	-2.31404	NA	-0.264913	NA	1.92602	NA	3.11195	NA
AT1G05187	NA	NA	NA	NA	NA	NA	NA	NA	NA	NA	NA	NA	NA	NA	NA	NA	NA	NA	NA	NA	NA	NA	NA	NA
AT1G05190	0.535192	1	0.262467	1	0.148984	1	-1.34621	2.83034e-12	0.669348	0.783213	0.184766	1	-0.311957	1	-1.8214	1.9276e-24	0.400979	1	0.539846	1	0.490977	1	-1.02203	7.72005e-06
AT1G05193	-0.87203	NA	0.118678	NA	0.299928	NA	0.981563	NA	0.0821611	NA	0.23771	NA	0.537558	NA	0.595724	NA	0.141817	NA	-0.678962	NA	0.419814	NA	-0.775544	NA
AT1G05197	0.0897171	NA	0.118678	NA	-0.66182	NA	0.0198159	NA	0.0821118	NA	0.23771	NA	0.537558	NA	1.55747	NA	0.141817	NA	0.282785	NA	-0.541933	NA	0.186204	NA
AT1G05200	-0.0133614	1	-0.234674	1	-0.460361	1	-1.20778	4.13371e-14	-0.0503168	1	-0.889046	3.06172e-06	-0.979029	4.39509e-08	-2.44807	4.30537e-59	0.0873819	1	-0.161732	1	-0.750128	0.0011135	-1.46391	2.73839e-21
AT1G05203	NA	NA	NA	NA	NA	NA	NA	NA	NA	NA	NA	NA	NA	NA	NA	NA	NA	NA	NA	NA	NA	NA	NA	NA
AT1G05205	0.346324	1	0.0328858	1	-0.0785906	1	-0.0583866	1	-0.0638278	1	0.119641	1	-0.263998	1	-0.0400151	1	-0.257116	1	-0.150865	1	0.0257036	1	-0.139967	1
AT1G05207	NA	NA	NA	NA	NA	NA	NA	NA	NA	NA	NA	NA	NA	NA	NA	NA	NA	NA	NA	NA	NA	NA	NA	NA
AT1G05210	0.239104	1	0.0486159	1	0.997383	1	-0.0602645	1	-0.221159	1	1.28646	1	1.11456	1	0.0969603	1	-0.430062	1	0.484159	1	0.739574	1	-0.268288	1
AT1G05213	NA	NA	NA	NA	NA	NA	NA	NA	NA	NA	NA	NA	NA	NA	NA	NA	NA	NA	NA	NA	NA	NA	NA	NA
AT1G05217	0.0897171	NA	0.118678	NA	0.299928	NA	0.981563	NA	0.0822114	NA	1.19946	NA	1.4993	NA	2.5388	NA	0.141817	NA	0.282785	NA	0.419814	NA	0.186204	NA
AT1G05220	-0.396161	NA	-0.988548	NA	0.794547	NA	1.43036	1	-0.593389	NA	-0.0290773	NA	1.27508	1	2.1727	1	-1.85854	1	-0.13454	1	-0.0330272	NA	2.08178	1
AT1G05223	0.0897171	NA	0.118678	NA	0.299928	NA	0.0198159	NA	1.04267	NA	2.12957	NA	0.537558	NA	0.595724	NA	0.141817	NA	0.282785	NA	0.419814	NA	1.14795	NA
AT1G05227	1.94057	NA	-1.72895	NA	1.26168	NA	0.0198159	NA	1.04316	NA	0.23771	NA	0.537558	NA	1.55747	1	1.10356	NA	-0.678962	NA	1.38156	NA	2.16076	NA
AT1G05230	0.226549	1	-0.518511	0.055192	-0.605691	0.00170869	-1.07891	1.05807e-15	-0.380474	1	-0.941902	9.4948e-13	-0.935139	2.92008e-11	-1.59928	1.32586e-29	-0.127305	1	-0.510006	0.152585	-0.475573	1	-1.28395	1.41682e-18
AT1G05233	0.0897171	NA	0.118678	NA	0.299928	NA	0.0198159	NA	0.0820131	NA	0.23771	NA	0.537558	NA	1.55747	NA	0.141817	NA	0.282785	NA	0.419814	NA	0.186204	NA
AT1G05237	0.0897171	NA	0.118678	NA	0.299928	NA	0.0198159	NA	0.0820131	NA	0.23771	NA	0.537558	NA	0.595724	NA	0.141817	NA	1.24453	NA	0.419814	NA	0.186204	NA
AT1G05240	-0.170395	NA	0.112495	NA	0.743165	1	-4.2707	1	-1.19815	1	-0.757414	1	-2.26929	1	-1.7244	1	-0.102777	1	0.283925	1	0.267648	1	-2.02388	1
AT1G05243	NA	NA	NA	NA	NA	NA	NA	NA	NA	NA	NA	NA	NA	NA	NA	NA	NA	NA	NA	NA	NA	NA	NA	NA
AT1G05247	NA	NA	NA	NA	NA	NA	NA	NA	NA	NA	NA	NA	NA	NA	NA	NA	NA	NA	NA	NA	NA	NA	NA	NA
AT1G05250	0.0897171	NA	1.08043	NA	0.299928	NA	0.0198159	NA	0.0820131	NA	0.23771	NA	0.537558	NA	0.595724	NA	0.141817	NA	0.282785	NA	0.419814	NA	0.186204	NA
AT1G05253	NA	NA	NA	NA	NA	NA	NA	NA	NA	NA	NA	NA	NA	NA	NA	NA	NA	NA	NA	NA	NA	NA	NA	NA
AT1G05257	NA	NA	NA	NA	NA	NA	NA	NA	NA	NA	NA	NA	NA	NA	NA	NA	NA	NA	NA	NA	NA	NA	NA	NA
AT1G05260	0.0835409	NA	0.518025	NA	0.910068	NA	-0.338326	NA	1.04362	NA	-0.724073	NA	1.54418	1	4.06691	1	1.0482	NA	1.75457	NA	0.419835	NA	1.23886	1
AT1G05263	NA	NA	NA	NA	NA	NA	NA	NA	NA	NA	NA	NA	NA	NA	NA	NA	NA	NA	NA	NA	NA	NA	NA	NA
AT1G05267	NA	NA	NA	NA	NA	NA	NA	NA	NA	NA	NA	NA	NA	NA	NA	NA	NA	NA	NA	NA	NA	NA	NA	NA
AT1G05270	0.224396	1	0.274718	1	0.152906	1	0.418832	0.103382	0.183752	1	-0.0375809	1	0.38382	0.535565	1.19246	1.54934e-34	0.235457	1	0.0107815	1	0.268878	1	0.705552	4.19552e-10
AT1G05273	NA	NA	NA	NA	NA	NA	NA	NA	NA	NA	NA	NA	NA	NA	NA	NA	NA	NA	NA	NA	NA	NA	NA	NA
AT1G05277	NA	NA	NA	NA	NA	NA	NA	NA	NA	NA	NA	NA	NA	NA	NA	NA	NA	NA	NA	NA	NA	NA	NA	NA
AT1G05280	0.0897171	NA	1.97869	NA	0.299928	NA	-0.941931	NA	-0.879395	NA	2.10137	NA	0.537558	NA	0.595724	1	0.141817	NA	-0.678962	NA	1.38156	NA	0.186204	NA
AT1G05283	NA	NA	NA	NA	NA	NA	NA	NA	NA	NA	NA	NA	NA	NA	NA	NA	NA	NA	NA	NA	NA	NA	NA	NA
AT1G05287	-0.900481	NA	-0.314242	NA	1.78073	NA	0.606473	NA	-0.812943	NA	-1.24826	NA	0.537584	1	3.45834	1	0.13665	NA	0.282799	NA	3.59723	NA	-0.709668	NA
AT1G05290	-0.87203	NA	0.118678	NA	0.299928	NA	0.0198159	NA	0.0821611	NA	-0.724037	NA	0.537558	NA	0.595724	NA	-0.81993	NA	0.282785	NA	1.38156	NA	0.186204	NA
AT1G05291	1.05146	NA	1.08043	NA	0.299928	NA	0.0198159	NA	0.0821611	NA	-0.724037	NA	0.537558	NA	0.595724	NA	1.10356	NA	0.282785	NA	0.419814	NA	0.186204	NA
AT1G05293	NA	NA	NA	NA	NA	NA	NA	NA	NA	NA	NA	NA	NA	NA	NA	NA	NA	NA	NA	NA	NA	NA	NA	NA
AT1G05297	NA	NA	NA	NA	NA	NA	NA	NA	NA	NA	NA	NA	NA	NA	NA	NA	NA	NA	NA	NA	NA	NA	NA	NA
AT1G05300	-1.47667	1.84202e-05	-0.0429941	1	-0.61996	1	0.00294845	1	-1.20143	0.00981095	-0.986991	1	-0.869477	1	-1.99621	0.000224409	-0.0050402	1	-0.718941	1	-0.653757	1	-1.12366	1
AT1G05303	NA	NA	NA	NA	NA	NA	NA	NA	NA	NA	NA	NA	NA	NA	NA	NA	NA	NA	NA	NA	NA	NA	NA	NA
AT1G05307	0.0897171	NA	0.118678	NA	0.299928	NA	0.0198159	NA	-0.879636	NA	0.23771	NA	-0.42419	NA	0.595724	NA	0.141817	NA	0.282785	NA	1.38156	NA	0.186204	NA
AT1G05310	-0.496398	1	-0.127891	1	-0.157588	1	-0.302315	1	0.0708492	1	-1.02006	1	-2.17253	0.0136657	-2.49498	0.0142582	0.469866	1	-0.419517	1	-0.717454	1	-0.722881	1
AT1G05313	-0.87203	NA	0.118678	NA	0.299928	NA	0.0198159	NA	0.0820625	NA	0.23771	NA	0.537558	NA	0.595724	NA	0.141817	NA	0.282785	NA	0.419814	NA	-0.775544	NA
AT1G05317	NA	NA	NA	NA	NA	NA	NA	NA	NA	NA	NA	NA	NA	NA	NA	NA	NA	NA	NA	NA	NA	NA	NA	NA
AT1G05320	0.171638	1	0.173795	1	-0.422151	1	-0.811127	0.00110587	0.0621392	1	0.012073	1	-0.803862	0.00306659	-2.3913	2.35857e-39	0.260243	1	0.0455208	1	0.116575	1	-1.38462	5.60663e-14
AT1G05323	NA	NA	NA	NA	NA	NA	NA	NA	NA	NA	NA	NA	NA	NA	NA	NA	NA	NA	NA	NA	NA	NA	NA	NA
AT1G05327	NA	NA	NA	NA	NA	NA	NA	NA	NA	NA	NA	NA	NA	NA	NA	NA	NA	NA	NA	NA	NA	NA	NA	NA
AT1G05330	-1.38594	NA	3.33123	NA	3.5345	1	1.2302	1	-2.7765	1	0.97303	1	2.5408	1	1.90668	1	2.59577	1	2.62248	1	2.155	1	3.32998	1
AT1G05333	NA	NA	NA	NA	NA	NA	NA	NA	NA	NA	NA	NA	NA	NA	NA	NA	NA	NA	NA	NA	NA	NA	NA	NA
AT1G05337	NA	NA	NA	NA	NA	NA	NA	NA	NA	NA	NA	NA	NA	NA	NA	NA	NA	NA	NA	NA	NA	NA	NA	NA
AT1G05340	-0.730371	1	2.45008	1	4.73259	0.00026329	4.45757	0.00177428	-1.11876	1	4.39232	0.00274586	5.85561	4.42326e-08	4.95355	6.34118e-05	-0.060144	1	1.99863	1	5.03301	3.00629e-05	3.92426	0.0509056
AT1G05343	NA	NA	NA	NA	NA	NA	NA	NA	NA	NA	NA	NA	NA	NA	NA	NA	NA	NA	NA	NA	NA	NA	NA	NA
AT1G05347	NA	NA	NA	NA	NA	NA	NA	NA	NA	NA	NA	NA	NA	NA	NA	NA	NA	NA	NA	NA	NA	NA	NA	NA
AT1G05350	-0.0750631	1	0.366909	1	1.22988	1.16562e-12	0.911669	1.45094e-05	-0.194356	1	1.09637	2.12012e-09	1.91121	1.707e-34	1.32566	4.8784e-15	-0.140333	1	0.593152	1	1.31919	7.87292e-15	1.09142	3.75903e-09
AT1G05353	NA	NA	NA	NA	NA	NA	NA	NA	NA	NA	NA	NA	NA	NA	NA	NA	NA	NA	NA	NA	NA	NA	NA	NA
AT1G05357	NA	NA	NA	NA	NA	NA	NA	NA	NA	NA	NA	NA	NA	NA	NA	NA	NA	NA	NA	NA	NA	NA	NA	NA
AT1G05360	-0.0928956	1	-0.543504	0.459875	-0.745535	8.15409e-05	-0.307002	1	-0.119827	1	-0.725304	0.00304084	-0.875091	1.7955e-06	-0.0280114	1	-0.328298	1	-0.628989	0.0584953	-0.557347	1	-0.0614918	1
AT1G05363	NA	NA	NA	NA	NA	NA	NA	NA	NA	NA	NA	NA	NA	NA	NA	NA	NA	NA	NA	NA	NA	NA	NA	NA
AT1G05367	NA	NA	NA	NA	NA	NA	NA	NA	NA	NA	NA	NA	NA	NA	NA	NA	NA	NA	NA	NA	NA	NA	NA	NA
AT1G05370	0.624807	1	0.667695	1	0.510842	1	-0.199585	1	1.58614	1	1.18436	1	0.467669	1	-1.69952	1	0.282542	1	1.39929	1	0.423598	1	-0.728579	1
AT1G05373	NA	NA	NA	NA	NA	NA	NA	NA	NA	NA	NA	NA	NA	NA	NA	NA	NA	NA	NA	NA	NA	NA	NA	NA
AT1G05377	0.0897171	NA	0.118678	NA	0.299928	NA	0.0198159	NA	1.04253	NA	0.23771	NA	0.537558	NA	0.595724	NA	0.141817	NA	0.282785	NA	0.419814	NA	0.186204	NA
AT1G05380	-0.100914	1	-0.00323314	1	0.0284266	1	0.438713	1	0.00375844	1	0.0148991	1	0.751558	1.86413e-07	1.52302	2.94753e-39	-0.0395631	1	-0.0424232	1	0.31584	1	1.09354	1.71312e-18
AT1G05383	NA	NA	NA	NA	NA	NA	NA	NA	NA	NA	NA	NA	NA	NA	NA	NA	NA	NA	NA	NA	NA	NA	NA	NA
AT1G05385	0.361721	1	-0.221892	1	-0.811184	0.115657	-1.73252	1.44822e-17	0.00734109	1	-0.974491	0.00192827	-2.23978	3.65651e-24	-3.15803	4.49796e-40	0.209654	1	0.0817967	1	-0.566048	1	-1.88138	1.44711e-19
AT1G05387	0.0897171	NA	1.08043	NA	2.16441	NA	0.0198159	NA	0.0827135	NA	4.53816	NA	2.38822	NA	1.55747	1	1.10356	NA	2.12326	NA	2.29843	NA	0.186204	NA
AT1G05390	0.0897171	NA	0.118678	NA	0.299928	NA	0.0198159	NA	0.0820131	NA	0.23771	NA	0.537558	NA	0.595724	NA	0.141817	NA	1.24453	NA	0.419814	NA	0.186204	NA
AT1G05397	0.508327	NA	-0.782954	NA	-0.209849	NA	0.425859	NA	-0.879926	NA	1.19952	NA	-1.31764	1	0.595754	1	1.60583	NA	3.46478	NA	-2.58487	NA	-2.25421	1
AT1G05400	-0.57967	1	-0.307006	1	0.265585	1	0.504044	1	0.576136	1	-0.25051	1	0.232432	1	0.0603508	1	-0.113069	1	0.00238886	1	0.211085	1	0.954683	1
AT1G05407	NA	NA	NA	NA	NA	NA	NA	NA	NA	NA	NA	NA	NA	NA	NA	NA	NA	NA	NA	NA	NA	NA	NA	NA
AT1G05410	0.21654	1	-0.213637	1	-0.214498	1	0.180619	1	0.18125	1	-0.351065	1	0.176081	1	0.82021	3.95763e-11	0.0354656	1	-0.0308039	1	-0.186788	1	0.339726	1
AT1G05413	NA	NA	NA	NA	NA	NA	NA	NA	NA	NA	NA	NA	NA	NA	NA	NA	NA	NA	NA	NA	NA	NA	NA	NA
AT1G05417	NA	NA	NA	NA	NA	NA	NA	NA	NA	NA	NA	NA	NA	NA	NA	NA	NA	NA	NA	NA	NA	NA	NA	NA
AT1G05420	-0.743164	1	0.816726	1	-1.13987	1	1.18716	1	-1.01927	1	0.324997	1	-0.354129	1	-2.86805	1	-0.0892074	1	-2.24418	1	1.35302	1	-1.23058	1
AT1G05423	NA	NA	NA	NA	NA	NA	NA	NA	NA	NA	NA	NA	NA	NA	NA	NA	NA	NA	NA	NA	NA	NA	NA	NA
AT1G05427	NA	NA	NA	NA	NA	NA	NA	NA	NA	NA	NA	NA	NA	NA	NA	NA	NA	NA	NA	NA	NA	NA	NA	NA
AT1G05430	0.171223	1	0.0591921	1	0.272029	1	0.0286927	1	0.230566	1	0.0892074	1	-0.0750353	1	-0.281089	1	0.152958	1	0.170606	1	0.0419637	1	-0.161044	1
AT1G05433	NA	NA	NA	NA	NA	NA	NA	NA	NA	NA	NA	NA	NA	NA	NA	NA	NA	NA	NA	NA	NA	NA	NA	NA
AT1G05440	0.821072	NA	0.923594	NA	1.96294	NA	-0.334768	1	1.9298	NA	0.971214	NA	-0.612561	1	-1.86913	1	-0.236637	1	0.522342	1	0.395837	NA	-1.05855	1
AT1G05443	0.960936	NA	0.118683	NA	-0.661844	NA	-2.4141	NA	-0.879664	NA	2.12775	NA	1.3976	NA	0.595746	1	-1.70982	NA	2.16834	NA	-1.07015	NA	0.186211	NA
AT1G05447	NA	NA	NA	NA	NA	NA	NA	NA	NA	NA	NA	NA	NA	NA	NA	NA	NA	NA	NA	NA	NA	NA	NA	NA
AT1G05450	-0.393039	1	-1.02862	1	0.271381	1	-1.86993	1	-2.2231	1	-0.788913	1	0.117889	1	0.634938	1	-1.97373	1	-2.15471	1	-6.46033	1	-3.10053	1
AT1G05453	NA	NA	NA	NA	NA	NA	NA	NA	NA	NA	NA	NA	NA	NA	NA	NA	NA	NA	NA	NA	NA	NA	NA	NA
AT1G05460	-0.0705051	1	-0.312778	1	-1.18079	0.00327917	-1.24055	0.000835978	0.00194923	1	-0.82218	1	-1.82485	2.37236e-10	-3.97852	6.02445e-30	-0.183559	1	-0.7961	1	-1.69568	1.30453e-08	-1.85902	2.7861e-09
AT1G05463	NA	NA	NA	NA	NA	NA	NA	NA	NA	NA	NA	NA	NA	NA	NA	NA	NA	NA	NA	NA	NA	NA	NA	NA
AT1G05467	NA	NA	NA	NA	NA	NA	NA	NA	NA	NA	NA	NA	NA	NA	NA	NA	NA	NA	NA	NA	NA	NA	NA	NA
AT1G05470	-0.214058	1	-0.440201	1	-0.961837	0.778753	-1.31239	0.000659051	-0.16014	1	-0.235874	1	-0.94467	0.735854	-0.554118	1	0.083132	1	0.12245	1	-0.340935	1	-0.532927	1
AT1G05473	0.0897171	NA	0.118678	NA	0.299928	NA	0.981563	NA	-0.879542	NA	0.23771	NA	0.537558	NA	1.55747	NA	0.141817	NA	0.282785	NA	0.419814	NA	2.01679	NA
AT1G05477	NA	NA	NA	NA	NA	NA	NA	NA	NA	NA	NA	NA	NA	NA	NA	NA	NA	NA	NA	NA	NA	NA	NA	NA
AT1G05483	0.0897171	NA	0.118678	NA	0.299928	NA	0.0198159	NA	0.0820131	NA	0.23771	NA	0.537558	NA	0.595724	NA	1.10356	NA	0.282785	NA	0.419814	NA	0.186204	NA
AT1G05487	1.0515	NA	2.52642	NA	3.18684	NA	2.7204	NA	0.0822332	NA	1.19949	NA	2.96182	NA	1.55752	1	0.141821	NA	1.24457	NA	0.419827	NA	1.99271	NA
AT1G05490	-0.49352	NA	-0.782146	NA	-2.58968	1	-0.516082	1	-0.318711	1	0.128043	1	-0.517343	1	1.8202	1	0.81154	1	0.501389	1	-2.47956	1	1.58635	1
AT1G05493	0.818077	NA	0.0322294	NA	0.303696	NA	0.905055	NA	-0.597863	NA	0.206783	NA	2.0285	1	1.55755	1	-0.443294	NA	-1.93558	NA	0.419835	NA	1.14801	1
AT1G05497	NA	NA	NA	NA	NA	NA	NA	NA	NA	NA	NA	NA	NA	NA	NA	NA	NA	NA	NA	NA	NA	NA	NA	NA
AT1G05500	0.285859	1	0.154783	1	0.275034	1	-0.0435259	1	0.129811	1	0.0688049	1	0.164615	1	0.358291	1	0.0916886	1	0.187551	1	0.127306	1	-0.0766841	1
AT1G05503	0.397457	1	0.882935	1	0.069847	1	0.631174	1	0.259766	1	0.881788	1	0.666281	1	0.981838	1	-0.0443165	1	0.63472	1	0.0752325	1	1.46554	1
AT1G05507	0.0897171	NA	0.118678	NA	0.299928	NA	0.0198159	NA	-0.879636	NA	-0.724037	NA	1.4993	NA	0.595724	NA	0.141817	NA	0.282785	NA	0.419814	NA	0.186204	NA
AT1G05510	-2.35708	NA	1.11919	NA	0.297307	NA	-1.55257	NA	0.0818154	NA	0.0560194	NA	0.537584	1	0.0259994	1	1.04313	NA	0.693357	NA	1.32011	NA	2.9017	1
AT1G05517	1.29095	NA	0.118684	NA	2.09967	NA	-1.79925	NA	0.0828563	NA	1.19951	NA	-0.424208	NA	1.55754	1	0.141823	NA	2.16619	NA	1.38162	NA	2.10562	NA
AT1G05520	-0.27262	1	0.0975369	1	0.269456	1	0.76117	3.6158e-14	-0.320169	1	0.248346	1	0.737913	3.66248e-13	1.27683	5.33614e-45	0.144518	1	-0.247948	1	0.219526	1	1.07251	1.00619e-29
AT1G05523	NA	NA	NA	NA	NA	NA	NA	NA	NA	NA	NA	NA	NA	NA	NA	NA	NA	NA	NA	NA	NA	NA	NA	NA
AT1G05527	-0.539132	NA	0.118682	NA	0.299938	NA	0.0198165	NA	-0.879628	NA	-2.19419	NA	-0.363111	NA	-0.366036	1	-0.819958	NA	1.24458	NA	0.419829	NA	-2.9934	NA
AT1G05530	-0.34257	NA	0.102353	NA	-0.592363	NA	0.0198169	NA	0.0868024	NA	-1.78335	NA	2.40049	1	-0.777118	1	1.46391	NA	-0.617741	NA	0.417612	NA	2.66785	NA
AT1G05533	0.0897207	NA	0.118683	NA	2.18058	NA	0.891696	NA	0.0820194	NA	2.08766	NA	0.537579	NA	0.595748	1	0.141823	NA	2.12695	NA	0.416149	NA	1.148	NA
AT1G05537	NA	NA	NA	NA	NA	NA	NA	NA	NA	NA	NA	NA	NA	NA	NA	NA	NA	NA	NA	NA	NA	NA	NA	NA
AT1G05540	0.166217	1	-0.420819	1	-0.899931	0.491595	-2.35905	4.56589e-22	0.108258	1	-1.07651	0.113691	-1.70111	8.20287e-05	-5.45069	5.29508e-14	0.137845	1	-0.232067	1	-1.13347	0.00130005	-3.35767	4.64107e-37
AT1G05543	0.0897171	NA	1.08043	NA	0.299928	NA	0.0198159	NA	-0.879537	NA	1.19946	NA	-0.42419	NA	0.595724	NA	0.141817	NA	0.282785	NA	1.38156	NA	0.186204	NA
AT1G05547	0.0897171	NA	0.118678	NA	0.299928	NA	0.0198159	NA	0.0820131	NA	0.23771	NA	1.4993	NA	0.595724	NA	0.141817	NA	0.282785	NA	0.419814	NA	0.186204	NA
AT1G05550	1.76268	1	-0.585542	1	-0.802705	1	-0.922044	1	-0.280375	1	-1.47451	1	-1.23637	1	-1.21857	1	0.52263	1	-0.652443	1	-0.903324	1	-2.33055	1
AT1G05553	0.0897205	NA	0.118683	NA	1.13299	NA	-0.941967	NA	0.0817869	NA	1.7472	NA	1.49936	NA	1.66338	1	0.99172	NA	-0.678987	NA	2.89415	NA	2.53611	NA
AT1G05557	3.30895	NA	0.95522	NA	0.299942	NA	-0.941978	NA	-1.2306	NA	1.26158	NA	-2.32704	1	0.600343	1	1.13967	NA	1.24459	NA	2.61103	NA	1.06459	NA
AT1G05560	-0.87203	NA	0.118678	NA	0.299928	NA	0.981563	NA	0.0820625	NA	0.23771	NA	0.537558	NA	0.595724	NA	0.141817	NA	0.282785	NA	0.419814	NA	0.186204	NA
AT1G05562	NA	NA	NA	NA	NA	NA	NA	NA	NA	NA	NA	NA	NA	NA	NA	NA	NA	NA	NA	NA	NA	NA	NA	NA
AT1G05563	NA	NA	NA	NA	NA	NA	NA	NA	NA	NA	NA	NA	NA	NA	NA	NA	NA	NA	NA	NA	NA	NA	NA	NA
AT1G05567	0.0897171	NA	0.118678	NA	0.299928	NA	0.0198159	NA	0.0820131	NA	0.23771	NA	0.537558	NA	0.595724	NA	0.141817	NA	0.282785	NA	0.419814	NA	1.14795	NA
AT1G05570	-0.549244	1	-0.19145	1	-0.238887	1	0.0364558	1	-0.692979	0.133911	-0.338047	1	-0.366284	1	-0.354179	1	-0.475368	1	-0.522512	1	0.00369309	1	0.324351	1
AT1G05575	0.234695	1	2.93881	6.49825e-05	3.21911	1.13124e-06	2.88836	0.000275918	0.0825539	1	4.32849	9.26996e-14	4.96302	9.33127e-19	3.62122	3.88148e-10	0.803857	1	4.13571	2.05444e-12	3.33952	1.65464e-07	2.33379	0.0221632
AT1G05577	-1.39551	NA	1.62384	NA	3.00379	NA	0.0198169	NA	1.08401	NA	1.26616	NA	1.54928	1	1.82116	1	2.58432	NA	1.49357	NA	0.429816	NA	0.20304	1
AT1G05580	-1.73163	NA	1.08048	NA	0.299942	NA	5.07042	1	0.0819474	NA	-1.22034	NA	1.49938	1	-0.294329	1	4.89254	1	-0.614478	1	-4.039	NA	0.822417	1
AT1G05583	NA	NA	NA	NA	NA	NA	NA	NA	NA	NA	NA	NA	NA	NA	NA	NA	NA	NA	NA	NA	NA	NA	NA	NA
AT1G05587	-0.87203	NA	0.118678	NA	0.299928	NA	0.981563	NA	0.0821579	NA	-1.62427	NA	0.537558	NA	0.595724	NA	0.141817	NA	0.282785	NA	0.419814	NA	0.186204	NA
AT1G05590	-0.227178	1	-0.432242	1	-1.31183	5.7799e-11	-1.09754	3.18559e-07	-0.286401	1	-1.04592	3.03574e-06	-2.61361	2.53599e-36	-4.02218	1.60237e-45	-0.256503	1	-0.75327	0.0495737	-1.57606	1.84388e-15	-1.88862	4.93457e-20
AT1G05593	NA	NA	NA	NA	NA	NA	NA	NA	NA	NA	NA	NA	NA	NA	NA	NA	NA	NA	NA	NA	NA	NA	NA	NA
AT1G05597	NA	NA	NA	NA	NA	NA	NA	NA	NA	NA	NA	NA	NA	NA	NA	NA	NA	NA	NA	NA	NA	NA	NA	NA
AT1G05600	-0.0196803	1	-0.0975926	1	-0.900899	9.69441e-05	-0.649547	0.271392	0.0318379	1	-0.635091	1	-2.06111	2.63216e-21	-2.17181	4.1537e-18	0.135242	1	-0.362846	1	-1.20244	9.05169e-09	-1.52489	3.61832e-11
AT1G05603	NA	NA	NA	NA	NA	NA	NA	NA	NA	NA	NA	NA	NA	NA	NA	NA	NA	NA	NA	NA	NA	NA	NA	NA
AT1G05607	NA	NA	NA	NA	NA	NA	NA	NA	NA	NA	NA	NA	NA	NA	NA	NA	NA	NA	NA	NA	NA	NA	NA	NA
AT1G05610	-1.22919	NA	0.118061	NA	-0.339221	1	-0.615417	1	-0.552389	1	-0.286683	1	-0.958141	1	-2.86565	1	0.14941	1	0.28596	1	-0.495363	1	0.205039	1
AT1G05613	0.0897171	NA	0.118678	NA	0.299928	NA	0.0198159	NA	0.0821118	NA	0.23771	NA	1.4993	NA	0.595724	NA	0.141817	NA	-0.678962	NA	0.419814	NA	1.14795	NA
AT1G05615	0.0897171	NA	0.118678	NA	0.299928	NA	0.0198159	NA	0.0820131	NA	0.23771	NA	0.537558	NA	-0.366023	NA	0.141817	NA	0.282785	NA	0.419814	NA	0.186204	NA
AT1G05617	0.0897171	NA	0.118678	NA	0.299928	NA	0.0198159	NA	0.0820625	NA	0.23771	NA	0.537558	NA	0.595724	NA	1.10356	NA	-0.678962	NA	0.419814	NA	0.186204	NA
AT1G05620	0.0656315	1	0.289739	1	-0.0389091	1	0.28042	1	-0.092381	1	0.218484	1	0.294538	1	1.52521	3.12473e-21	-0.470548	1	-0.266459	1	-0.52862	1	0.532113	1
AT1G05623	0.0897171	NA	0.118678	NA	0.299928	NA	0.0198159	NA	0.0820131	NA	0.23771	NA	0.537558	NA	0.595724	NA	0.141817	NA	-0.678962	NA	0.419814	NA	0.186204	NA
AT1G05630	-0.773839	0.0017901	-0.044925	1	0.404397	1	0.167147	1	-0.473067	1	0.725195	0.00776693	0.473285	1	-0.39983	1	-0.75905	0.00320478	0.813118	0.000266199	0.656529	0.0951728	0.114334	1
AT1G05633	0.0897171	NA	0.118678	NA	0.299928	NA	0.0198159	NA	0.0820625	NA	0.23771	NA	0.537558	NA	1.55747	NA	0.141817	NA	0.282785	NA	0.419814	NA	1.14795	NA
AT1G05640	0.264379	1	0.146134	1	-0.435128	1	-0.644662	1	-0.362295	1	0.22388	1	-1.32787	5.65946e-09	-1.47438	1.9288e-07	-0.246786	1	-0.145472	1	-0.881873	0.0094217	-1.09158	0.199096
AT1G05643	0.0897171	NA	1.08043	NA	1.26168	NA	1.8903	NA	0.0825518	NA	0.23771	NA	1.4993	NA	3.80027	1	0.141817	NA	0.282785	NA	1.38156	NA	2.73088	NA
AT1G05647	0.0897171	NA	0.118678	NA	0.299928	NA	-1.92737	NA	0.0821623	NA	0.23771	NA	0.537558	NA	1.55747	NA	0.141817	NA	0.282785	NA	1.38156	NA	0.186204	NA
AT1G05650	1.05146	NA	-0.843069	NA	0.299928	NA	0.0198159	NA	-0.879389	NA	0.23771	NA	0.537558	NA	0.595724	1	-0.81993	NA	1.24453	NA	1.38156	NA	0.186204	NA
AT1G05653	0.0897171	NA	0.118678	NA	0.299928	NA	0.0198159	NA	0.0820131	NA	0.23771	NA	0.537558	NA	1.55747	NA	0.141817	NA	0.282785	NA	0.419814	NA	0.186204	NA
AT1G05657	NA	NA	NA	NA	NA	NA	NA	NA	NA	NA	NA	NA	NA	NA	NA	NA	NA	NA	NA	NA	NA	NA	NA	NA
AT1G05660	0.0897171	NA	1.08043	NA	0.299928	NA	0.981563	NA	-0.879281	NA	-2.19803	NA	0.537558	NA	-0.366023	1	0.141817	NA	0.282785	NA	0.419814	NA	1.78467	NA
AT1G05663	0.0897171	NA	0.118678	NA	0.299928	NA	0.981563	NA	0.0820625	NA	0.23771	NA	0.537558	NA	1.55747	NA	0.141817	NA	0.282785	NA	0.419814	NA	0.186204	NA
AT1G05667	NA	NA	NA	NA	NA	NA	NA	NA	NA	NA	NA	NA	NA	NA	NA	NA	NA	NA	NA	NA	NA	NA	NA	NA
AT1G05670	-0.370359	1	0.358105	1	0.365288	1	-0.142006	1	-0.476856	1	0.472063	1	1.62385	2.20844e-11	1.52828	1.27031e-09	0.00394267	1	0.202017	1	0.920003	0.18589	1.61722	5.95049e-11
AT1G05673	NA	NA	NA	NA	NA	NA	NA	NA	NA	NA	NA	NA	NA	NA	NA	NA	NA	NA	NA	NA	NA	NA	NA	NA
AT1G05675	0.416551	1	4.93735	8.33478e-07	6.65318	1.69147e-14	7.06932	3.36622e-16	1.63577	1	6.91934	7.03227e-16	8.94821	2.59355e-28	2.69304	1	0.728102	1	5.92351	7.11038e-11	7.66985	3.85398e-20	3.35126	0.131407
AT1G05680	-1.49402	1	5.26471	0.884883	7.54295	9.70469e-05	9.69999	1.01517e-09	-0.945563	1	4.95473	1	13.2047	4.07469e-19	4.62691	1	2.06145	1	2.38243	1	8.21279	3.41973e-06	4.45133	1
AT1G05683	0.0897171	NA	0.118678	NA	0.299928	NA	0.0198159	NA	0.0820131	NA	0.23771	NA	0.537558	NA	0.595724	NA	0.141817	NA	0.282785	NA	0.419814	NA	1.14795	NA
AT1G05687	NA	NA	NA	NA	NA	NA	NA	NA	NA	NA	NA	NA	NA	NA	NA	NA	NA	NA	NA	NA	NA	NA	NA	NA
AT1G05690	0.299574	1	0.101842	1	-0.338109	1	-0.622094	1	0.357635	1	-0.828998	0.00811915	-0.963032	0.000344138	-1.96111	3.68967e-20	0.61992	1	-0.654933	0.571674	-0.714106	0.0936888	-1.79045	2.28582e-25
AT1G05693	0.0897171	NA	0.118678	NA	0.299928	NA	-0.941931	NA	0.0820625	NA	0.23771	NA	0.537558	NA	-0.366023	NA	0.141817	NA	0.282785	NA	0.419814	NA	0.186204	NA
AT1G05697	NA	NA	NA	NA	NA	NA	NA	NA	NA	NA	NA	NA	NA	NA	NA	NA	NA	NA	NA	NA	NA	NA	NA	NA
AT1G05700	0.0975341	NA	0.719615	NA	2.03903	NA	-2.68018	1	-1.81652	NA	2.04352	NA	1.85838	1	-0.407787	1	-2.70961	1	1.73968	1	2.93844	NA	0.514651	1
AT1G05703	NA	NA	NA	NA	NA	NA	NA	NA	NA	NA	NA	NA	NA	NA	NA	NA	NA	NA	NA	NA	NA	NA	NA	NA
AT1G05707	0.089721	NA	-0.570049	NA	-0.585577	NA	0.981606	NA	-3.09798	NA	1.19951	NA	-1.3245	NA	-0.366039	1	0.141823	NA	0.282798	NA	0.419833	NA	1.03536	NA
AT1G05710	0.114316	1	0.18965	1	0.577249	1	-0.240543	1	0.303705	1	0.984123	0.916047	1.13492	0.0462183	1.23735	0.00681749	0.126334	1	0.189363	1	0.527779	1	0.257921	1
AT1G05713	NA	NA	NA	NA	NA	NA	NA	NA	NA	NA	NA	NA	NA	NA	NA	NA	NA	NA	NA	NA	NA	NA	NA	NA
AT1G05717	-0.87203	NA	1.08043	NA	0.299928	NA	0.0198159	NA	0.0823902	NA	1.19946	NA	0.537558	NA	0.595724	1	-0.81993	NA	-0.678962	NA	1.38156	NA	2.73088	NA
AT1G05720	-0.148536	1	0.250173	1	0.108378	1	0.520308	0.0597871	-0.153514	1	0.045077	1	-0.0617577	1	0.0581469	1	-0.312529	1	-0.547599	0.00781753	-0.371359	1	0.220365	1
AT1G05723	NA	NA	NA	NA	NA	NA	NA	NA	NA	NA	NA	NA	NA	NA	NA	NA	NA	NA	NA	NA	NA	NA	NA	NA
AT1G05727	NA	NA	NA	NA	NA	NA	NA	NA	NA	NA	NA	NA	NA	NA	NA	NA	NA	NA	NA	NA	NA	NA	NA	NA
AT1G05730	-0.968823	1	-0.617198	1	-0.0219128	1	3.5183	8.80149e-13	-1.73596	0.0788667	0.572349	1	1.94546	0.0105247	4.97184	1.52129e-34	-0.982382	1	0.138053	1	0.708636	1	3.47119	4.36633e-13
AT1G05733	NA	NA	NA	NA	NA	NA	NA	NA	NA	NA	NA	NA	NA	NA	NA	NA	NA	NA	NA	NA	NA	NA	NA	NA
AT1G05737	0.0897171	NA	0.118678	NA	1.26168	NA	0.0198159	NA	0.0820625	NA	0.23771	NA	0.537558	NA	0.595724	NA	0.141817	NA	0.282785	NA	1.38156	NA	0.186204	NA
AT1G05740	-0.872072	NA	2.88426	NA	0.25517	NA	3.46283	NA	-2.34313	NA	-0.724072	NA	2.06145	1	5.71012	1	-0.427639	NA	0.282799	NA	1.38163	NA	3.94597	1
AT1G05747	0.0897171	NA	0.118678	NA	0.299928	NA	0.0198159	NA	0.0820131	NA	0.23771	NA	1.4993	NA	0.595724	NA	0.141817	NA	0.282785	NA	0.419814	NA	0.186204	NA
AT1G05750	-0.247221	1	-0.456148	1	-0.125914	1	0.013801	1	-0.368231	1	-0.44419	1	-0.280765	1	0.309195	1	-0.515167	1	0.00294397	1	0.289396	1	0.533	1
AT1G05753	NA	NA	NA	NA	NA	NA	NA	NA	NA	NA	NA	NA	NA	NA	NA	NA	NA	NA	NA	NA	NA	NA	NA	NA
AT1G05757	NA	NA	NA	NA	NA	NA	NA	NA	NA	NA	NA	NA	NA	NA	NA	NA	NA	NA	NA	NA	NA	NA	NA	NA
AT1G05760	-1.08317	NA	0.117973	NA	0.169774	1	0.729633	1	0.542002	1	0.665907	1	0.957949	1	0.0167892	1	1.1473	1	0.417821	1	-0.38744	1	0.618898	1
AT1G05763	NA	NA	NA	NA	NA	NA	NA	NA	NA	NA	NA	NA	NA	NA	NA	NA	NA	NA	NA	NA	NA	NA	NA	NA
AT1G05767	NA	NA	NA	NA	NA	NA	NA	NA	NA	NA	NA	NA	NA	NA	NA	NA	NA	NA	NA	NA	NA	NA	NA	NA
AT1G05770	-0.515786	1	1.14306	1	0.700544	1	0.0150638	1	0.248431	1	1.55562	1	-0.0280806	1	1.26523	1	0.429388	1	1.00373	1	0.257025	1	1.54638	1
AT1G05773	NA	NA	NA	NA	NA	NA	NA	NA	NA	NA	NA	NA	NA	NA	NA	NA	NA	NA	NA	NA	NA	NA	NA	NA
AT1G05777	NA	NA	NA	NA	NA	NA	NA	NA	NA	NA	NA	NA	NA	NA	NA	NA	NA	NA	NA	NA	NA	NA	NA	NA
AT1G05780	0.101209	1	0.189756	1	0.576909	1	0.716771	0.456451	0.0257189	1	0.294661	1	1.19253	6.05672e-08	2.33424	1.14394e-36	0.0847477	1	-0.307878	1	0.363661	1	1.24228	1.07701e-09
AT1G05783	-0.55411	1	-0.0496353	1	0.900389	1	2.43021	0.00685462	-0.0532063	1	0.412747	1	2.37702	0.000599055	3.263	3.1479e-11	0.336656	1	0.109381	1	1.45717	1	3.10654	4.09662e-07
AT1G05785	-0.384048	1	0.108922	1	0.833436	7.66677e-05	0.531142	1	-0.310091	1	0.394022	1	0.92416	3.35099e-07	1.17792	2.84279e-13	0.158296	1	0.154624	1	0.588464	1	0.900445	4.03433e-06
AT1G05787	NA	NA	NA	NA	NA	NA	NA	NA	NA	NA	NA	NA	NA	NA	NA	NA	NA	NA	NA	NA	NA	NA	NA	NA
AT1G05790	-0.159042	1	-0.163997	1	-0.276879	1	0.0857571	1	-0.116468	1	-0.571162	0.000958097	-0.649381	2.06071e-05	0.757886	1.08696e-08	0.00137197	1	-0.429166	0.994132	-0.612172	0.000163639	0.698931	1.03074e-06
AT1G05793	NA	NA	NA	NA	NA	NA	NA	NA	NA	NA	NA	NA	NA	NA	NA	NA	NA	NA	NA	NA	NA	NA	NA	NA
AT1G05797	NA	NA	NA	NA	NA	NA	NA	NA	NA	NA	NA	NA	NA	NA	NA	NA	NA	NA	NA	NA	NA	NA	NA	NA
AT1G05800	2.51372	NA	-1.35996	NA	0.92864	1	3.99532	1	-0.879852	1	0.232544	1	4.94576	1	6.79392	1	-3.27545	1	-1.95288	1	0.419835	1	2.5011	1
AT1G05803	0.0897171	NA	0.118678	NA	0.299928	NA	0.981563	NA	0.0820131	NA	0.23771	NA	0.537558	NA	0.595724	NA	0.141817	NA	0.282785	NA	0.419814	NA	0.186204	NA
AT1G05805	-0.307576	1	-0.151533	1	-0.0242873	1	0.169841	1	0.0790723	1	-0.427104	1	-0.397763	1	0.645313	1.75595e-05	0.157974	1	-0.0568216	1	-0.377222	1	0.290631	1
AT1G05807	0.0897171	NA	-0.843069	NA	0.299928	NA	0.0198159	NA	0.0820131	NA	0.23771	NA	0.537558	NA	0.595724	NA	0.141817	NA	0.282785	NA	0.419814	NA	0.186204	NA
AT1G05810	0.00836243	1	-0.222084	1	-0.197949	1	-0.928026	0.0407004	0.462523	1	-0.294966	1	-0.508052	1	-1.41832	2.31146e-08	0.411605	1	0.756954	1	0.207217	1	-0.860707	0.2579
AT1G05813	0.0897171	NA	0.118678	NA	0.299928	NA	0.0198159	NA	0.0820131	NA	0.23771	NA	0.537558	NA	0.595724	NA	0.141817	NA	0.282785	NA	0.419814	NA	1.14795	NA
AT1G05817	0.0897171	NA	0.118678	NA	1.26168	NA	0.0198159	NA	0.0822597	NA	0.23771	NA	0.537558	NA	0.595724	NA	-0.81993	NA	0.282785	NA	0.419814	NA	0.186204	NA
AT1G05820	-0.178276	1	-0.267606	1	-0.374848	1	-0.148613	1	0.257057	1	-0.260001	1	-0.335556	1	0.408446	1	0.0939995	1	0.106645	1	0.217235	1	0.352973	1
AT1G05823	NA	NA	NA	NA	NA	NA	NA	NA	NA	NA	NA	NA	NA	NA	NA	NA	NA	NA	NA	NA	NA	NA	NA	NA
AT1G05827	NA	NA	NA	NA	NA	NA	NA	NA	NA	NA	NA	NA	NA	NA	NA	NA	NA	NA	NA	NA	NA	NA	NA	NA
AT1G05830	-0.160726	1	-0.128391	1	-0.349741	0.59458	-0.230964	1	-0.11546	1	-0.216188	1	-0.101827	1	-0.017205	1	-0.100934	1	-0.100312	1	-0.213694	1	-0.425139	0.0176708
AT1G05833	NA	NA	NA	NA	NA	NA	NA	NA	NA	NA	NA	NA	NA	NA	NA	NA	NA	NA	NA	NA	NA	NA	NA	NA
AT1G05835	0.789001	NA	-0.301076	NA	0.285026	1	0.00757342	1	0.0774918	1	-0.343535	1	0.542686	1	-1.25132	1	-0.486877	1	-0.767112	1	-1.57199	1	0.998338	1
AT1G05837	NA	NA	NA	NA	NA	NA	NA	NA	NA	NA	NA	NA	NA	NA	NA	NA	NA	NA	NA	NA	NA	NA	NA	NA
AT1G05840	-0.125808	1	-0.172949	1	-0.184439	1	0.402136	1	0.225135	1	-0.489531	1	-0.195219	1	0.623222	1	0.141815	1	-0.526069	1	-0.702129	1	0.440306	1
AT1G05843	0.0897196	NA	-0.774165	NA	2.12883	NA	-2.4345	NA	-0.879541	NA	-2.20509	NA	-0.424202	NA	0.595741	1	1.1036	NA	-0.678981	NA	1.3816	NA	0.186209	NA
AT1G05847	0.0897171	NA	0.118678	NA	-0.66182	NA	0.0198159	NA	0.0821611	NA	0.23771	NA	0.537558	NA	-0.366023	NA	-0.81993	NA	-0.678962	NA	0.419814	NA	0.186204	NA
AT1G05850	0.299546	1	0.16767	1	0.206413	1	-0.787519	1.43965e-08	0.208304	1	0.338514	1	-0.162957	1	-2.09355	8.81795e-76	0.0478158	1	0.562825	0.00576373	0.389955	1	-1.03949	7.19745e-17
AT1G05853	0.0897171	NA	1.08043	NA	0.299928	NA	0.0198159	NA	0.0820625	NA	0.23771	NA	0.537558	NA	0.595724	NA	0.141817	NA	0.282785	NA	1.38156	NA	0.186204	NA
AT1G05857	0.0723456	NA	3.60177	NA	3.61211	NA	3.18498	1	1.04364	NA	1.82684	NA	2.94635	1	1.5705	1	0.141824	1	4.59806	1	2.18335	NA	0.16099	1
AT1G05860	-0.191965	1	-0.16524	1	-0.781055	0.000246429	-0.489606	1	-0.127942	1	-0.57782	0.719802	-1.26899	1.34368e-13	-1.32482	3.45414e-14	0.0395077	1	-0.146517	1	-0.759371	0.00147985	-1.09074	3.00415e-09
AT1G05863	0.0897171	NA	0.118678	NA	0.299928	NA	0.0198159	NA	0.0821118	NA	-0.724037	NA	-0.42419	NA	0.595724	NA	0.141817	NA	1.24453	NA	0.419814	NA	0.186204	NA
AT1G05867	NA	NA	NA	NA	NA	NA	NA	NA	NA	NA	NA	NA	NA	NA	NA	NA	NA	NA	NA	NA	NA	NA	NA	NA
AT1G05870	0.189535	1	-0.134149	1	-0.444211	1	-0.588673	1	-0.0255358	1	-0.262994	1	-0.639969	1	-1.19339	4.05642e-06	0.102813	1	-0.67987	1	-1.06863	0.000133978	-2.09841	1.61277e-25
AT1G05873	NA	NA	NA	NA	NA	NA	NA	NA	NA	NA	NA	NA	NA	NA	NA	NA	NA	NA	NA	NA	NA	NA	NA	NA
AT1G05880	0.110903	1	3.98035	0.367701	6.96618	2.3367e-08	6.93342	5.99232e-10	-0.503847	1	4.60678	0.0220152	8.23789	8.99501e-12	6.00491	7.73107e-08	-1.43748	1	2.23218	1	8.7849	3.63976e-09	4.40738	0.00620693
AT1G05887	NA	NA	NA	NA	NA	NA	NA	NA	NA	NA	NA	NA	NA	NA	NA	NA	NA	NA	NA	NA	NA	NA	NA	NA
AT1G05890	-0.105658	1	-0.0966291	1	-0.31181	1	0.0981768	1	0.120888	1	-0.538263	1	-0.327889	1	0.767981	0.00341397	0.161625	1	-0.523412	1	-0.567664	1	0.456857	1
AT1G05893	NA	NA	NA	NA	NA	NA	NA	NA	NA	NA	NA	NA	NA	NA	NA	NA	NA	NA	NA	NA	NA	NA	NA	NA
AT1G05894	-0.680412	1	0.280851	1	-0.386583	1	0.111925	1	0.774238	1	-0.633164	1	-0.803552	1	-0.0163896	1	1.00677	1	-1.30056	1	-1.07677	1	1.0907	1
AT1G05897	-0.87203	NA	-0.843069	NA	3.15996	NA	0.0198159	NA	1.04302	NA	0.23771	NA	-0.42419	NA	0.595724	1	-1.73097	NA	-0.678962	NA	-0.541933	NA	0.186204	NA
AT1G05900	0.291143	1	0.0550415	1	-0.252431	1	-0.759924	2.04338e-09	0.145964	1	-0.488002	0.124934	-0.968378	3.32257e-13	-1.6809	4.29587e-42	0.419299	0.587859	0.0920506	1	-0.453652	0.224098	-1.37808	4.82847e-33
AT1G05903	0.0897171	NA	0.118678	NA	0.299928	NA	0.0198159	NA	0.0820131	NA	0.23771	NA	0.537558	NA	0.595724	NA	0.141817	NA	-0.678962	NA	0.419814	NA	0.186204	NA
AT1G05907	-0.87203	NA	0.118678	NA	0.299928	NA	0.0198159	NA	-0.879586	NA	0.23771	NA	0.537558	NA	-0.366023	NA	0.141817	NA	-0.678962	NA	0.419814	NA	0.186204	NA
AT1G05910	-0.393573	1	-0.321743	1	-0.204948	1	0.493141	0.058507	-0.480907	0.0868464	-0.0119718	1	0.156339	1	1.01121	1.83167e-17	-0.35222	1	-0.0600142	1	0.0547634	1	0.852843	2.57365e-11
AT1G05913	0.815731	NA	-2.09644	NA	0.891344	NA	-1.85599	NA	-2.1353	NA	2.14417	NA	-1.32122	1	3.03795	1	2.03107	NA	2.13495	NA	-0.54196	NA	1.14801	NA
AT1G05917	NA	NA	NA	NA	NA	NA	NA	NA	NA	NA	NA	NA	NA	NA	NA	NA	NA	NA	NA	NA	NA	NA	NA	NA
AT1G05920	1.05146	NA	0.118678	NA	0.299928	NA	0.981563	NA	0.0822607	NA	-0.724037	NA	0.537558	NA	2.5388	NA	0.141817	NA	0.282785	NA	1.38156	NA	0.186204	NA
AT1G05927	NA	NA	NA	NA	NA	NA	NA	NA	NA	NA	NA	NA	NA	NA	NA	NA	NA	NA	NA	NA	NA	NA	NA	NA
AT1G05930	0.994371	NA	2.01662	NA	-0.661851	NA	0.98161	NA	0.0818637	NA	2.12086	NA	2.41507	NA	3.04184	1	1.10362	NA	0.282799	NA	2.30324	NA	3.66896	NA
AT1G05933	NA	NA	NA	NA	NA	NA	NA	NA	NA	NA	NA	NA	NA	NA	NA	NA	NA	NA	NA	NA	NA	NA	NA	NA
AT1G05937	1.94337	NA	-1.36222	NA	-1.18101	NA	-0.941977	NA	-0.80882	NA	-0.660797	NA	-1.91005	NA	-1.25699	1	0.141824	NA	-0.594429	NA	-1.05415	NA	0.186213	NA
AT1G05940	0.083507	1	-0.020438	1	-0.334456	0.00757605	-0.139632	1	0.0119493	1	-0.380829	0.000100906	-0.696477	4.20117e-20	0.125428	1	0.117646	1	-0.385422	9.45926e-05	-0.304186	0.128451	-0.0589773	1
AT1G05943	NA	NA	NA	NA	NA	NA	NA	NA	NA	NA	NA	NA	NA	NA	NA	NA	NA	NA	NA	NA	NA	NA	NA	NA
AT1G05947	0.0897171	NA	0.118678	NA	-0.66182	NA	0.981563	NA	1.04272	NA	0.23771	NA	0.537558	NA	0.595724	NA	0.141817	NA	-0.678962	NA	0.419814	NA	-0.775544	NA
AT1G05950	-0.690492	1	-0.504661	1	-1.56656	6.20622e-07	-0.311766	1	-0.68406	1	-0.805379	1	-1.21632	0.0044344	-2.51504	6.90148e-10	-0.520464	1	-1.51074	7.06159e-05	-1.50849	0.000256754	-1.19119	1
AT1G05953	NA	NA	NA	NA	NA	NA	NA	NA	NA	NA	NA	NA	NA	NA	NA	NA	NA	NA	NA	NA	NA	NA	NA	NA
AT1G05957	0.0897171	NA	0.118678	NA	0.299928	NA	0.0198159	NA	0.0820625	NA	0.23771	NA	-0.42419	NA	0.595724	NA	0.141817	NA	0.282785	NA	0.419814	NA	-0.775544	NA
AT1G05960	-0.486627	0.430575	-0.269367	1	-0.165103	1	-0.357533	1	-0.485997	0.45299	-0.099908	1	-0.0230141	1	0.735904	1.935e-06	-0.335934	1	-0.0216939	1	-0.06179	1	0.453228	1
AT1G05963	-0.87203	NA	0.118678	NA	-0.66182	NA	-0.941931	NA	0.0822597	NA	0.23771	NA	0.537558	NA	0.595724	NA	0.141817	NA	-0.678962	NA	-0.541933	NA	1.14795	NA
AT1G05967	0.0897171	NA	1.08043	NA	0.299928	NA	0.0198159	NA	0.0820625	NA	0.23771	NA	0.537558	NA	0.595724	NA	0.141817	NA	0.282785	NA	-0.541933	NA	0.186204	NA
AT1G05970	-0.196516	1	-0.0715063	1	0.0745474	1	-0.666683	1	0.340802	1	-0.0238213	1	-0.180432	1	-1.30361	0.000161792	-0.0942512	1	0.253912	1	-0.217817	1	-0.789318	1
AT1G05973	NA	NA	NA	NA	NA	NA	NA	NA	NA	NA	NA	NA	NA	NA	NA	NA	NA	NA	NA	NA	NA	NA	NA	NA
AT1G05977	NA	NA	NA	NA	NA	NA	NA	NA	NA	NA	NA	NA	NA	NA	NA	NA	NA	NA	NA	NA	NA	NA	NA	NA
AT1G05980	NA	NA	NA	NA	NA	NA	NA	NA	NA	NA	NA	NA	NA	NA	NA	NA	NA	NA	NA	NA	NA	NA	NA	NA
AT1G05983	0.0897171	NA	-0.843069	NA	-0.567954	NA	-0.815331	NA	-0.879252	NA	0.23771	NA	-0.42419	NA	0.595724	1	0.141817	NA	1.24453	NA	1.38156	NA	0.186204	NA
AT1G05987	NA	NA	NA	NA	NA	NA	NA	NA	NA	NA	NA	NA	NA	NA	NA	NA	NA	NA	NA	NA	NA	NA	NA	NA
AT1G05990	0.0897216	1	4.05694	1	6.19628	1	5.22902	1	0.0819017	1	3.74506	1	8.57617	0.00147823	4.47638	1	0.141824	1	3.72165	1	6.60895	0.725862	4.02983	1
AT1G05993	-1.7939	NA	0.118681	NA	0.299934	NA	0.0198163	NA	0.975913	NA	-0.656299	NA	0.537568	NA	0.595736	1	0.104629	NA	2.12354	NA	0.419823	NA	0.186207	NA
AT1G05997	-2.33496	NA	-2.324	NA	-0.661842	NA	0.0198165	NA	2.52307	NA	-0.724062	NA	-0.424204	NA	-1.83588	1	-0.770501	NA	-0.582831	NA	1.38161	NA	0.18621	NA
AT1G06000	-2.22713	NA	-0.640209	NA	-1.5573	NA	-1.8395	NA	-0.916298	NA	-0.773021	NA	-1.67914	1	2.85165	1	-2.34197	NA	-2.89426	NA	0.419835	NA	2.16472	1
AT1G06002	0.58262	NA	1.71423	NA	1.26174	NA	-0.941978	NA	-0.182109	NA	-0.792969	NA	0.537584	1	0.595754	1	-0.849877	NA	-3.07759	NA	0.419835	NA	0.186213	1
AT1G06003	NA	NA	NA	NA	NA	NA	NA	NA	NA	NA	NA	NA	NA	NA	NA	NA	NA	NA	NA	NA	NA	NA	NA	NA
AT1G06007	NA	NA	NA	NA	NA	NA	NA	NA	NA	NA	NA	NA	NA	NA	NA	NA	NA	NA	NA	NA	NA	NA	NA	NA
AT1G06010	0.269866	1	-0.287295	1	-0.286022	1	-0.300772	1	-0.0727287	1	-0.228764	1	-0.276089	1	-0.54902	1	-0.282684	1	-0.627182	0.167025	-0.550579	1	-0.744914	0.183986
AT1G06013	NA	NA	NA	NA	NA	NA	NA	NA	NA	NA	NA	NA	NA	NA	NA	NA	NA	NA	NA	NA	NA	NA	NA	NA
AT1G06017	NA	NA	NA	NA	NA	NA	NA	NA	NA	NA	NA	NA	NA	NA	NA	NA	NA	NA	NA	NA	NA	NA	NA	NA
AT1G06020	-0.00811963	1	0.115929	1	-1.2318	1	-0.789562	1	-0.00113693	1	-1.35336	1	-1.61565	1	-1.26669	1	-0.273496	1	-0.581753	1	-1.12162	1	-1.66444	1
AT1G06023	0.089719	NA	-2.74639	NA	-1.55594	NA	-2.80913	NA	0.0824277	NA	-1.61807	NA	-1.89794	NA	0.595737	1	0.14182	NA	-1.55769	NA	0.419823	NA	-2.25224	NA
AT1G06027	0.0897171	NA	-0.843069	NA	-0.66182	NA	0.0198159	NA	-0.879586	NA	0.23771	NA	0.537558	NA	0.595724	NA	0.141817	NA	-0.678962	NA	0.419814	NA	0.186204	NA
AT1G06030	-1.37315	NA	-0.443303	NA	0.299942	NA	2.44858	NA	0.0865628	NA	1.25065	NA	2.41669	1	5.27571	1	0.145901	NA	2.14321	NA	2.30208	NA	1.70548	NA
AT1G06033	NA	NA	NA	NA	NA	NA	NA	NA	NA	NA	NA	NA	NA	NA	NA	NA	NA	NA	NA	NA	NA	NA	NA	NA
AT1G06037	0.0897171	NA	0.118678	NA	0.299928	NA	0.0198159	NA	0.0821118	NA	-0.724037	NA	0.537558	NA	0.595724	NA	0.141817	NA	-0.678962	NA	0.419814	NA	-0.775544	NA
AT1G06040	0.294479	1	1.22228	0.000160841	1.75099	2.72128e-12	0.774837	1	0.270761	1	0.176401	1	-0.0387656	1	-2.55477	2.214e-28	0.156944	1	2.08648	2.27051e-15	2.77702	9.33152e-32	-1.09022	0.00397544
AT1G06043	NA	NA	NA	NA	NA	NA	NA	NA	NA	NA	NA	NA	NA	NA	NA	NA	NA	NA	NA	NA	NA	NA	NA	NA
AT1G06045	0.0897171	NA	0.118678	NA	0.299928	NA	0.0198159	NA	-0.879734	NA	0.23771	NA	0.537558	NA	0.595724	NA	0.141817	NA	0.282785	NA	0.419814	NA	0.186204	NA
AT1G06047	0.0897171	NA	0.118678	NA	0.299928	NA	0.0198159	NA	0.0820625	NA	0.23771	NA	0.537558	NA	-0.366023	NA	0.141817	NA	-0.678962	NA	0.419814	NA	0.186204	NA
AT1G06050	0.0510953	1	-0.0332922	1	1.38149	1.30201e-08	2.27118	9.32322e-28	0.269155	1	1.30867	3.98543e-06	2.34872	1.0669e-27	3.28997	1.99058e-64	-0.0777824	1	0.615884	1	1.73365	8.22854e-14	2.03271	3.35998e-23
AT1G06053	0.0897171	NA	0.118678	NA	0.299928	NA	0.0198159	NA	0.0820131	NA	0.23771	NA	0.537558	NA	0.595724	NA	-0.81993	NA	0.282785	NA	0.419814	NA	0.186204	NA
AT1G06057	1.05146	NA	0.118678	NA	0.299928	NA	0.0198159	NA	-0.879685	NA	0.23771	NA	0.537558	NA	0.595724	NA	0.141817	NA	0.282785	NA	0.419814	NA	0.186204	NA
AT1G06060	0.236605	1	0.236785	1	0.739138	8.82673e-06	0.627579	0.00228694	0.300779	1	0.334766	1	0.995734	3.82973e-13	1.25102	1.16678e-22	-0.00608006	1	0.158366	1	0.704851	7.07951e-05	0.769294	1.29536e-06
AT1G06063	NA	NA	NA	NA	NA	NA	NA	NA	NA	NA	NA	NA	NA	NA	NA	NA	NA	NA	NA	NA	NA	NA	NA	NA
AT1G06067	0.0897171	NA	0.118678	NA	0.299928	NA	0.0198159	NA	0.0820131	NA	0.23771	NA	-0.42419	NA	0.595724	NA	0.141817	NA	0.282785	NA	0.419814	NA	0.186204	NA
AT1G06070	-0.309806	1	0.0907909	1	0.372979	1	0.533031	0.00779603	-0.143262	1	0.0942688	1	0.572299	0.00145175	0.851543	8.66213e-12	-0.0318408	1	0.0300347	1	0.0797591	1	0.554629	0.00486254
AT1G06073	0.0897171	NA	1.08043	NA	-0.66182	NA	0.0198159	NA	0.0824053	NA	-0.724037	NA	0.537558	NA	-0.366023	1	1.10356	NA	0.282785	NA	1.33669	NA	1.14795	NA
AT1G06080	-0.867181	1	3.50475	1	2.55577	1	1.68443	1	2.34254	1	4.86156	1	-1.05543	1	-1.26035	1	3.08369	1	2.19951	1	0.964179	1	-1.73965	1
AT1G06083	NA	NA	NA	NA	NA	NA	NA	NA	NA	NA	NA	NA	NA	NA	NA	NA	NA	NA	NA	NA	NA	NA	NA	NA
AT1G06087	NA	NA	NA	NA	NA	NA	NA	NA	NA	NA	NA	NA	NA	NA	NA	NA	NA	NA	NA	NA	NA	NA	NA	NA
AT1G06090	-0.623867	NA	0.689264	NA	-1.46165	1	0.0143099	1	-0.81881	1	0.834086	1	-1.04157	1	-0.426896	1	-0.10256	1	-0.0763147	1	-1.21811	1	-1.00374	1
AT1G06093	NA	NA	NA	NA	NA	NA	NA	NA	NA	NA	NA	NA	NA	NA	NA	NA	NA	NA	NA	NA	NA	NA	NA	NA
AT1G06097	NA	NA	NA	NA	NA	NA	NA	NA	NA	NA	NA	NA	NA	NA	NA	NA	NA	NA	NA	NA	NA	NA	NA	NA
AT1G06100	0.0897209	NA	0.221527	NA	1.26173	NA	-0.941971	NA	-1.78679	NA	-2.17741	NA	-1.91313	NA	0.595749	1	1.97912	NA	1.16541	NA	0.419832	NA	-0.775576	NA
AT1G06103	-1.24663	NA	1.2579	NA	0.299937	NA	-0.963227	NA	0.0822988	NA	0.237717	NA	-0.424202	NA	0.595742	1	-2.28667	NA	1.24457	NA	0.419827	NA	0.186209	NA
AT1G06110	0.121727	1	-0.316075	1	-0.514417	1	-0.530328	1	0.389262	1	-0.978471	3.96453e-09	-1.56493	1.54936e-26	-2.50505	7.27245e-60	0.0918113	1	-0.486893	1	-1.28626	2.17766e-17	-1.48775	9.53668e-23
AT1G06113	1.05146	NA	-0.778834	NA	0.299928	NA	0.0198159	NA	-0.879195	NA	0.23771	NA	-0.42419	NA	0.595724	1	-0.81993	NA	0.282785	NA	0.419814	NA	-0.775544	NA
AT1G06117	NA	NA	NA	NA	NA	NA	NA	NA	NA	NA	NA	NA	NA	NA	NA	NA	NA	NA	NA	NA	NA	NA	NA	NA
AT1G06120	0.0897171	NA	1.08043	NA	0.299928	NA	0.981563	NA	0.0825459	NA	2.08684	NA	1.4993	NA	0.595724	1	1.95053	NA	0.282785	NA	0.419814	NA	1.14795	NA
AT1G06123	NA	NA	NA	NA	NA	NA	NA	NA	NA	NA	NA	NA	NA	NA	NA	NA	NA	NA	NA	NA	NA	NA	NA	NA
AT1G06127	0.0897171	NA	0.118678	NA	0.299928	NA	2.91045	NA	0.0827795	NA	0.23771	NA	2.44441	1	6.86612	1	0.141817	NA	0.282785	NA	0.419814	NA	5.02581	1
AT1G06130	0.157875	1	0.466306	1	1.25787	1.13913e-12	0.931802	1.31242e-05	0.0709273	1	0.883606	7.89342e-05	1.57454	1.64362e-21	1.02653	2.4367e-07	0.103578	1	0.198239	1	0.716255	0.0433751	0.873202	0.000189949
AT1G06133	0.0897171	NA	0.118678	NA	0.299928	NA	0.0198159	NA	0.0822571	NA	-0.724037	NA	-0.42419	NA	0.595724	NA	0.141817	NA	-1.59079	NA	0.419814	NA	0.186204	NA
AT1G06135	1.05152	1	7.04893	0.0871375	7.90073	0.00552924	7.08723	0.0865459	-0.87984	1	8.67503	1.71308e-05	9.75816	4.20542e-06	0.676887	1	1.60952	1	6.33163	0.818042	6.89173	0.149538	2.34445	1
AT1G06137	0.0897215	1	4.53417	1	6.04626	1	5.17604	1	-1.77894	1	6.73021	1	8.36405	0.0970575	2.07888	1	0.141824	1	4.60177	1	5.44349	1	2.34961	1
AT1G06140	-0.385021	1	0.389776	1	0.544488	1	0.323843	1	-0.687877	1	0.913698	1	1.24085	1	0.39728	1	-0.945142	1	0.184022	1	0.912202	1	0.761639	1
AT1G06143	-0.470179	1	-0.166156	1	-0.523463	1	0.0169307	1	-0.365262	1	-0.233797	1	-0.000502157	1	0.762882	1	-0.663231	1	-0.259669	1	0.0653106	1	0.511795	1
AT1G06147	0.0897171	NA	0.118678	NA	0.299928	NA	0.0198159	NA	0.0821118	NA	0.23771	NA	0.537558	NA	0.595724	NA	-0.81993	NA	-0.678962	NA	1.38156	NA	0.186204	NA
AT1G06148	-3.30893	1	-0.283147	1	0.50751	1	4.60264	2.32678e-07	-1.24014	1	0.724807	1	2.61734	0.125939	5.48437	2.10572e-22	-0.343862	1	-1.7152	1	-0.568653	1	4.76185	8.99171e-15
AT1G06150	-0.71851	6.14448e-09	-0.619526	3.3976e-06	-0.77834	5.087e-11	0.311496	1	-0.592439	4.28919e-05	-1.35401	5.96186e-37	-0.134818	1	0.440043	0.191728	-0.502811	0.00720088	-0.781224	5.95616e-11	-0.970575	1.54719e-17	0.543827	0.000649148
AT1G06153	NA	NA	NA	NA	NA	NA	NA	NA	NA	NA	NA	NA	NA	NA	NA	NA	NA	NA	NA	NA	NA	NA	NA	NA
AT1G06157	NA	NA	NA	NA	NA	NA	NA	NA	NA	NA	NA	NA	NA	NA	NA	NA	NA	NA	NA	NA	NA	NA	NA	NA
AT1G06160	-2.79165	0.061769	-0.512608	1	-0.389426	1	2.05172	1	-0.223071	1	-0.333855	1	0.706685	1	3.02286	0.00265183	2.17007	1	0.130328	1	-1.50993	1	2.58685	0.103012
AT1G06163	0.0897213	NA	0.118684	NA	0.299942	1	4.02222	1	0.0819836	1	0.237721	1	4.20669	1	7.30483	1	-2.53287	1	0.290526	1	2.63947	1	6.26145	1
AT1G06170	0.583403	NA	-0.0746018	NA	-1.58199	NA	0.285161	NA	0.0810155	NA	0.641947	NA	-3.52862	1	-1.38256	1	0.136741	NA	1.13082	NA	-1.18077	NA	-0.44198	1
AT1G06173	-1.00533	NA	0.392659	NA	-1.11103	NA	-0.423053	1	0.408953	NA	-1.75882	NA	0.382339	1	0.0180267	1	0.143818	1	-0.196724	1	-0.0133995	NA	0.186213	1
AT1G06177	0.0897171	NA	0.118678	NA	0.299928	NA	0.0198159	NA	-0.879537	NA	0.23771	NA	0.537558	NA	0.595724	NA	0.141817	NA	1.24453	NA	0.419814	NA	-0.775544	NA
AT1G06180	-0.61015	1	-0.445259	1	-0.717978	1	2.6104	0.00020248	0.224465	1	-0.583131	1	-0.169206	1	2.45885	0.00138288	-0.586832	1	-2.21325	0.534341	-1.60767	1	2.26671	0.0174086
AT1G06187	0.0897171	NA	0.118678	NA	1.26168	NA	0.0198159	NA	0.0821118	NA	0.23771	NA	1.4993	NA	0.595724	NA	0.141817	NA	0.282785	NA	-0.541933	NA	0.186204	NA
AT1G06190	0.578347	0.12593	-0.0118126	1	-0.211059	1	-0.893304	1.67685e-07	0.28101	1	-0.0715796	1	-0.430563	1	-0.325411	1	-0.0812352	1	0.319172	1	0.0849139	1	-0.27883	1
AT1G06197	NA	NA	NA	NA	NA	NA	NA	NA	NA	NA	NA	NA	NA	NA	NA	NA	NA	NA	NA	NA	NA	NA	NA	NA
AT1G06200	-0.0850992	1	0.163045	1	0.350231	1	0.172539	1	-0.250439	1	0.165534	1	0.305355	1	0.70216	2.69716e-09	-0.217756	1	0.0386529	1	0.188494	1	0.403702	0.550969
AT1G06203	NA	NA	NA	NA	NA	NA	NA	NA	NA	NA	NA	NA	NA	NA	NA	NA	NA	NA	NA	NA	NA	NA	NA	NA
AT1G06207	NA	NA	NA	NA	NA	NA	NA	NA	NA	NA	NA	NA	NA	NA	NA	NA	NA	NA	NA	NA	NA	NA	NA	NA
AT1G06210	-0.0749119	1	0.283434	1	0.798609	4.11732e-05	0.451804	1	-0.116288	1	0.536919	1	0.954843	1.41075e-08	0.993923	2.10149e-09	-0.165718	1	0.238889	1	0.9336	1.46593e-07	0.805822	4.15405e-05
AT1G06213	NA	NA	NA	NA	NA	NA	NA	NA	NA	NA	NA	NA	NA	NA	NA	NA	NA	NA	NA	NA	NA	NA	NA	NA
AT1G06217	NA	NA	NA	NA	NA	NA	NA	NA	NA	NA	NA	NA	NA	NA	NA	NA	NA	NA	NA	NA	NA	NA	NA	NA
AT1G06220	-0.239556	1	-0.533721	0.045064	-0.796959	6.44135e-08	-0.407271	1	-0.540655	0.0310551	-0.661122	0.000139948	-0.81862	5.04035e-08	-0.797816	3.9492e-07	-0.339551	1	-0.184831	1	-0.419639	1	-0.383471	1
AT1G06225	NA	NA	NA	NA	NA	NA	NA	NA	NA	NA	NA	NA	NA	NA	NA	NA	NA	NA	NA	NA	NA	NA	NA	NA
AT1G06227	-0.648406	1	-0.381653	1	-0.838716	1	-0.804467	1	-0.554643	1	-0.575733	1	-0.626146	1	-0.614552	1	-0.235515	1	-0.557956	1	-0.626886	1	0.198388	1
AT1G06230	-0.187649	1	0.0435881	1	-0.00349781	1	0.31144	1	-0.0455483	1	-0.0932322	1	0.42106	0.582812	0.887588	1.84416e-14	0.0066896	1	-0.173706	1	0.298839	1	0.521491	0.00517259
AT1G06233	NA	NA	NA	NA	NA	NA	NA	NA	NA	NA	NA	NA	NA	NA	NA	NA	NA	NA	NA	NA	NA	NA	NA	NA
AT1G06237	NA	NA	NA	NA	NA	NA	NA	NA	NA	NA	NA	NA	NA	NA	NA	NA	NA	NA	NA	NA	NA	NA	NA	NA
AT1G06240	0.136947	1	-0.29543	1	-1.04159	6.04983e-05	-1.5505	5.25659e-14	-0.305525	1	-1.11303	3.66778e-06	-2.56723	2.33018e-38	-3.80447	1.08782e-62	0.29138	1	-0.592789	1	-1.06547	3.25169e-05	-2.27086	6.48798e-29
AT1G06243	NA	NA	NA	NA	NA	NA	NA	NA	NA	NA	NA	NA	NA	NA	NA	NA	NA	NA	NA	NA	NA	NA	NA	NA
AT1G06247	NA	NA	NA	NA	NA	NA	NA	NA	NA	NA	NA	NA	NA	NA	NA	NA	NA	NA	NA	NA	NA	NA	NA	NA
AT1G06250	-0.258168	1	-0.143109	1	-1.0167	0.0183841	-1.14711	0.000717319	0.40347	1	-1.3788	6.94166e-07	-2.31108	8.81033e-18	-2.40577	1.33332e-14	-0.698714	1	-0.926366	0.147578	-1.69743	2.80615e-09	-1.08156	0.023234
AT1G06253	NA	NA	NA	NA	NA	NA	NA	NA	NA	NA	NA	NA	NA	NA	NA	NA	NA	NA	NA	NA	NA	NA	NA	NA
AT1G06257	NA	NA	NA	NA	NA	NA	NA	NA	NA	NA	NA	NA	NA	NA	NA	NA	NA	NA	NA	NA	NA	NA	NA	NA
AT1G06260	NA	NA	NA	NA	NA	NA	NA	NA	NA	NA	NA	NA	NA	NA	NA	NA	NA	NA	NA	NA	NA	NA	NA	NA
AT1G06263	NA	NA	NA	NA	NA	NA	NA	NA	NA	NA	NA	NA	NA	NA	NA	NA	NA	NA	NA	NA	NA	NA	NA	NA
AT1G06265	-0.260456	1	-0.533379	1	-1.20141	5.28128e-07	-1.18732	7.8269e-06	-0.334984	1	-1.64005	1.23541e-10	-1.65019	1.06593e-09	-1.61296	3.14752e-06	-0.1359	1	-0.639299	1	-1.54187	4.63364e-10	-1.70796	8.62393e-09
AT1G06267	NA	NA	NA	NA	NA	NA	NA	NA	NA	NA	NA	NA	NA	NA	NA	NA	NA	NA	NA	NA	NA	NA	NA	NA
AT1G06270	-0.408651	1	-0.530465	1	-1.14821	4.92863e-06	-0.496092	1	-0.667506	0.440988	-0.358968	1	-1.17215	4.56172e-05	-0.20764	1	-0.33832	1	-0.780806	0.712146	-0.664165	1	-0.324111	1
AT1G06273	NA	NA	NA	NA	NA	NA	NA	NA	NA	NA	NA	NA	NA	NA	NA	NA	NA	NA	NA	NA	NA	NA	NA	NA
AT1G06277	NA	NA	NA	NA	NA	NA	NA	NA	NA	NA	NA	NA	NA	NA	NA	NA	NA	NA	NA	NA	NA	NA	NA	NA
AT1G06280	0.0897171	NA	0.118678	NA	0.299928	NA	0.0198159	NA	0.0820131	NA	1.19946	NA	0.537558	NA	0.595724	NA	0.141817	NA	0.282785	NA	0.419814	NA	0.186204	NA
AT1G06283	NA	NA	NA	NA	NA	NA	NA	NA	NA	NA	NA	NA	NA	NA	NA	NA	NA	NA	NA	NA	NA	NA	NA	NA
AT1G06287	NA	NA	NA	NA	NA	NA	NA	NA	NA	NA	NA	NA	NA	NA	NA	NA	NA	NA	NA	NA	NA	NA	NA	NA
AT1G06290	0.305589	1	0.23342	1	0.437086	0.0583913	0.676351	9.0085e-09	0.373659	1	0.292343	1	0.269633	1	1.10101	8.8677e-28	0.152412	1	0.121231	1	0.29627	1	0.332523	1
AT1G06293	0.0897171	NA	0.118678	NA	0.299928	NA	0.981563	NA	0.0823486	NA	1.19946	NA	0.537558	NA	1.4031	1	-0.81993	NA	2.16988	NA	0.419814	NA	0.186204	NA
AT1G06297	NA	NA	NA	NA	NA	NA	NA	NA	NA	NA	NA	NA	NA	NA	NA	NA	NA	NA	NA	NA	NA	NA	NA	NA
AT1G06303	NA	NA	NA	NA	NA	NA	NA	NA	NA	NA	NA	NA	NA	NA	NA	NA	NA	NA	NA	NA	NA	NA	NA	NA
AT1G06307	0.0897171	NA	0.118678	NA	0.299928	NA	0.0198159	NA	1.04253	NA	0.23771	NA	0.537558	NA	0.595724	NA	0.141817	NA	0.282785	NA	0.419814	NA	0.186204	NA
AT1G06310	0.0897171	NA	0.118678	NA	-0.66182	NA	0.0198159	NA	-0.879053	NA	-2.61795	NA	1.4993	NA	-1.25774	1	1.10356	NA	0.282785	NA	-0.456295	NA	-0.775544	NA
AT1G06313	0.0897171	NA	0.118678	NA	1.26168	NA	0.0198159	NA	1.04287	NA	-0.724037	NA	-0.42419	NA	0.595724	1	1.10356	NA	1.24453	NA	0.419814	NA	0.186204	NA
AT1G06317	NA	NA	NA	NA	NA	NA	NA	NA	NA	NA	NA	NA	NA	NA	NA	NA	NA	NA	NA	NA	NA	NA	NA	NA
AT1G06320	0.0897171	NA	0.118678	NA	-0.66182	NA	0.0198159	NA	0.0821091	NA	-1.63462	NA	0.537558	NA	0.595724	NA	0.141817	NA	0.282785	NA	0.419814	NA	0.186204	NA
AT1G06323	0.0897171	NA	0.118678	NA	0.299928	NA	0.0198159	NA	0.0820131	NA	0.23771	NA	0.537558	NA	1.55747	NA	0.141817	NA	0.282785	NA	0.419814	NA	0.186204	NA
AT1G06327	NA	NA	NA	NA	NA	NA	NA	NA	NA	NA	NA	NA	NA	NA	NA	NA	NA	NA	NA	NA	NA	NA	NA	NA
AT1G06330	0.0897171	NA	0.118678	NA	0.299928	NA	0.0198159	NA	0.0820625	NA	0.23771	NA	1.4993	NA	0.595724	NA	-0.81993	NA	0.282785	NA	0.419814	NA	0.186204	NA
AT1G06333	0.0897171	NA	0.118678	NA	0.299928	NA	0.0198159	NA	0.0820131	NA	0.23771	NA	0.537558	NA	0.595724	NA	-0.81993	NA	0.282785	NA	0.419814	NA	0.186204	NA
AT1G06337	NA	NA	NA	NA	NA	NA	NA	NA	NA	NA	NA	NA	NA	NA	NA	NA	NA	NA	NA	NA	NA	NA	NA	NA
AT1G06340	1.05146	NA	0.118678	NA	1.26168	NA	1.89182	NA	1.04309	NA	-0.645798	NA	-0.42419	NA	0.595724	1	-0.81993	NA	0.282785	NA	-2.02283	NA	0.186204	NA
AT1G06343	0.0897171	NA	0.118678	NA	0.299928	NA	-0.941931	NA	-0.879685	NA	0.23771	NA	0.537558	NA	0.595724	NA	0.141817	NA	0.282785	NA	0.419814	NA	0.186204	NA
AT1G06347	0.0897171	NA	1.08043	NA	0.299928	NA	0.0198159	NA	0.0820131	NA	0.23771	NA	0.537558	NA	0.595724	NA	0.141817	NA	0.282785	NA	0.419814	NA	0.186204	NA
AT1G06350	0.115025	NA	1.95771	NA	-1.59212	NA	2.2118	NA	-0.879473	NA	0.237717	NA	-0.424202	NA	-0.366034	1	-0.819954	NA	0.282794	NA	1.3816	NA	0.186209	NA
AT1G06353	NA	NA	NA	NA	NA	NA	NA	NA	NA	NA	NA	NA	NA	NA	NA	NA	NA	NA	NA	NA	NA	NA	NA	NA
AT1G06357	NA	NA	NA	NA	NA	NA	NA	NA	NA	NA	NA	NA	NA	NA	NA	NA	NA	NA	NA	NA	NA	NA	NA	NA
AT1G06360	-0.560233	1	-0.543097	1	0.081276	1	-5.88386	0.580543	-1.6249	1	-1.98327	1	-1.91258	1	-3.76354	1	-0.618731	1	1.68235	1	-0.103697	1	-2.30996	1
AT1G06363	0.0897171	NA	0.118678	NA	0.299928	NA	0.981563	NA	0.0820131	NA	0.23771	NA	0.537558	NA	0.595724	NA	0.141817	NA	0.282785	NA	0.419814	NA	0.186204	NA
AT1G06373	0.0897171	NA	0.118678	NA	1.26168	NA	0.0198159	NA	0.0820625	NA	0.23771	NA	0.537558	NA	-0.366023	NA	0.141817	NA	0.282785	NA	0.419814	NA	0.186204	NA
AT1G06377	NA	NA	NA	NA	NA	NA	NA	NA	NA	NA	NA	NA	NA	NA	NA	NA	NA	NA	NA	NA	NA	NA	NA	NA
AT1G06380	-0.790726	0.432295	-0.71106	1	-0.903863	0.12115	0.322368	1	-1.23072	8.66711e-07	-0.238319	1	-0.00879459	1	0.735727	1	-0.754967	1	-0.19667	1	0.154595	1	0.941412	0.0871746
AT1G06383	0.0897171	NA	0.118678	NA	0.299928	NA	0.0198159	NA	1.04267	NA	-1.62427	NA	0.537558	NA	0.595724	NA	0.141817	NA	0.282785	NA	1.38156	NA	0.186204	NA
AT1G06387	0.0897171	NA	0.118678	NA	0.299928	NA	0.0198159	NA	0.0820625	NA	0.23771	NA	1.4993	NA	0.595724	NA	0.141817	NA	-0.678962	NA	0.419814	NA	0.186204	NA
AT1G06390	0.157478	1	-0.101865	1	-0.0497823	1	-0.119964	1	0.318773	1	-0.255609	1	-0.218014	1	-0.683168	3.5113e-08	0.139646	1	-0.0191345	1	-0.4112	0.328022	-0.541938	0.000387563
AT1G06393	0.0897171	NA	-0.843069	NA	0.299928	NA	0.0198159	NA	0.0820131	NA	0.23771	NA	0.537558	NA	0.595724	NA	0.141817	NA	0.282785	NA	0.419814	NA	0.186204	NA
AT1G06397	NA	NA	NA	NA	NA	NA	NA	NA	NA	NA	NA	NA	NA	NA	NA	NA	NA	NA	NA	NA	NA	NA	NA	NA
AT1G06400	0.136168	1	-0.0627751	1	-0.284083	1	-0.073621	1	0.251373	1	-0.406061	1	-0.632588	0.0571993	-0.108777	1	0.30675	1	-0.284621	1	-0.638942	0.0460959	-0.222304	1
AT1G06403	0.0897171	NA	0.118678	NA	0.299928	NA	0.0198159	NA	0.0821538	NA	0.23771	NA	-0.42419	NA	0.595724	NA	0.141817	NA	-0.678962	NA	2.20074	NA	0.186204	NA
AT1G06407	0.0897171	NA	0.118678	NA	0.299928	NA	0.981563	NA	-0.879685	NA	0.23771	NA	0.537558	NA	0.595724	NA	0.141817	NA	0.282785	NA	0.419814	NA	0.186204	NA
AT1G06410	-0.248731	1	0.0884995	1	-0.0436637	1	0.13976	1	0.0331068	1	0.371846	1	0.340954	1	0.373283	1	0.294675	1	0.36122	1	0.214859	1	0.21001	1
AT1G06413	0.0897171	NA	0.118678	NA	0.299928	NA	0.0198159	NA	1.04253	NA	0.23771	NA	0.537558	NA	0.595724	NA	0.141817	NA	0.282785	NA	0.419814	NA	0.186204	NA
AT1G06417	-0.864062	NA	-2.94653	NA	-2.17667	NA	0.771089	NA	-1.80743	NA	0.237722	NA	0.537584	1	-1.25702	1	1.02437	NA	-1.19819	NA	-2.01621	NA	1.54058	NA
AT1G06420	1.08997	NA	0.472199	NA	-1.06126	1	-0.894755	1	0.0845045	1	-0.0549782	1	-2.34596	1	-2.65583	1	1.2435	1	1.86484	1	0.835241	1	-1.28733	1
AT1G06423	NA	NA	NA	NA	NA	NA	NA	NA	NA	NA	NA	NA	NA	NA	NA	NA	NA	NA	NA	NA	NA	NA	NA	NA
AT1G06427	NA	NA	NA	NA	NA	NA	NA	NA	NA	NA	NA	NA	NA	NA	NA	NA	NA	NA	NA	NA	NA	NA	NA	NA
AT1G06430	0.854498	2.62017e-18	0.413518	0.0414562	0.0956063	1	0.18104	1	0.62991	1.24317e-08	-0.128498	1	-0.337984	1	-0.0455229	1	0.864089	2.46011e-19	0.397704	0.078933	0.173959	1	-0.240315	1
AT1G06433	-0.87203	NA	-0.843069	NA	0.299928	NA	0.0198159	NA	0.0811521	NA	1.19946	NA	0.537558	NA	0.595724	1	-2.2996	NA	0.282785	NA	-0.541933	NA	0.186204	NA
AT1G06437	0.0897171	NA	1.08043	NA	0.299928	NA	0.0198159	NA	0.0820131	NA	0.23771	NA	0.537558	NA	0.595724	NA	0.141817	NA	0.282785	NA	0.419814	NA	0.186204	NA
AT1G06440	-0.041828	1	-0.152165	1	0.282733	1	0.497257	1	-0.403209	1	0.942535	0.00163412	1.48402	8.61423e-11	1.48874	5.6557e-09	-0.736893	1	0.224037	1	0.949487	0.0574421	1.08333	0.0607671
AT1G06443	0.97957	NA	0.118678	NA	-0.66182	NA	0.0198159	NA	0.0823516	NA	0.23771	NA	0.537558	NA	0.595724	1	0.141817	NA	1.18501	NA	-0.541933	NA	0.186204	NA
AT1G06447	0.0897171	NA	0.118678	NA	0.299928	NA	0.0198159	NA	0.0820131	NA	0.23771	NA	0.537558	NA	0.595724	NA	0.141817	NA	0.282785	NA	0.419814	NA	1.14795	NA
AT1G06450	1.17518	1	-0.153165	1	0.372576	1	0.366627	1	0.997824	1	1.21339	1	0.299317	1	0.973616	1	0.261845	1	0.213694	1	0.727353	1	1.01056	1
AT1G06453	NA	NA	NA	NA	NA	NA	NA	NA	NA	NA	NA	NA	NA	NA	NA	NA	NA	NA	NA	NA	NA	NA	NA	NA
AT1G06457	NA	NA	NA	NA	NA	NA	NA	NA	NA	NA	NA	NA	NA	NA	NA	NA	NA	NA	NA	NA	NA	NA	NA	NA
AT1G06460	-0.437644	1	0.157113	1	-0.377061	1	-1.33808	1.56883e-18	-0.631259	0.0512473	-0.462696	1	-1.30783	1.6668e-17	-3.15425	1.10508e-101	0.104555	1	-0.0402293	1	-0.582927	0.349646	-0.526888	1
AT1G06463	NA	NA	NA	NA	NA	NA	NA	NA	NA	NA	NA	NA	NA	NA	NA	NA	NA	NA	NA	NA	NA	NA	NA	NA
AT1G06467	NA	NA	NA	NA	NA	NA	NA	NA	NA	NA	NA	NA	NA	NA	NA	NA	NA	NA	NA	NA	NA	NA	NA	NA
AT1G06470	-0.292306	0.475216	0.209434	1	0.123487	1	-0.305245	1	-0.226577	1	0.460427	1.27308e-05	0.284107	1	0.0111903	1	-0.0476999	1	0.287772	1	0.179035	1	0.371168	0.110542
AT1G06473	0.167362	1	-0.249566	1	-1.09069	1	-0.382945	1	0.724332	1	-1.54518	0.173772	-1.93585	0.00121465	-2.90638	6.53225e-06	-0.00330436	1	-1.08745	1	-1.81715	0.0109082	-1.97019	0.0057255
AT1G06475	NA	NA	NA	NA	NA	NA	NA	NA	NA	NA	NA	NA	NA	NA	NA	NA	NA	NA	NA	NA	NA	NA	NA	NA
AT1G06480	NA	NA	NA	NA	NA	NA	NA	NA	NA	NA	NA	NA	NA	NA	NA	NA	NA	NA	NA	NA	NA	NA	NA	NA
AT1G06483	0.0897171	NA	0.118678	NA	0.299928	NA	0.0198159	NA	0.0821094	NA	0.23771	NA	0.537558	NA	2.4722	NA	0.141817	NA	0.282785	NA	0.419814	NA	1.14795	NA
AT1G06487	0.198518	NA	-1.87733	NA	-2.76457	NA	-0.407365	1	-0.335137	NA	-2.3481	NA	-0.208067	1	-2.11045	1	-0.0236576	1	-1.72379	1	-1.80253	NA	-1.70522	1
AT1G06490	0.0339996	1	0.282018	1	-0.674084	1	-1.16818	0.23197	-0.204335	1	0.691206	1	-0.408029	1	-1.11658	1	0.513961	1	1.17313	0.200907	-0.0969614	1	-0.419326	1
AT1G06493	NA	NA	NA	NA	NA	NA	NA	NA	NA	NA	NA	NA	NA	NA	NA	NA	NA	NA	NA	NA	NA	NA	NA	NA
AT1G06497	0.0897213	NA	1.60162	NA	-0.661851	NA	-2.39937	NA	-1.76908	NA	-0.648845	NA	2.46486	NA	-0.293862	1	-0.819969	NA	2.14709	NA	-0.541959	NA	0.186212	NA
AT1G06500	0.10887	1	-0.0425508	1	-0.867024	0.00604035	-0.66155	1	0.319088	1	-0.71569	0.548836	-1.95183	4.32769e-22	-3.12367	5.87613e-38	0.214994	1	-0.460356	1	-0.984223	0.000395445	-1.31651	5.20138e-08
AT1G06507	0.0897171	NA	0.118678	NA	1.26168	NA	0.0198159	NA	0.0821118	NA	-0.724037	NA	0.537558	NA	0.595724	NA	0.141817	NA	-0.678962	NA	0.419814	NA	0.186204	NA
AT1G06510	0.326949	0.852878	-0.114453	1	-0.0666929	1	-0.313884	1	-0.0304591	1	-0.335247	1	0.0552268	1	0.0901163	1	-0.0034178	1	0.257423	1	-0.0874342	1	-0.320761	1
AT1G06513	0.0897171	NA	0.118678	NA	0.299928	NA	0.981563	NA	1.04258	NA	0.23771	NA	0.537558	NA	0.595724	NA	0.141817	NA	0.282785	NA	0.419814	NA	0.186204	NA
AT1G06515	-0.107987	1	0.020482	1	0.430287	1	0.765594	0.000223257	0.0265958	1	0.159261	1	0.80047	6.19376e-05	1.68502	5.75218e-33	-0.178389	1	-0.152698	1	0.220459	1	0.33894	1
AT1G06517	NA	NA	NA	NA	NA	NA	NA	NA	NA	NA	NA	NA	NA	NA	NA	NA	NA	NA	NA	NA	NA	NA	NA	NA
AT1G06520	-0.953083	1	-1.34373	1	-0.220461	1	-1.36194	1	0.255539	1	1.50707	1	0.864685	1	-1.0519	1	-0.476134	1	-0.935717	1	-0.665229	1	-1.58345	1
AT1G06527	0.0897171	NA	0.118678	NA	0.299928	NA	0.0198159	NA	0.0820625	NA	0.23771	NA	0.537558	NA	1.55747	NA	0.141817	NA	0.282785	NA	0.419814	NA	1.14795	NA
AT1G06530	0.0897171	NA	0.118678	NA	1.26168	NA	0.0198159	NA	0.0821118	NA	0.23771	NA	0.537558	NA	0.595724	NA	1.10356	NA	-0.678962	NA	0.419814	NA	0.186204	NA
AT1G06533	0.0897171	NA	1.08043	NA	0.299928	NA	0.0198159	NA	0.0820131	NA	0.23771	NA	0.537558	NA	0.595724	NA	0.141817	NA	0.282785	NA	0.419814	NA	0.186204	NA
AT1G06537	0.423356	NA	-0.0976684	NA	0.624026	1	0.289144	1	1.1486	1	1.60285	1	-0.471271	1	1.47542	1	0.52109	1	-1.5798	1	0.427375	1	1.27439	1
AT1G06540	3.32198	NA	2.60013	NA	-0.598646	NA	0.781579	NA	1.08022	NA	2.71423	NA	4.40142	1	4.62363	1	0.607429	NA	0.865185	NA	1.32267	NA	2.31941	1
AT1G06543	0.0897171	NA	0.118678	NA	1.26168	NA	0.0198159	NA	0.0821611	NA	0.23771	NA	1.4993	NA	0.595724	NA	0.141817	NA	1.24453	NA	0.419814	NA	1.14795	NA
AT1G06547	0.28054	NA	0.405392	NA	-1.18313	NA	-1.84073	NA	-2.37527	NA	-0.169345	NA	0.537584	1	-0.366041	1	-1.55914	NA	1.18614	NA	-0.474867	NA	-1.67156	1
AT1G06550	0.122743	1	-0.578298	0.764623	-0.93276	2.08108e-06	-1.69298	3.78104e-26	-0.548247	1	-0.947172	1.05544e-06	-0.319857	1	-1.23018	5.32383e-11	-0.437447	1	-0.526465	1	-0.750838	0.00546396	-1.45761	6.1178e-16
AT1G06553	-0.078224	NA	0.0999129	NA	0.027359	NA	-2.2039	1	-0.983603	NA	-1.76124	NA	1.49938	1	-1.2203	1	-0.702948	1	-0.593864	1	0.73952	NA	0.186213	1
AT1G06557	NA	NA	NA	NA	NA	NA	NA	NA	NA	NA	NA	NA	NA	NA	NA	NA	NA	NA	NA	NA	NA	NA	NA	NA
AT1G06560	-0.244876	1	-0.762677	0.00250907	-1.00165	4.59779e-07	-0.19686	1	-0.486545	1	-0.74147	0.0105385	-0.557881	1	0.204369	1	-0.541039	1	-0.334305	1	-0.315527	1	0.17857	1
AT1G06567	0.0897201	NA	0.118682	NA	0.299938	NA	0.892168	NA	-0.831424	NA	0.237718	NA	0.541174	NA	-1.27028	1	1.04099	NA	-0.678985	NA	0.419828	NA	-0.77557	NA
AT1G06570	0.60834	1	0.20443	1	0.661988	1	1.30072	0.0932736	1.14883	1	-0.510193	1	1.23679	0.302514	1.45647	0.00714673	1.04525	1	-0.302029	1	-0.235916	1	0.805236	1
AT1G06573	NA	NA	NA	NA	NA	NA	NA	NA	NA	NA	NA	NA	NA	NA	NA	NA	NA	NA	NA	NA	NA	NA	NA	NA
AT1G06577	-0.395774	1	-0.88009	1	-0.829954	1	0.358867	1	-0.919014	1	0.0976203	1	-0.910479	1	-0.878296	1	0.318305	1	-0.45538	1	-0.419178	1	-0.992529	1
AT1G06580	0.109441	1	0.130429	1	0.354232	1	0.260718	1	0.159064	1	0.736153	1	0.909431	0.0199518	0.0105763	1	-0.0416725	1	0.420836	1	0.602209	1	-0.293724	1
AT1G06583	NA	NA	NA	NA	NA	NA	NA	NA	NA	NA	NA	NA	NA	NA	NA	NA	NA	NA	NA	NA	NA	NA	NA	NA
AT1G06587	NA	NA	NA	NA	NA	NA	NA	NA	NA	NA	NA	NA	NA	NA	NA	NA	NA	NA	NA	NA	NA	NA	NA	NA
AT1G06590	-0.457808	1	-0.666227	0.0203942	-0.447864	1	-0.351363	1	-0.670463	0.0948153	-0.2821	1	-0.494618	1	-0.72581	0.0457005	-0.435208	1	-0.210351	1	-0.517289	1	0.120005	1
AT1G06593	-0.509716	NA	-1.34544	NA	-2.18104	NA	-1.82229	NA	1.04362	NA	-1.23598	NA	-0.797459	1	-0.366041	1	-1.75583	NA	2.17747	NA	-1.44303	NA	-0.352108	NA
AT1G06603	-0.87203	NA	0.118678	NA	0.299928	NA	0.0198159	NA	0.0821118	NA	0.23771	NA	0.537558	NA	0.595724	NA	-0.81993	NA	1.24453	NA	0.419814	NA	0.186204	NA
AT1G06607	1.05146	NA	0.118678	NA	0.299928	NA	0.0198159	NA	0.0825211	NA	0.23771	NA	0.537558	NA	2.28987	1	-2.30092	NA	0.282785	NA	0.419814	NA	0.186204	NA
AT1G06610	NA	NA	NA	NA	NA	NA	NA	NA	NA	NA	NA	NA	NA	NA	NA	NA	NA	NA	NA	NA	NA	NA	NA	NA
AT1G06613	0.0897171	NA	0.118678	NA	0.299928	NA	0.981563	NA	0.0820131	NA	0.23771	NA	0.537558	NA	0.595724	NA	0.141817	NA	0.282785	NA	0.419814	NA	0.186204	NA
AT1G06617	0.0897171	NA	0.118678	NA	0.299928	NA	0.0198159	NA	0.0820131	NA	0.23771	NA	0.537558	NA	0.595724	NA	0.141817	NA	0.282785	NA	1.38156	NA	0.186204	NA
AT1G06620	0.279096	1	-0.604119	1	0.420459	1	1.167	1	0.315416	1	0.824749	1	3.51034	7.40797e-07	4.0893	2.31644e-10	-0.537392	1	-1.91721	1	-0.553521	1	3.16198	3.1092e-05
AT1G06627	0.0897195	NA	0.118681	NA	2.12871	NA	1.89154	NA	0.0822804	NA	2.12889	NA	3.96284	NA	5.09164	1	0.141821	NA	0.282793	NA	0.419825	NA	1.17395	NA
AT1G06630	-0.0718656	1	0.436907	1	0.413162	1	0.231035	1	0.0184217	1	0.652502	0.447697	1.062	7.79913e-08	0.547446	1	0.113656	1	0.444141	1	0.921156	3.78502e-05	0.367984	1
AT1G06633	NA	NA	NA	NA	NA	NA	NA	NA	NA	NA	NA	NA	NA	NA	NA	NA	NA	NA	NA	NA	NA	NA	NA	NA
AT1G06637	0.0897202	NA	1.08046	NA	0.299938	NA	-1.86814	NA	0.0821455	NA	2.65321	NA	-0.424204	NA	-0.0765745	1	1.04098	NA	0.282795	NA	2.86352	NA	2.6507	NA
AT1G06640	1.13991	0.00110299	0.118802	1	0.881209	0.523889	-0.401968	1	0.604102	1	0.854191	0.923094	1.0994	0.0033355	-0.132174	1	-0.212694	1	-0.00719759	1	0.636949	1	-0.496679	1
AT1G06645	-0.120732	1	-0.458848	1	-1.04045	4.09059e-05	-1.58806	2.74981e-15	-0.160465	1	-1.62428	4.37419e-16	-2.64282	7.4299e-42	-3.87247	2.90207e-64	-0.0877638	1	-1.08262	1.02446e-05	-1.75945	7.31915e-19	-1.57468	2.19497e-13
AT1G06650	0.121459	1	0.157686	1	-0.0249439	1	-0.292544	1	0.0608027	1	-0.340272	1	-0.474957	1	-0.434034	1	0.0946833	1	-0.251161	1	-0.339384	1	-0.41984	1
AT1G06657	NA	NA	NA	NA	NA	NA	NA	NA	NA	NA	NA	NA	NA	NA	NA	NA	NA	NA	NA	NA	NA	NA	NA	NA
AT1G06660	0.636001	1	0.278879	1	0.476494	1	-0.689517	1	1.05776	1	0.95497	1	0.544562	1	1.36124	1	0.838509	1	0.403254	1	0.969875	1	0.452888	1
AT1G06663	NA	NA	NA	NA	NA	NA	NA	NA	NA	NA	NA	NA	NA	NA	NA	NA	NA	NA	NA	NA	NA	NA	NA	NA
AT1G06667	-1.79422	NA	-0.843069	NA	0.299928	NA	0.0198159	NA	-1.75064	NA	1.19946	NA	2.35719	NA	0.595724	1	0.141817	NA	-0.678962	NA	0.419814	NA	-1.29485	NA
AT1G06670	-0.473735	1	-0.589003	0.336827	-1.10005	3.40747e-11	-0.424125	1	-0.645384	0.0502608	-0.875877	4.94734e-06	-1.11063	5.59311e-11	-0.737217	0.00368584	-0.124457	1	-0.35179	1	-0.542052	1	-0.479283	1
AT1G06673	0.0897171	NA	1.08043	NA	0.299928	NA	0.0198159	NA	0.0820131	NA	0.23771	NA	0.537558	NA	0.595724	NA	0.141817	NA	0.282785	NA	0.419814	NA	0.186204	NA
AT1G06677	NA	NA	NA	NA	NA	NA	NA	NA	NA	NA	NA	NA	NA	NA	NA	NA	NA	NA	NA	NA	NA	NA	NA	NA
AT1G06680	0.447242	1	0.245466	1	0.14977	1	-0.772174	1	0.574296	1	-0.234176	1	-1.48784	6.98514e-07	-4.2104	8.24925e-74	0.58439	1	0.898942	1	0.0706121	1	-1.7579	9.02094e-11
AT1G06683	NA	NA	NA	NA	NA	NA	NA	NA	NA	NA	NA	NA	NA	NA	NA	NA	NA	NA	NA	NA	NA	NA	NA	NA
AT1G06687	-1.07261	1	0.380328	1	0.151752	1	-1.27799	1	0.317396	1	-0.369655	1	0.210255	1	-0.915137	1	0.335777	1	0.74489	1	1.07789	1	-0.957412	1
AT1G06690	0.331188	1	-0.188936	1	-0.445137	1	-1.13351	4.34304e-16	-0.149607	1	-0.698409	0.00016843	-0.919706	3.30923e-09	-2.10834	6.64231e-50	0.206117	1	-0.0493963	1	-0.114756	1	-1.13271	3.37841e-15
AT1G06693	-0.405738	NA	-0.261841	NA	-0.689483	NA	-0.83084	NA	0.0821202	NA	-0.76759	NA	1.28199	1	-0.302218	1	-0.273257	NA	1.60975	NA	-0.589199	NA	1.14801	1
AT1G06697	-0.87203	NA	0.118678	NA	0.299928	NA	0.0198159	NA	0.0820131	NA	0.23771	NA	0.537558	NA	0.595724	NA	0.141817	NA	0.282785	NA	0.419814	NA	0.186204	NA
AT1G06700	-0.210808	1	-0.158441	1	-0.103946	1	-0.283508	1	-0.10829	1	-0.412389	1	-0.383578	1	-0.266891	1	0.170103	1	-0.169777	1	-0.378991	1	-0.296768	1
AT1G06703	NA	NA	NA	NA	NA	NA	NA	NA	NA	NA	NA	NA	NA	NA	NA	NA	NA	NA	NA	NA	NA	NA	NA	NA
AT1G06707	NA	NA	NA	NA	NA	NA	NA	NA	NA	NA	NA	NA	NA	NA	NA	NA	NA	NA	NA	NA	NA	NA	NA	NA
AT1G06710	-0.690615	1	-0.788386	0.388863	-1.32668	3.58471e-07	-0.0171691	1	-0.771798	0.393454	-0.78477	0.840851	-0.14775	1	1.30421	3.31031e-07	-0.578225	1	-0.833782	0.610153	-0.256326	1	1.04662	0.0135287
AT1G06713	NA	NA	NA	NA	NA	NA	NA	NA	NA	NA	NA	NA	NA	NA	NA	NA	NA	NA	NA	NA	NA	NA	NA	NA
AT1G06717	NA	NA	NA	NA	NA	NA	NA	NA	NA	NA	NA	NA	NA	NA	NA	NA	NA	NA	NA	NA	NA	NA	NA	NA
AT1G06720	-0.897895	0.00917884	-1.26407	3.10744e-08	-1.56749	6.55597e-14	0.820557	0.0945699	-1.38057	1.81044e-10	-1.14865	3.56037e-06	-0.417913	1	1.79114	4.78398e-19	-1.10312	1.61293e-05	-0.821275	0.123546	-0.410057	1	1.86302	2.75851e-20
AT1G06723	NA	NA	NA	NA	NA	NA	NA	NA	NA	NA	NA	NA	NA	NA	NA	NA	NA	NA	NA	NA	NA	NA	NA	NA
AT1G06727	NA	NA	NA	NA	NA	NA	NA	NA	NA	NA	NA	NA	NA	NA	NA	NA	NA	NA	NA	NA	NA	NA	NA	NA
AT1G06730	-0.118802	1	-0.340988	1	-0.625178	4.99866e-05	-0.913011	1.78968e-13	-0.226669	1	-0.740844	6.68742e-08	-0.784349	3.06409e-08	-1.33154	3.06038e-23	-0.0546628	1	-0.104245	1	-0.292201	1	-1.21286	2.80602e-20
AT1G06733	NA	NA	NA	NA	NA	NA	NA	NA	NA	NA	NA	NA	NA	NA	NA	NA	NA	NA	NA	NA	NA	NA	NA	NA
AT1G06737	NA	NA	NA	NA	NA	NA	NA	NA	NA	NA	NA	NA	NA	NA	NA	NA	NA	NA	NA	NA	NA	NA	NA	NA
AT1G06740	0.0820121	1	-0.221144	1	-0.714068	1	-0.511315	1	-0.0552193	1	-0.163845	1	-0.0822751	1	-0.697161	1	0.202577	1	-0.313927	1	-0.341613	1	-0.816376	1
AT1G06743	NA	NA	NA	NA	NA	NA	NA	NA	NA	NA	NA	NA	NA	NA	NA	NA	NA	NA	NA	NA	NA	NA	NA	NA
AT1G06747	NA	NA	NA	NA	NA	NA	NA	NA	NA	NA	NA	NA	NA	NA	NA	NA	NA	NA	NA	NA	NA	NA	NA	NA
AT1G06750	0.554394	1	0.765823	1	0.348153	1	0.26192	1	0.310889	1	1.27921	1	0.876443	1	-1.46496	1	0.512771	1	0.284652	1	0.618808	1	-1.11077	1
AT1G06753	NA	NA	NA	NA	NA	NA	NA	NA	NA	NA	NA	NA	NA	NA	NA	NA	NA	NA	NA	NA	NA	NA	NA	NA
AT1G06757	NA	NA	NA	NA	NA	NA	NA	NA	NA	NA	NA	NA	NA	NA	NA	NA	NA	NA	NA	NA	NA	NA	NA	NA
AT1G06760	-0.275525	1	-0.0228801	1	0.29511	1	0.930045	6.80863e-05	0.174441	1	-0.12654	1	1.43083	8.84542e-16	1.51417	8.92284e-18	0.617089	1	-0.41002	1	0.52665	1	0.24957	1
AT1G06763	-0.493267	NA	-1.07033	NA	-1.62899	1	0.919162	1	0.817536	1	-1.49895	1	-1.20142	1	-0.315056	1	-0.443122	1	-1.47917	1	-1.07548	1	-0.803711	1
AT1G06770	0.000269376	1	0.229208	1	0.425688	1	0.139152	1	-0.142851	1	-0.189308	1	0.444653	1	0.602884	0.00539365	-0.124351	1	-0.0712627	1	0.297643	1	0.351038	1
AT1G06773	NA	NA	NA	NA	NA	NA	NA	NA	NA	NA	NA	NA	NA	NA	NA	NA	NA	NA	NA	NA	NA	NA	NA	NA
AT1G06777	NA	NA	NA	NA	NA	NA	NA	NA	NA	NA	NA	NA	NA	NA	NA	NA	NA	NA	NA	NA	NA	NA	NA	NA
AT1G06780	-0.0956287	1	0.3778	1	0.83061	2.26814e-05	0.865934	6.21347e-06	-0.00587733	1	0.804918	8.13578e-05	1.28445	6.41948e-17	1.72768	1.43633e-32	0.246364	1	0.102802	1	0.712503	0.00563794	1.12977	5.89778e-12
AT1G06783	0.0897171	NA	0.118678	NA	0.299928	NA	0.0198159	NA	-0.879685	NA	1.19946	NA	0.537558	NA	0.595724	NA	0.141817	NA	0.282785	NA	0.419814	NA	0.186204	NA
AT1G06787	NA	NA	NA	NA	NA	NA	NA	NA	NA	NA	NA	NA	NA	NA	NA	NA	NA	NA	NA	NA	NA	NA	NA	NA
AT1G06790	-0.404538	1	-0.673262	1	-1.1657	2.72967e-05	-0.534058	1	-0.700583	0.900387	-0.46629	1	-1.36998	8.77312e-06	-1.63357	8.461e-07	-0.634828	1	-0.489435	1	-0.682847	1	-1.00185	0.161264
AT1G06797	NA	NA	NA	NA	NA	NA	NA	NA	NA	NA	NA	NA	NA	NA	NA	NA	NA	NA	NA	NA	NA	NA	NA	NA
AT1G06800	0.165247	1	-0.106994	1	0.777882	1	1.08854	0.00266359	0.252859	1	0.761943	1	1.76041	6.40217e-15	3.03155	4.66021e-49	-0.0891576	1	0.595682	1	1.31091	4.99635e-06	2.2706	5.97084e-24
AT1G06810	-0.872073	NA	0.118684	NA	-1.17102	NA	0.981611	NA	0.0941958	NA	-1.63178	NA	-0.354653	1	-0.366041	1	-1.00839	NA	-0.489922	NA	-0.404469	NA	-0.135745	1
AT1G06817	0.0897171	NA	0.118678	NA	0.299928	NA	0.0198159	NA	0.0820131	NA	1.19946	NA	0.537558	NA	0.595724	NA	0.141817	NA	0.282785	NA	0.419814	NA	0.186204	NA
AT1G06820	0.0363773	1	-0.207172	1	-0.357465	1	-1.04028	2.42407e-18	-0.0511799	1	-0.284033	1	-0.594148	0.000535332	-1.70973	2.03567e-46	0.126078	1	0.14265	1	-0.0835002	1	-1.03553	3.46937e-17
AT1G06823	0.0897171	NA	0.118678	NA	0.299928	NA	0.0198159	NA	0.0809282	NA	0.23771	NA	0.537558	NA	0.595724	NA	1.10356	NA	0.282785	NA	1.38156	NA	0.186204	NA
AT1G06827	0.0897171	NA	0.118678	NA	0.299928	NA	0.0198159	NA	0.0820625	NA	0.23771	NA	0.537558	NA	0.595724	NA	0.141817	NA	0.282785	NA	0.419814	NA	0.186204	NA
AT1G06830	0.273647	1	0.371202	1	0.033077	1	-1.59201	1.0044e-08	-0.0269896	1	0.32006	1	-0.743538	1	-2.42979	2.01741e-23	0.380313	1	0.859677	0.980904	0.405928	1	-0.37524	1
AT1G06833	0.22308	1	0.196436	1	0.566438	1	-0.349236	1	1.47904	1	0.470475	1	0.515403	1	-1.75234	1	0.0189931	1	1.25375	1	1.00109	1	-0.515538	1
AT1G06837	NA	NA	NA	NA	NA	NA	NA	NA	NA	NA	NA	NA	NA	NA	NA	NA	NA	NA	NA	NA	NA	NA	NA	NA
AT1G06840	-0.636242	1	0.458082	1	1.01992	0.000307118	1.29182	2.00655e-08	-0.291358	1	0.781327	0.291857	1.3693	5.91429e-10	2.17583	1.55178e-29	0.122023	1	0.94151	0.00547284	1.48096	7.43918e-12	1.66817	9.51114e-16
AT1G06850	0.308162	1	0.954378	0.00032075	1.64159	4.42253e-18	1.12385	9.37608e-07	0.692926	1	1.86038	8.00815e-24	2.1526	3.23697e-33	0.998358	8.35213e-05	0.505177	1	0.777654	0.0925614	1.92147	8.3036e-26	0.627446	1
AT1G06853	0.0897171	NA	0.118678	NA	0.299928	NA	0.0198159	NA	-0.879734	NA	0.23771	NA	0.537558	NA	0.595724	NA	0.141817	NA	0.282785	NA	0.419814	NA	0.186204	NA
AT1G06857	0.0897171	NA	0.118678	NA	0.299928	NA	0.0198159	NA	0.0820131	NA	0.23771	NA	0.537558	NA	0.595724	NA	0.141817	NA	1.24453	NA	0.419814	NA	0.186204	NA
AT1G06860	NA	NA	NA	NA	NA	NA	NA	NA	NA	NA	NA	NA	NA	NA	NA	NA	NA	NA	NA	NA	NA	NA	NA	NA
AT1G06863	NA	NA	NA	NA	NA	NA	NA	NA	NA	NA	NA	NA	NA	NA	NA	NA	NA	NA	NA	NA	NA	NA	NA	NA
AT1G06867	0.0897215	NA	2.58214	NA	-0.00730234	NA	1.88237	NA	0.978098	NA	1.25513	NA	2.39894	1	1.56957	1	0.141824	NA	1.24459	NA	3.85894	NA	1.4949	NA
AT1G06870	0.183422	1	0.217481	1	1.31563	1.63746e-09	1.2322	7.08773e-08	-0.101841	1	1.01321	0.000328682	2.57585	7.07646e-44	2.29607	2.39682e-35	0.0639353	1	0.68887	1	2.08682	5.03343e-28	1.78769	5.29797e-20
AT1G06873	NA	NA	NA	NA	NA	NA	NA	NA	NA	NA	NA	NA	NA	NA	NA	NA	NA	NA	NA	NA	NA	NA	NA	NA
AT1G06877	0.0897216	NA	-0.843111	NA	2.52727	1	2.6234	1	0.0818475	1	3.90216	1	6.04624	0.45453	8.567	2.03254e-05	1.10362	1	-0.678996	1	1.91296	1	4.59725	0.227546
AT1G06880	NA	NA	NA	NA	NA	NA	NA	NA	NA	NA	NA	NA	NA	NA	NA	NA	NA	NA	NA	NA	NA	NA	NA	NA
AT1G06883	0.0897209	NA	0.118683	NA	1.26173	NA	0.0198167	NA	-0.879793	NA	3.38674	NA	3.72577	NA	-0.895802	1	0.127377	NA	1.77683	NA	0.419832	NA	1.148	NA
AT1G06890	0.112117	1	0.183872	1	0.291495	1	0.284949	1	0.109716	1	0.166117	1	0.454571	0.00814585	0.86639	8.51741e-18	0.0359319	1	-0.0681277	1	-0.10259	1	0.660566	5.98335e-09
AT1G06897	0.0897171	NA	1.08043	NA	0.299928	NA	0.981563	NA	0.0821611	NA	0.23771	NA	-0.42419	NA	0.595724	NA	0.141817	NA	-0.678962	NA	0.419814	NA	0.186204	NA
AT1G06900	-0.0492318	1	-0.422878	0.00371607	-0.73311	2.96764e-15	-0.528395	1.80021e-06	-0.273466	1	-0.710111	6.1723e-14	-0.826108	2.57137e-19	-0.411768	0.0216011	-0.185385	1	-0.244588	1	-0.733076	7.21341e-15	-0.662838	1.1305e-10
AT1G06907	NA	NA	NA	NA	NA	NA	NA	NA	NA	NA	NA	NA	NA	NA	NA	NA	NA	NA	NA	NA	NA	NA	NA	NA
AT1G06910	-0.28127	1	-0.39378	1	-0.925556	0.00015821	-0.90098	0.000366366	-0.613114	0.997625	-1.10489	1.68416e-07	-1.68663	3.09992e-15	-2.18136	5.27024e-19	-0.281704	1	-0.511029	1	-1.1388	2.63066e-06	-1.51784	9.67242e-11
AT1G06913	NA	NA	NA	NA	NA	NA	NA	NA	NA	NA	NA	NA	NA	NA	NA	NA	NA	NA	NA	NA	NA	NA	NA	NA
AT1G06917	0.0897171	NA	1.08043	NA	0.299928	NA	0.981563	NA	0.0823805	NA	0.23771	NA	1.4993	NA	2.92437	1	0.141817	NA	-0.678962	NA	0.419814	NA	2.13753	NA
AT1G06920	0.0897171	NA	0.118354	NA	0.299928	NA	0.0198159	NA	1.04316	NA	-2.61795	NA	-0.361277	NA	0.595724	1	0.141817	NA	0.282785	NA	-0.541933	NA	0.186204	NA
AT1G06923	-0.87203	NA	0.118678	NA	0.299928	NA	0.0198159	NA	0.0823029	NA	0.23771	NA	1.4993	NA	0.595724	1	1.10356	NA	0.282785	NA	0.419814	NA	1.99122	NA
AT1G06925	0.0897171	NA	-0.843069	NA	1.26168	NA	0.0198159	NA	0.0823842	NA	-0.724037	NA	0.537558	NA	0.595724	1	-2.31665	NA	-1.60993	NA	0.419814	NA	-0.775544	NA
AT1G06927	0.0897171	NA	0.118678	NA	0.299928	NA	0.0198159	NA	-0.879639	NA	0.23771	NA	0.537558	NA	0.595724	NA	0.141817	NA	2.14675	NA	0.419814	NA	0.186204	NA
AT1G06930	-0.87203	NA	0.118678	NA	0.299928	NA	-0.941931	NA	1.04272	NA	0.23771	NA	0.537558	NA	1.55747	NA	0.141817	NA	-0.678962	NA	0.419814	NA	0.186204	NA
AT1G06933	-0.87203	NA	0.118678	NA	0.299928	NA	0.0198159	NA	0.0820625	NA	0.23771	NA	0.537558	NA	0.595724	NA	0.141817	NA	0.282785	NA	0.419814	NA	1.14795	NA
AT1G06937	NA	NA	NA	NA	NA	NA	NA	NA	NA	NA	NA	NA	NA	NA	NA	NA	NA	NA	NA	NA	NA	NA	NA	NA
AT1G06943	0.0897171	NA	-0.778834	NA	0.299928	NA	0.0198159	NA	-0.879491	NA	-0.724037	NA	0.537558	NA	1.55747	NA	0.141817	NA	0.282785	NA	0.419814	NA	0.186204	NA
AT1G06947	-1.75618	NA	0.985924	NA	0.299942	NA	0.0198168	NA	-0.823136	NA	0.237722	NA	0.537931	1	1.19419	1	-0.81997	NA	-2.14653	NA	-1.4302	NA	-1.67146	NA
AT1G06950	0.257904	1	-0.37017	1	-0.676284	0.0304459	-0.936837	6.10121e-07	-0.0234334	1	-0.378554	1	-0.612627	0.329613	-0.457188	1	-0.261682	1	0.113467	1	0.0360316	1	-0.285687	1
AT1G06953	-0.87203	NA	0.118678	NA	0.299928	NA	-0.941931	NA	0.0823547	NA	0.23771	NA	-1.31431	NA	-0.366023	NA	-0.81993	NA	0.282785	NA	0.419814	NA	0.186204	NA
AT1G06957	NA	NA	NA	NA	NA	NA	NA	NA	NA	NA	NA	NA	NA	NA	NA	NA	NA	NA	NA	NA	NA	NA	NA	NA
AT1G06960	-0.208893	1	-0.406492	1	-0.709967	1.36934e-06	-1.04767	6.56198e-17	-0.229889	1	-0.486357	0.0982374	-1.13538	6.41848e-19	-2.08212	3.09202e-45	-0.139048	1	-0.364196	1	-0.811626	4.2012e-09	-1.49861	6.49572e-28
AT1G06963	-1.51006	NA	-2.32825	NA	1.1942	NA	1.37248	NA	2.52403	NA	-0.728145	NA	1.52637	1	2.45908	1	0.141824	NA	1.24459	NA	2.27273	NA	0.186213	NA
AT1G06967	1.05146	NA	0.118678	NA	0.299928	NA	0.0198159	NA	0.0821118	NA	0.23771	NA	0.537558	NA	0.595724	NA	0.141817	NA	0.282785	NA	0.419814	NA	0.186204	NA
AT1G06970	1.09012	NA	1.43388	NA	-0.180503	NA	-0.309319	1	0.760783	NA	1.56024	NA	0.729914	1	0.886044	1	1.13789	1	1.00968	1	0.997748	NA	-0.469325	1
AT1G06973	0.0897171	NA	0.118678	NA	0.299928	NA	0.0198159	NA	-0.879734	NA	0.23771	NA	0.537558	NA	0.595724	NA	0.141817	NA	0.282785	NA	0.419814	NA	0.186204	NA
AT1G06977	NA	NA	NA	NA	NA	NA	NA	NA	NA	NA	NA	NA	NA	NA	NA	NA	NA	NA	NA	NA	NA	NA	NA	NA
AT1G06980	-0.882619	1	-0.683335	1	-1.63945	0.00412084	-1.10352	1	-1.66468	0.0028751	-1.15473	1	-1.48085	1	-2.77109	0.00366846	0.0233486	1	-0.733082	1	-1.29247	1	-1.45484	1
AT1G06983	0.0918639	1	6.3598	8.64187e-05	7.03529	1.65623e-06	4.64349	0.00757141	0.820377	1	7.02027	2.11277e-09	7.66379	3.14341e-08	1.71115	1	-0.0827041	1	4.99678	0.000875031	6.70113	4.00616e-07	3.12432	0.412715
AT1G06987	NA	NA	NA	NA	NA	NA	NA	NA	NA	NA	NA	NA	NA	NA	NA	NA	NA	NA	NA	NA	NA	NA	NA	NA
AT1G06990	0.0897171	NA	0.118678	NA	0.299928	NA	0.0198159	NA	0.0821118	NA	0.23771	NA	-0.42419	NA	0.595724	NA	0.141817	NA	0.282785	NA	1.38156	NA	1.14795	NA
AT1G06993	-0.71477	NA	0.589849	NA	-1.20642	NA	-2.99797	1	0.981361	NA	-0.993116	NA	-3.90473	1	-3.26111	1	0.46539	1	-1.6327	1	-0.747245	NA	-2.05868	1
AT1G06997	0.0897171	NA	0.118678	NA	0.299928	NA	0.0198159	NA	1.04263	NA	0.23771	NA	0.537558	NA	0.595724	NA	1.10356	NA	-0.678962	NA	0.419814	NA	0.186204	NA
AT1G07000	-0.305248	1	1.94912	0.00238855	3.608	2.37488e-18	3.26285	2.04542e-14	0.441392	1	3.50157	4.13496e-17	4.27373	9.35543e-27	3.014	6.32322e-12	-0.268677	1	2.51707	1.72629e-07	3.91793	4.10349e-22	2.90158	6.99117e-11
AT1G07003	NA	NA	NA	NA	NA	NA	NA	NA	NA	NA	NA	NA	NA	NA	NA	NA	NA	NA	NA	NA	NA	NA	NA	NA
AT1G07007	0.0897171	NA	0.118678	NA	0.299928	NA	0.0198159	NA	0.0820131	NA	0.23771	NA	0.537558	NA	0.595724	NA	1.10356	NA	0.282785	NA	0.419814	NA	0.186204	NA
AT1G07010	0.939407	0.000873568	-0.187784	1	-0.753812	0.214826	-1.70617	3.9571e-19	0.263716	1	-1.02398	5.31938e-05	-2.17065	2.2528e-31	-2.34459	2.51799e-37	0.90427	0.00249537	0.0573135	1	-0.523508	1	-2.00416	4.31971e-27
AT1G07013	0.0897171	NA	2.03699	NA	0.299928	NA	-0.941931	NA	0.0825483	NA	0.23771	NA	0.537558	NA	3.04535	1	-0.81993	NA	1.24453	NA	2.20074	NA	2.55001	NA
AT1G07017	0.997515	NA	-0.843104	NA	0.29994	NA	2.87052	NA	0.0705658	NA	-1.59351	NA	-1.90513	NA	3.0227	1	-0.819965	NA	-0.584584	NA	1.38162	NA	-0.775576	NA
AT1G07020	0.0996347	1	0.802743	0.130964	1.75526	3.20755e-19	1.16064	2.68061e-06	0.482947	1	1.48426	3.11316e-13	1.71399	1.73702e-18	1.25927	4.78969e-08	0.023162	1	0.905003	0.0113643	1.14014	1.7719e-06	1.16005	5.83148e-06
AT1G07023	0.982592	NA	-1.73409	NA	0.299942	NA	0.921822	NA	-1.39911	NA	0.679548	NA	2.40485	1	0.992472	1	2.0012	NA	1.18298	NA	0.419835	NA	3.65744	NA
AT1G07025	0.0897171	NA	0.118678	NA	1.26168	NA	0.0198159	NA	0.0822088	NA	2.12957	NA	0.537558	NA	0.595724	NA	1.10356	NA	0.282785	NA	1.38156	NA	0.186204	NA
AT1G07027	-1.75574	NA	0.118684	NA	0.299942	NA	3.1924	NA	0.977634	NA	0.237722	NA	0.537584	1	3.12457	1	3.31498	NA	2.14372	NA	0.419835	NA	2.42691	NA
AT1G07030	-0.51123	1	-0.355174	1	1.06567	2.01725e-09	1.61379	8.90861e-25	-0.629801	0.255841	0.313936	1	2.12212	4.11968e-45	2.46365	9.45506e-63	-0.423891	1	-0.00523638	1	1.16763	2.21015e-11	2.33346	5.83345e-54
AT1G07040	-0.377633	1	0.184199	1	0.282676	1	1.27322	1.22648e-06	-0.143916	1	-0.115953	1	0.0536907	1	1.93808	8.13377e-19	0.494838	1	-0.641258	1	-0.489749	1	1.28312	8.99318e-07
AT1G07050	-0.723725	1	-0.442983	1	-2.70973	1.73828e-26	-2.56078	8.53932e-05	-1.0559	0.0244895	-2.09013	9.06075e-15	-4.15204	3.57369e-42	-0.340383	1	-0.677243	1	-3.04663	1.99895e-33	-4.94435	3.84769e-55	1.33611	0.985781
AT1G07051	0.0897201	NA	-0.843097	NA	-1.18109	NA	-0.941963	NA	0.0816906	NA	0.237718	NA	0.537576	NA	2.53547	1	0.141822	NA	-1.57691	NA	-2.44048	NA	0.18621	NA
AT1G07060	-1.15455	1	1.4486	1	1.13498	1	3.18578	1	-0.779624	1	1.10415	1	2.01628	1	3.06136	0.60942	-0.115038	1	0.281091	1	-0.775355	1	2.63604	1
AT1G07070	-0.202341	1	-0.578537	1	-0.646431	1	-1.32597	3.99665e-05	-0.559127	1	-0.838836	1	-1.51855	7.97999e-06	-1.52738	3.83003e-05	-0.288038	1	0.0859203	1	-0.400421	1	-1.16103	0.0164385
AT1G07080	-0.0850089	1	0.0287347	1	-0.102891	1	0.174484	1	-0.0514089	1	-0.194357	1	-0.272838	1	0.0864136	1	0.159607	1	-0.426594	0.0014439	-0.354606	0.190543	-0.0982026	1
AT1G07090	-0.618996	1	-0.312486	1	-0.243254	1	0.540325	1	-0.366539	1	-0.923328	0.528855	-0.111481	1	-0.639166	1	-0.130404	1	-0.482677	1	-0.932537	0.622719	-0.584775	1
AT1G07100	NA	NA	NA	NA	NA	NA	NA	NA	NA	NA	NA	NA	NA	NA	NA	NA	NA	NA	NA	NA	NA	NA	NA	NA
AT1G07110	-0.0897698	1	-0.433632	1	-0.939666	6.88076e-12	-1.39616	3.1154e-29	-0.286654	1	-0.901523	1.03946e-10	-1.67049	1.79187e-42	-2.75045	5.69345e-111	0.0741621	1	-0.369687	1	-0.762018	7.98787e-07	-1.50477	1.13278e-33
AT1G07117	-0.87203	NA	0.118678	NA	0.299928	NA	0.0198159	NA	0.0820131	NA	0.23771	NA	0.537558	NA	0.595724	NA	0.141817	NA	0.282785	NA	0.419814	NA	0.186204	NA
AT1G07119	0.320397	1	0.0304117	1	-0.550306	1	0.0168552	1	0.173184	1	-1.02477	1	-0.301199	1	0.348008	1	-0.284177	1	-0.0787292	1	0.0922664	1	0.705886	1
AT1G07120	-2.35956	NA	0.876546	NA	1.21139	NA	2.47906	NA	1.93978	NA	3.3908	NA	2.87038	1	3.51977	1	-0.870033	NA	-0.61345	NA	1.00167	NA	4.17892	1
AT1G07123	0.0897171	NA	0.118678	NA	0.299928	NA	0.981563	NA	-1.78187	NA	1.19946	NA	0.537558	NA	0.595724	NA	-0.81993	NA	0.282785	NA	0.419814	NA	0.186204	NA
AT1G07127	0.0897171	NA	-0.843069	NA	0.299928	NA	0.0198159	NA	0.0820625	NA	1.19946	NA	0.537558	NA	0.595724	NA	0.141817	NA	0.282785	NA	0.419814	NA	0.186204	NA
AT1G07128	NA	NA	NA	NA	NA	NA	NA	NA	NA	NA	NA	NA	NA	NA	NA	NA	NA	NA	NA	NA	NA	NA	NA	NA
AT1G07130	NA	NA	NA	NA	NA	NA	NA	NA	NA	NA	NA	NA	NA	NA	NA	NA	NA	NA	NA	NA	NA	NA	NA	NA
AT1G07133	-0.87203	NA	0.118678	NA	0.299928	NA	0.0198159	NA	0.0809282	NA	0.23771	NA	0.537558	NA	0.595724	NA	1.10356	NA	0.282785	NA	0.419814	NA	0.186204	NA
AT1G07135	2.50787	0.0173813	5.03389	9.66157e-19	5.62262	3.16731e-24	4.446	4.99055e-14	2.18467	0.348242	6.33922	2.30805e-31	6.34333	1.27013e-31	2.76658	0.00109182	1.63193	1	5.52614	2.56819e-23	5.21532	1.28028e-20	2.7484	0.00116263
AT1G07140	-0.0705129	1	0.479781	0.915806	1.01243	1.68405e-13	0.901873	4.42919e-10	0.0134376	1	1.09266	3.81933e-16	1.67506	1.78343e-41	1.74871	1.36973e-45	-0.00348967	1	0.801214	2.19738e-07	1.37302	4.33594e-27	1.43545	9.36194e-30
AT1G07143	0.0919474	1	2.0008	1	0.295088	1	0.388525	1	1.52264	1	0.339322	1	-0.608181	1	-0.940804	1	-0.750584	1	1.53976	1	1.22664	1	2.65278	1
AT1G07147	0.0897171	NA	0.118678	NA	-0.66182	NA	0.0198159	NA	0.0821423	NA	0.23771	NA	0.537558	NA	3.11388	NA	0.141817	NA	0.282785	NA	0.419814	NA	0.186204	NA
AT1G07150	0.599553	1	1.32343	0.363581	1.63908	0.00695423	1.70118	0.00269897	0.958469	1	2.25793	1.97777e-07	3.60271	6.19494e-23	4.26569	2.30457e-37	-0.299645	1	1.06352	1	1.8859	3.14338e-05	3.81227	5.4963e-32
AT1G07157	NA	NA	NA	NA	NA	NA	NA	NA	NA	NA	NA	NA	NA	NA	NA	NA	NA	NA	NA	NA	NA	NA	NA	NA
AT1G07160	0.331614	1	5.73706	6.81367e-11	6.30543	6.39698e-15	5.31019	1.49265e-08	-0.0392455	1	6.90971	3.13388e-19	8.02404	3.43852e-23	3.00795	0.0146671	0.892348	1	5.52764	7.33256e-13	6.58513	3.49898e-17	3.23676	0.00280297
AT1G07163	0.0897171	NA	1.08043	NA	-0.66182	NA	0.0198159	NA	0.0821611	NA	0.23771	NA	1.4993	NA	1.55747	NA	0.141817	NA	0.282785	NA	0.419814	NA	0.186204	NA
AT1G07167	-0.914913	1	-0.752681	1	-2.56453	0.0412199	-4.33327	0.0023657	-0.443778	1	-1.01611	1	-3.21276	0.119465	-6.923	0.000555125	0.292796	1	-0.240161	1	-1.92212	1	-5.59086	0.150768
AT1G07170	0.150919	1	0.0176622	1	0.112571	1	-0.00180093	1	0.162439	1	-0.0810968	1	0.127627	1	0.828092	0.000296907	0.200755	1	-0.155898	1	-0.257376	1	0.293552	1
AT1G07173	NA	NA	NA	NA	NA	NA	NA	NA	NA	NA	NA	NA	NA	NA	NA	NA	NA	NA	NA	NA	NA	NA	NA	NA
AT1G07175	0.0897171	NA	-0.843069	NA	0.299928	NA	0.0198159	NA	-1.76634	NA	-0.724037	NA	0.537558	NA	0.595724	1	0.141817	NA	-2.17306	NA	0.419814	NA	0.186204	NA
AT1G07177	0.0897171	NA	0.118678	NA	0.299928	NA	0.0198159	NA	0.0820588	NA	0.23771	NA	-1.31431	NA	0.595724	NA	0.141817	NA	0.282785	NA	0.419814	NA	0.186204	NA
AT1G07180	2.0032	1.33017e-18	1.32704	9.31288e-06	2.12872	2.95707e-20	-0.1302	1	2.43042	3.93142e-25	1.80838	1.06684e-08	2.96021	2.23901e-34	0.59031	1	2.9127	2.30558e-44	2.705	4.58725e-38	1.63989	6.7107e-13	-1.15374	4.04349e-05
AT1G07183	0.0897171	NA	-0.843069	NA	0.299928	NA	0.0198159	NA	0.0820131	NA	0.23771	NA	0.537558	NA	0.595724	NA	0.141817	NA	0.282785	NA	0.419814	NA	0.186204	NA
AT1G07187	-1.05352	1	-1.5716	0.827527	-2.17729	0.0163063	-1.83615	0.294972	-1.33141	1	-2.3825	0.0015772	-3.12582	0.00132948	-3.3665	0.00146485	-1.00725	1	-1.85426	1	-1.79018	1	-2.38013	1
AT1G07190	0.0897171	NA	0.118678	NA	0.299928	NA	0.981563	NA	0.0821118	NA	-0.724037	NA	-0.42419	NA	0.595724	NA	0.141817	NA	0.282785	NA	0.419814	NA	0.186204	NA
AT1G07193	0.0897171	NA	0.118678	NA	0.299928	NA	0.0198159	NA	0.0820131	NA	0.23771	NA	0.537558	NA	-0.366023	NA	0.141817	NA	0.282785	NA	0.419814	NA	0.186204	NA
AT1G07197	NA	NA	NA	NA	NA	NA	NA	NA	NA	NA	NA	NA	NA	NA	NA	NA	NA	NA	NA	NA	NA	NA	NA	NA
AT1G07200	1.53655	5.81882e-23	-0.187521	1	-0.364548	1	-1.50949	5.67552e-24	1.57123	8.32875e-23	-0.687973	0.0135003	-1.27556	1.19326e-15	-1.86127	9.64368e-35	0.952669	8.67579e-08	-0.606797	0.182741	-1.51275	6.00797e-24	-1.59645	2.53104e-26
AT1G07203	-0.411762	1	0.331501	1	0.750127	1	0.128434	1	0.0258143	1	0.688685	1	1.08447	0.000156956	0.608786	1	0.189999	1	0.943512	0.0141386	1.48505	7.69622e-11	0.470175	1
AT1G07210	-0.00894989	1	-0.195995	1	0.0521454	1	0.360714	1	-0.198149	1	0.071873	1	0.522134	0.0677191	1.13839	3.98923e-20	-0.493765	0.24567	-0.080334	1	-0.0664851	1	0.819037	1.68322e-08
AT1G07220	0.133393	1	0.422793	1	0.93693	4.94755e-05	0.212401	1	0.213778	1	1.25155	2.47833e-11	1.64787	1.34557e-21	0.925845	0.000102512	-0.0378856	1	0.699433	0.170064	1.4206	3.02755e-15	0.693121	0.294166
AT1G07230	-0.13278	1	0.0649144	1	0.0503647	1	0.121818	1	0.101548	1	-0.237267	1	-0.140652	1	-0.0219009	1	0.0475627	1	-0.29829	1	-0.147651	1	0.122553	1
AT1G07233	0.0897171	NA	0.118678	NA	0.299928	NA	0.0198159	NA	0.0821118	NA	-0.724037	NA	0.537558	NA	0.595724	NA	0.141817	NA	-0.678962	NA	1.38156	NA	0.186204	NA
AT1G07237	0.0897171	NA	0.118678	NA	0.299928	NA	0.0198159	NA	0.0820131	NA	0.23771	NA	0.537558	NA	1.55747	NA	0.141817	NA	0.282785	NA	0.419814	NA	0.186204	NA
AT1G07240	-0.396339	1	0.510756	1	1.07836	2.44856e-10	0.905266	2.62932e-06	0.185126	1	0.841607	3.27454e-05	1.53526	6.01916e-24	1.50205	1.25941e-22	0.282325	1	0.991141	3.73845e-08	0.960306	1.0072e-07	1.188	5.48808e-13
AT1G07247	NA	NA	NA	NA	NA	NA	NA	NA	NA	NA	NA	NA	NA	NA	NA	NA	NA	NA	NA	NA	NA	NA	NA	NA
AT1G07250	0.106019	1	-0.0166021	1	-0.017754	1	0.204991	1	0.257939	1	-0.600459	0.000176622	-0.320808	1	0.444124	0.514773	0.300613	1	-0.84005	1.57233e-11	-0.727578	4.94189e-08	-0.326325	1
AT1G07253	1.05146	NA	0.118678	NA	0.299928	NA	0.0198159	NA	0.0820131	NA	0.23771	NA	0.537558	NA	0.595724	NA	0.141817	NA	0.282785	NA	0.419814	NA	0.186204	NA
AT1G07257	0.0897171	NA	0.118678	NA	0.299928	NA	0.0198159	NA	0.0820131	NA	0.23771	NA	0.537558	NA	0.595724	NA	0.141817	NA	-0.678962	NA	0.419814	NA	0.186204	NA
AT1G07260	0.157485	1	0.533258	1	1.07847	1	0.511096	1	0.746217	1	1.28012	0.0939191	1.02472	1	1.18877	1	0.840982	1	0.774223	1	0.13021	1	1.03737	1
AT1G07263	NA	NA	NA	NA	NA	NA	NA	NA	NA	NA	NA	NA	NA	NA	NA	NA	NA	NA	NA	NA	NA	NA	NA	NA
AT1G07267	0.0897171	NA	-0.843069	NA	0.299928	NA	0.0198159	NA	0.0820625	NA	0.23771	NA	0.537558	NA	0.595724	NA	0.141817	NA	-0.678962	NA	0.419814	NA	0.186204	NA
AT1G07270	0.503725	1	-1.03989	1	-1.25564	1	-0.39711	1	0.6596	1	0.455302	1	-0.71516	1	-1.11959	1	0.565555	1	0.712696	1	-1.06291	1	-1.32319	1
AT1G07273	NA	NA	NA	NA	NA	NA	NA	NA	NA	NA	NA	NA	NA	NA	NA	NA	NA	NA	NA	NA	NA	NA	NA	NA
AT1G07277	NA	NA	NA	NA	NA	NA	NA	NA	NA	NA	NA	NA	NA	NA	NA	NA	NA	NA	NA	NA	NA	NA	NA	NA
AT1G07280	-0.100473	1	-0.702726	1	-1.35392	9.07438e-06	-0.371377	1	-0.348219	1	-1.98381	1.45747e-15	-3.03969	2.82784e-39	-3.58683	6.85288e-53	-0.107546	1	-1.39984	2.60315e-06	-1.95713	6.63076e-15	-0.572138	1
AT1G07287	-0.872071	NA	0.118684	NA	-1.57568	NA	0.981609	NA	1.0436	NA	1.19951	NA	0.537583	1	0.595752	1	-1.02135	NA	-1.02339	NA	-2.28487	NA	-3.83893	NA
AT1G07290	-0.196496	1	-0.0110625	1	-0.410966	1	-0.681327	1	-0.335346	1	-0.103167	1	-0.272377	1	-0.508751	1	-0.00025004	1	-0.522012	1	-0.21569	1	-1.09056	1
AT1G07293	0.0897171	NA	0.118678	NA	1.26168	NA	0.0198159	NA	1.04258	NA	0.23771	NA	0.537558	NA	0.595724	NA	0.141817	NA	0.282785	NA	0.419814	NA	0.186204	NA
AT1G07297	NA	NA	NA	NA	NA	NA	NA	NA	NA	NA	NA	NA	NA	NA	NA	NA	NA	NA	NA	NA	NA	NA	NA	NA
AT1G07300	0.582936	1	0.0869317	1	-0.245344	1	-0.497298	1	0.520786	1	-0.15951	1	-0.464374	1	-0.895484	0.00601547	0.334961	1	0.213462	1	-0.0378976	1	-0.891928	0.0110953
AT1G07303	0.0897171	NA	0.118678	NA	0.299928	NA	0.0198159	NA	0.0820131	NA	-0.724037	NA	0.537558	NA	0.595724	NA	0.141817	NA	0.282785	NA	0.419814	NA	0.186204	NA
AT1G07310	-0.11472	1	0.488206	1	0.831072	1.66948e-05	0.891838	1.02963e-06	0.378837	1	0.676919	0.0102182	1.14104	5.54145e-13	1.76621	7.1263e-35	0.125454	1	0.0762322	1	1.02087	8.59635e-10	1.09486	1.4175e-11
AT1G07313	-0.234402	NA	-0.695245	NA	-0.199399	1	-0.676114	1	-0.268056	1	-3.03962	1	-2.04747	1	-2.29562	1	0.142653	1	-0.494621	1	-1.30326	1	-1.29103	1
AT1G07317	-0.87203	NA	0.118678	NA	0.299928	NA	0.0198159	NA	0.0823456	NA	0.23771	NA	0.537558	NA	3.58884	1	-0.81993	NA	0.282785	NA	0.419814	NA	2.71518	NA
AT1G07320	0.426099	1	0.0551976	1	-0.246136	1	-1.44056	2.57767e-14	0.472387	1	-0.167966	1	-1.00152	2.1193e-05	-2.69097	4.33634e-55	0.257513	1	0.437121	1	0.0346173	1	-1.52456	2.95025e-16
AT1G07323	-0.767079	0.000327824	-0.0251531	1	0.180341	1	-0.739157	0.00436006	-1.1217	1.15853e-11	0.0495362	1	0.532915	1	0.231058	1	-0.431803	1	-0.254391	1	0.378682	1	-0.231102	1
AT1G07327	NA	NA	NA	NA	NA	NA	NA	NA	NA	NA	NA	NA	NA	NA	NA	NA	NA	NA	NA	NA	NA	NA	NA	NA
AT1G07330	-0.460112	1	-0.760828	1	-1.49339	1	-0.515693	1	3.32917	1	-1.52829	1	-1.51228	1	-0.600913	1	0.223467	1	-1.47593	1	-2.11429	1	-2.03704	1
AT1G07333	0.0897171	NA	0.118678	NA	0.299928	NA	0.0198159	NA	0.0820131	NA	0.23771	NA	0.537558	NA	0.595724	NA	0.141817	NA	0.282785	NA	0.419814	NA	1.14795	NA
AT1G07337	NA	NA	NA	NA	NA	NA	NA	NA	NA	NA	NA	NA	NA	NA	NA	NA	NA	NA	NA	NA	NA	NA	NA	NA
AT1G07340	-0.872055	NA	1.08046	NA	-0.661838	NA	0.981591	NA	0.0859551	NA	-0.724058	NA	-1.32298	NA	-0.366033	1	1.1036	NA	-0.678981	NA	-0.541948	NA	0.186209	NA
AT1G07343	NA	NA	NA	NA	NA	NA	NA	NA	NA	NA	NA	NA	NA	NA	NA	NA	NA	NA	NA	NA	NA	NA	NA	NA
AT1G07347	1.05146	NA	-0.843069	NA	-0.66182	NA	0.0198159	NA	1.9366	NA	-0.724037	NA	0.537558	NA	0.595724	NA	0.141817	NA	0.282785	NA	0.419814	NA	0.186204	NA
AT1G07350	-0.206993	1	-0.0160025	1	0.668491	0.00659568	-0.141388	1	-0.504337	1	0.28496	1	0.581826	0.203301	0.627228	0.0328711	-0.247799	1	0.0243765	1	0.624397	0.0396504	1.06557	2.49104e-12
AT1G07353	0.0897171	NA	0.118678	NA	0.299928	NA	0.0198159	NA	-0.879685	NA	-0.724037	NA	0.537558	NA	0.595724	NA	0.141817	NA	0.282785	NA	0.419814	NA	0.186204	NA
AT1G07360	-0.242938	1	0.0365546	1	0.278893	1	0.278556	1	-0.136892	1	0.122074	1	0.733904	1.29375e-14	1.26485	3.13925e-48	0.0231049	1	-0.332819	1	0.742358	6.72976e-15	0.918033	2.89214e-24
AT1G07367	0.803202	1	0.611645	1	-2.35286	1	-2.48531	1	-1.92335	1	-0.213503	1	-3.09242	1	-6.21885	0.079617	1.29512	1	0.885377	1	-1.16947	1	-3.08968	1
AT1G07370	-0.0553069	1	-0.589861	1	-0.818012	1	-0.82893	1	0.0797385	1	0.285063	1	-0.308328	1	-1.4858	0.922318	-0.313966	1	-0.18485	1	-0.746511	1	-2.0128	0.000459736
AT1G07373	-0.332714	1	0.360446	1	-1.2345	1	-2.5403	1	-0.191757	1	-1.36319	1	-3.39121	1	-5.52988	0.0678774	0.807913	1	0.167498	1	-1.15329	1	-1.70142	1
AT1G07380	-0.0434564	1	0.135689	1	-0.356017	1	0.390822	1	0.308643	1	-0.265331	1	-1.10484	0.00288243	-1.3645	8.96062e-06	0.585974	1	-0.495153	1	-1.21565	0.000271527	-0.996424	0.101647
AT1G07383	0.0897191	NA	1.08045	NA	0.299934	NA	-0.641804	NA	1.04344	NA	0.237715	NA	-0.424199	NA	0.595737	1	3.58351	NA	1.74818	NA	-0.541945	NA	-1.66545	NA
AT1G07390	-0.117396	1	-0.128907	1	0.304862	1	0.45303	1	-0.204628	1	0.212724	1	0.894367	0.524801	-0.191613	1	-0.201816	1	-0.241778	1	0.53129	1	-0.40227	1
AT1G07393	NA	NA	NA	NA	NA	NA	NA	NA	NA	NA	NA	NA	NA	NA	NA	NA	NA	NA	NA	NA	NA	NA	NA	NA
AT1G07397	0.0897171	NA	0.118678	NA	0.299928	NA	0.0198159	NA	0.0824281	NA	-0.724037	NA	-0.42419	NA	2.4722	1	-1.70745	NA	-2.16005	NA	0.419814	NA	-0.775544	NA
AT1G07400	0.222509	1	0.219516	1	1.78654	1	2.04663	1	-0.863123	1	-0.222849	1	5.28835	0.03334	5.54375	0.000157075	-1.49107	1	-1.76407	1	1.95998	1	4.57139	0.0181171
AT1G07407	1.05151	NA	-0.843106	NA	-0.661848	NA	0.0198167	NA	-0.879811	NA	1.20026	NA	1.15622	NA	1.84979	1	-0.819966	NA	0.282798	NA	-2.43353	NA	-1.67171	NA
AT1G07410	0.413516	1	0.85423	1	1.7646	4.19928e-05	0.644762	1	0.401573	1	1.33346	0.0951154	1.14897	0.819319	1.03765	1	-0.292992	1	0.561824	1	0.462081	1	0.200292	1
AT1G07413	0.0897171	NA	0.118678	NA	1.26168	NA	0.0198159	NA	1.04286	NA	0.23771	NA	0.537558	NA	2.28987	1	0.141817	NA	0.282785	NA	0.419814	NA	2.11395	NA
AT1G07417	NA	NA	NA	NA	NA	NA	NA	NA	NA	NA	NA	NA	NA	NA	NA	NA	NA	NA	NA	NA	NA	NA	NA	NA
AT1G07420	-0.267589	1	-0.0461057	1	-0.430722	1	0.0302963	1	-0.349723	1	-0.281029	1	-0.58466	0.728198	-0.71702	0.0617445	0.00641752	1	-0.578471	0.806478	-0.747343	0.00422726	0.372318	1
AT1G07423	0.0897179	NA	0.118679	NA	0.29993	NA	0.019816	NA	-0.879226	NA	0.237712	NA	-0.424193	NA	2.99868	1	0.141818	NA	-0.678968	NA	0.419818	NA	-0.77555	NA
AT1G07430	-0.162633	1	0.0308977	1	1.24289	1	1.96442	1	-1.36489	1	-0.101906	1	1.90409	1	2.30533	1	-0.659727	1	-1.13441	1	1.03218	1	2.36505	0.655413
AT1G07433	NA	NA	NA	NA	NA	NA	NA	NA	NA	NA	NA	NA	NA	NA	NA	NA	NA	NA	NA	NA	NA	NA	NA	NA
AT1G07437	NA	NA	NA	NA	NA	NA	NA	NA	NA	NA	NA	NA	NA	NA	NA	NA	NA	NA	NA	NA	NA	NA	NA	NA
AT1G07440	-0.130587	1	-0.419825	1	-1.17599	6.2074e-05	-1.69455	4.39789e-13	-0.175401	1	-1.36917	9.53232e-08	-2.30936	2.52468e-26	-4.1182	1.84875e-73	-0.23867	1	-0.999107	0.00916412	-1.63061	5.29219e-12	-2.22679	6.51247e-23
AT1G07443	0.0897171	NA	0.118678	NA	0.299928	NA	0.0198159	NA	0.0820131	NA	0.23771	NA	0.537558	NA	0.595724	NA	0.141817	NA	0.282785	NA	1.38156	NA	0.186204	NA
AT1G07447	-0.87203	NA	0.118678	NA	0.299928	NA	0.0198159	NA	1.04263	NA	0.23771	NA	0.537558	NA	0.595724	NA	0.141817	NA	-0.678962	NA	0.419814	NA	0.186204	NA
AT1G07450	0.0195087	1	-0.308693	1	-0.475413	1	-1.78817	1	0.667961	1	-1.23394	1	-2.36324	1	-6.84511	0.00109947	1.63241	1	3.20097	0.00126773	2.02794	1	-3.06204	0.0451328
AT1G07453	0.0897171	NA	0.118678	NA	0.299928	NA	0.0198159	NA	0.0820131	NA	0.23771	NA	0.537558	NA	0.595724	NA	0.141817	NA	0.282785	NA	-0.541933	NA	0.186204	NA
AT1G07457	-0.171093	NA	1.06889	NA	-0.66185	NA	0.981608	NA	-1.41479	NA	-0.724071	NA	-0.424209	1	0.595752	1	0.755925	NA	0.282798	NA	-0.541958	NA	1.148	NA
AT1G07460	-0.87203	NA	0.118678	NA	0.299928	NA	-0.941931	NA	-0.879288	NA	0.23771	NA	0.537558	NA	4.92209	1	0.141817	NA	0.282785	NA	0.419814	NA	2.6349	NA
AT1G07463	NA	NA	NA	NA	NA	NA	NA	NA	NA	NA	NA	NA	NA	NA	NA	NA	NA	NA	NA	NA	NA	NA	NA	NA
AT1G07467	0.0897171	NA	0.118678	NA	0.299928	NA	0.0198159	NA	-0.879734	NA	0.23771	NA	0.537558	NA	0.595724	NA	0.141817	NA	0.282785	NA	0.419814	NA	0.186204	NA
AT1G07470	0.0380275	1	0.196476	1	0.300311	1	0.402074	1	0.0239782	1	-0.043803	1	0.376489	1	1.02717	5.76103e-13	0.0162162	1	-0.255461	1	0.0352327	1	0.707735	0.00012021
AT1G07473	-0.813144	NA	-0.777666	NA	1.87004	NA	0.00690698	NA	-1.76908	NA	0.982925	NA	4.04322	1	2.95588	1	1.13462	NA	-0.12823	NA	1.40852	NA	4.24027	1
AT1G07476	-0.872071	NA	0.118684	NA	2.68753	NA	0.925307	NA	-0.879892	NA	0.237721	NA	1.47087	1	4.46224	1	0.141824	NA	1.24459	NA	2.25694	NA	1.43249	NA
AT1G07477	NA	NA	NA	NA	NA	NA	NA	NA	NA	NA	NA	NA	NA	NA	NA	NA	NA	NA	NA	NA	NA	NA	NA	NA
AT1G07480	0.0603907	1	-0.0571477	1	-0.0196152	1	0.282869	1	0.133937	1	-0.118919	1	0.2524	1	0.75218	3.53628e-11	0.147076	1	-0.1464	1	0.148792	1	0.377871	1
AT1G07483	0.0897171	NA	0.118678	NA	0.299928	NA	0.0198159	NA	0.0820131	NA	0.23771	NA	1.4993	NA	0.595724	NA	0.141817	NA	0.282785	NA	0.419814	NA	0.186204	NA
AT1G07485	0.445526	NA	-0.268395	NA	-2.01849	NA	-2.3005	1	0.957611	NA	-1.21319	NA	-3.90523	1	-4.34753	1	1.14126	1	-1.53095	1	-3.2292	NA	-3.41094	1
AT1G07487	NA	NA	NA	NA	NA	NA	NA	NA	NA	NA	NA	NA	NA	NA	NA	NA	NA	NA	NA	NA	NA	NA	NA	NA
AT1G07490	NA	NA	NA	NA	NA	NA	NA	NA	NA	NA	NA	NA	NA	NA	NA	NA	NA	NA	NA	NA	NA	NA	NA	NA
AT1G07493	0.0897171	NA	1.08043	NA	0.299928	NA	0.0198159	NA	0.0822583	NA	1.19946	NA	0.537558	NA	3.45434	1	0.141817	NA	0.282785	NA	1.38156	NA	0.186204	NA
AT1G07497	NA	NA	NA	NA	NA	NA	NA	NA	NA	NA	NA	NA	NA	NA	NA	NA	NA	NA	NA	NA	NA	NA	NA	NA
AT1G07500	NA	NA	NA	NA	NA	NA	NA	NA	NA	NA	NA	NA	NA	NA	NA	NA	NA	NA	NA	NA	NA	NA	NA	NA
AT1G07503	0.0897171	NA	0.118678	NA	0.299928	NA	0.0198159	NA	0.0820625	NA	0.23771	NA	-0.42419	NA	0.595724	NA	0.141817	NA	0.282785	NA	0.419814	NA	1.14795	NA
AT1G07507	NA	NA	NA	NA	NA	NA	NA	NA	NA	NA	NA	NA	NA	NA	NA	NA	NA	NA	NA	NA	NA	NA	NA	NA
AT1G07510	0.0939332	1	0.334808	1	0.63461	0.534473	0.582988	1	-0.0648002	1	0.844803	0.000401756	1.51324	1.60155e-19	1.75178	2.64217e-27	-0.0129862	1	0.402425	1	1.08401	1.59405e-08	1.24722	1.72878e-12
AT1G07513	0.0897215	NA	1.08048	NA	0.0946171	NA	-1.46106	NA	0.0818513	NA	1.19952	NA	-0.792171	1	1.10115	1	1.10362	NA	1.76452	NA	1.23615	NA	-1.29051	NA
AT1G07517	NA	NA	NA	NA	NA	NA	NA	NA	NA	NA	NA	NA	NA	NA	NA	NA	NA	NA	NA	NA	NA	NA	NA	NA
AT1G07520	0.0897216	NA	0.905848	NA	0.814751	NA	3.46257	NA	-1.39489	NA	-1.07943	NA	0.81491	1	-0.220857	1	0.141824	NA	2.17116	NA	0.738234	NA	1.23494	1
AT1G07523	0.0897171	NA	0.118678	NA	0.299928	NA	0.0198159	NA	0.0808296	NA	0.23771	NA	0.537558	NA	0.595724	NA	0.141817	NA	0.282785	NA	0.419814	NA	0.186204	NA
AT1G07527	1.05146	NA	0.118678	NA	0.299928	NA	0.0198159	NA	0.0821118	NA	-0.724037	NA	0.537558	NA	0.595724	NA	0.141817	NA	0.282785	NA	0.419814	NA	1.14795	NA
AT1G07530	0.0114837	1	0.129294	1	0.382863	1	0.619189	0.212997	0.209824	1	0.130804	1	0.826823	6.92061e-05	1.56423	7.84128e-25	0.168978	1	-0.229215	1	0.314618	1	1.19882	3.16362e-13
AT1G07533	NA	NA	NA	NA	NA	NA	NA	NA	NA	NA	NA	NA	NA	NA	NA	NA	NA	NA	NA	NA	NA	NA	NA	NA
AT1G07537	NA	NA	NA	NA	NA	NA	NA	NA	NA	NA	NA	NA	NA	NA	NA	NA	NA	NA	NA	NA	NA	NA	NA	NA
AT1G07540	1.98028	NA	1.93271	NA	0.299942	NA	0.653233	NA	-0.879878	NA	-1.66387	NA	-0.424209	NA	0.595752	1	-0.730469	NA	0.282799	NA	-1.05286	NA	3.0633	NA
AT1G07543	NA	NA	NA	NA	NA	NA	NA	NA	NA	NA	NA	NA	NA	NA	NA	NA	NA	NA	NA	NA	NA	NA	NA	NA
AT1G07547	NA	NA	NA	NA	NA	NA	NA	NA	NA	NA	NA	NA	NA	NA	NA	NA	NA	NA	NA	NA	NA	NA	NA	NA
AT1G07550	0.0897171	NA	0.118678	NA	1.26168	NA	0.981563	NA	0.0826312	NA	-0.724037	NA	1.4993	NA	2.5388	1	0.141817	NA	-0.678962	NA	3.56199	NA	3.30752	NA
AT1G07553	0.0897171	NA	0.118678	NA	-0.5841	NA	0.0198159	NA	0.0826377	NA	-2.61795	NA	-1.32302	NA	-0.291832	1	0.141817	NA	0.282785	NA	-0.541933	NA	-1.65895	NA
AT1G07557	NA	NA	NA	NA	NA	NA	NA	NA	NA	NA	NA	NA	NA	NA	NA	NA	NA	NA	NA	NA	NA	NA	NA	NA
AT1G07560	0.0897215	NA	0.561487	NA	4.82404	NA	2.7496	1	0.0818993	NA	-1.53686	NA	2.03353	1	1.6646	1	0.141824	1	-1.67343	1	3.60056	NA	2.89385	1
AT1G07563	NA	NA	NA	NA	NA	NA	NA	NA	NA	NA	NA	NA	NA	NA	NA	NA	NA	NA	NA	NA	NA	NA	NA	NA
AT1G07567	NA	NA	NA	NA	NA	NA	NA	NA	NA	NA	NA	NA	NA	NA	NA	NA	NA	NA	NA	NA	NA	NA	NA	NA
AT1G07570	0.631988	1	0.998903	0.000112587	1.92088	1.88833e-26	-0.211716	1	0.973541	0.00467085	1.49293	1.23487e-13	1.56861	8.24421e-17	-0.676669	0.649126	1.20383	7.11257e-07	1.88726	4.49727e-26	1.85279	5.95721e-27	-0.426123	1
AT1G07573	NA	NA	NA	NA	NA	NA	NA	NA	NA	NA	NA	NA	NA	NA	NA	NA	NA	NA	NA	NA	NA	NA	NA	NA
AT1G07577	-0.872039	NA	0.11868	NA	0.299931	NA	0.981573	NA	0.0824942	NA	1.19947	NA	2.48299	NA	3.04532	1	-1.73091	NA	1.24455	NA	1.38158	NA	1.14796	NA
AT1G07580	NA	NA	NA	NA	NA	NA	NA	NA	NA	NA	NA	NA	NA	NA	NA	NA	NA	NA	NA	NA	NA	NA	NA	NA
AT1G07583	0.0897171	NA	-1.72895	NA	0.299928	NA	0.0198159	NA	0.0821079	NA	0.23771	NA	0.537558	NA	0.595724	NA	1.10356	NA	0.282785	NA	0.419814	NA	0.186204	NA
AT1G07587	NA	NA	NA	NA	NA	NA	NA	NA	NA	NA	NA	NA	NA	NA	NA	NA	NA	NA	NA	NA	NA	NA	NA	NA
AT1G07590	0.385388	1	1.00998	0.0590843	0.976371	0.127646	0.415555	1	0.535247	1	0.955068	0.20358	1.06641	0.0183252	1.55754	1.43723e-08	0.649348	1	0.40058	1	1.14714	0.00223247	0.988263	0.103941
AT1G07593	0.0897171	NA	0.118678	NA	0.299928	NA	0.0198159	NA	1.04263	NA	0.23771	NA	0.537558	NA	0.595724	NA	0.141817	NA	0.282785	NA	0.419814	NA	0.186204	NA
AT1G07597	0.0897171	NA	-0.843069	NA	0.299928	NA	0.0198159	NA	0.0820131	NA	0.23771	NA	0.537558	NA	0.595724	NA	0.141817	NA	0.282785	NA	0.419814	NA	0.186204	NA
AT1G07600	NA	NA	NA	NA	NA	NA	NA	NA	NA	NA	NA	NA	NA	NA	NA	NA	NA	NA	NA	NA	NA	NA	NA	NA
AT1G07603	NA	NA	NA	NA	NA	NA	NA	NA	NA	NA	NA	NA	NA	NA	NA	NA	NA	NA	NA	NA	NA	NA	NA	NA
AT1G07607	NA	NA	NA	NA	NA	NA	NA	NA	NA	NA	NA	NA	NA	NA	NA	NA	NA	NA	NA	NA	NA	NA	NA	NA
AT1G07610	1.74967	0.00198806	1.58938	0.0226838	2.17308	7.23057e-07	-0.348491	1	1.21747	1	1.59483	0.0207914	1.56999	0.0331711	-0.603857	1	1.09887	1	1.20314	1	1.65604	0.00594727	-0.118804	1
AT1G07615	-0.357467	1	-0.383413	1	-0.374505	1	0.125121	1	-0.493914	1	-0.283969	1	0.642367	0.0451474	0.610714	0.433152	-0.690702	0.0241643	-0.455051	1	0.299082	1	0.766073	0.0210591
AT1G07617	-0.87203	NA	-1.73238	NA	0.299928	NA	0.0198159	NA	0.0823546	NA	0.23771	NA	1.4993	NA	0.595724	1	1.10356	NA	0.282785	NA	-0.541933	NA	0.186204	NA
AT1G07620	-0.448183	1	2.36498	6.91733e-08	3.00192	9.89059e-15	2.26533	2.42039e-07	0.645549	1	3.54939	1.08084e-20	3.91462	1.99559e-25	2.63064	5.74561e-11	0.3217	1	3.10029	1.06061e-15	3.36049	3.92897e-19	2.21423	5.29999e-07
AT1G07623	0.0897171	NA	-0.843069	NA	0.299928	NA	0.0198159	NA	0.0821118	NA	-0.724037	NA	-0.42419	NA	0.595724	NA	0.141817	NA	0.282785	NA	0.419814	NA	0.186204	NA
AT1G07627	0.0897171	NA	0.118678	NA	0.299928	NA	0.0198159	NA	0.0820131	NA	0.23771	NA	0.537558	NA	0.595724	NA	0.141817	NA	0.282785	NA	-0.541933	NA	0.186204	NA
AT1G07630	-0.29504	1	0.765567	1	1.45291	3.75562e-10	1.72551	1.71822e-15	0.203467	1	1.12622	5.37946e-05	1.70559	4.25649e-15	2.40273	4.6195e-33	0.00446591	1	1.01169	0.00230699	1.43763	8.82748e-10	2.22005	1.98749e-27
AT1G07637	NA	NA	NA	NA	NA	NA	NA	NA	NA	NA	NA	NA	NA	NA	NA	NA	NA	NA	NA	NA	NA	NA	NA	NA
AT1G07640	-1.16439	2.40163e-08	-0.599823	1	-1.0411	3.96822e-06	-0.0831386	1	-0.877207	0.00163894	-0.462139	1	-0.315235	1	0.462944	1	-0.31959	1	-0.521679	1	-0.237162	1	1.09188	5.81124e-07
AT1G07645	0.0897171	NA	0.118678	NA	0.299928	NA	0.981563	NA	0.082304	NA	0.23771	NA	0.537558	NA	0.595724	NA	0.141817	NA	-1.54327	NA	1.38156	NA	1.14795	NA
AT1G07647	NA	NA	NA	NA	NA	NA	NA	NA	NA	NA	NA	NA	NA	NA	NA	NA	NA	NA	NA	NA	NA	NA	NA	NA
AT1G07650	-0.74786	0.102571	0.138745	1	-0.0363005	1	-0.196903	1	-0.273788	1	0.604264	1	-0.0974261	1	-1.68706	9.55718e-20	0.0282401	1	0.491659	1	0.197471	1	-0.440009	1
AT1G07653	NA	NA	NA	NA	NA	NA	NA	NA	NA	NA	NA	NA	NA	NA	NA	NA	NA	NA	NA	NA	NA	NA	NA	NA
AT1G07657	0.0897171	NA	1.97869	NA	0.299928	NA	0.0198159	NA	0.0822071	NA	-0.724037	NA	0.537558	NA	0.595724	NA	1.10356	NA	0.282785	NA	1.38156	NA	0.186204	NA
AT1G07660	-0.0740604	1	0.331573	1	0.593184	0.0795126	-0.0483263	1	-0.168596	1	0.929653	3.76128e-09	1.14392	5.99847e-15	0.370163	1	-0.0283074	1	0.279905	1	1.15276	2.59235e-13	0.0927489	1
AT1G07663	NA	NA	NA	NA	NA	NA	NA	NA	NA	NA	NA	NA	NA	NA	NA	NA	NA	NA	NA	NA	NA	NA	NA	NA
AT1G07667	NA	NA	NA	NA	NA	NA	NA	NA	NA	NA	NA	NA	NA	NA	NA	NA	NA	NA	NA	NA	NA	NA	NA	NA
AT1G07670	0.113601	1	0.0284569	1	0.404311	0.948744	0.568939	0.000198322	-0.00651562	1	0.530658	0.00258342	0.646516	1.8762e-06	1.23809	2.10535e-31	-0.0977775	1	0.265559	1	0.311883	1	0.71269	3.46103e-08
AT1G07673	NA	NA	NA	NA	NA	NA	NA	NA	NA	NA	NA	NA	NA	NA	NA	NA	NA	NA	NA	NA	NA	NA	NA	NA
AT1G07680	0.0897171	NA	0.118678	NA	0.299928	NA	0.0198159	NA	0.0820131	NA	0.23771	NA	0.537558	NA	0.595724	NA	0.141817	NA	0.282785	NA	-0.541933	NA	0.186204	NA
AT1G07683	0.829262	NA	1.99232	NA	0.553791	NA	3.24535	NA	-0.327413	NA	0.253531	NA	3.71267	1	1.32568	1	-0.757597	NA	0.276821	NA	-0.175169	NA	3.108	1
AT1G07690	0.0897171	NA	0.118678	NA	1.26168	NA	0.981563	NA	1.04294	NA	0.23771	NA	0.537558	NA	2.28987	1	0.141817	NA	-1.1983	NA	0.419814	NA	1.14795	NA
AT1G07693	NA	NA	NA	NA	NA	NA	NA	NA	NA	NA	NA	NA	NA	NA	NA	NA	NA	NA	NA	NA	NA	NA	NA	NA
AT1G07697	NA	NA	NA	NA	NA	NA	NA	NA	NA	NA	NA	NA	NA	NA	NA	NA	NA	NA	NA	NA	NA	NA	NA	NA
AT1G07700	0.407027	0.481129	0.276151	1	0.344146	1	-0.528409	0.000630616	0.102579	1	-0.190377	1	-0.51844	0.00561425	-0.687091	3.99266e-08	0.369881	1	0.64447	8.23714e-07	0.635535	1.33246e-06	-0.389845	0.960745
AT1G07702	NA	NA	NA	NA	NA	NA	NA	NA	NA	NA	NA	NA	NA	NA	NA	NA	NA	NA	NA	NA	NA	NA	NA	NA
AT1G07703	NA	NA	NA	NA	NA	NA	NA	NA	NA	NA	NA	NA	NA	NA	NA	NA	NA	NA	NA	NA	NA	NA	NA	NA
AT1G07705	-0.147762	1	-0.068422	1	-0.17606	1	-0.166537	1	-0.0808551	1	-0.189756	1	-0.390601	1	-0.398802	1	-0.141403	1	-0.0613643	1	-0.121142	1	-0.257342	1
AT1G07707	1.05146	NA	-0.843069	NA	0.299928	NA	0.0198159	NA	-0.879586	NA	0.23771	NA	-0.42419	NA	0.595724	NA	0.141817	NA	0.282785	NA	0.419814	NA	0.186204	NA
AT1G07710	0.816678	1	1.21117	1	0.400058	1	0.473044	1	1.6385	1	0.712415	1	0.610825	1	0.0233321	1	1.97125	1	1.3363	1	1.44641	1	0.701914	1
AT1G07717	NA	NA	NA	NA	NA	NA	NA	NA	NA	NA	NA	NA	NA	NA	NA	NA	NA	NA	NA	NA	NA	NA	NA	NA
AT1G07720	0.240642	1	-0.348887	1	-0.582574	1	-1.17438	0.00584956	-0.615989	1	-0.395457	1	-1.97568	2.95962e-13	-3.754	4.01044e-48	0.166161	1	-0.238865	1	-1.00967	0.212305	-2.38528	1.70557e-20
AT1G07723	0.0897171	NA	0.118678	NA	0.299928	NA	0.981563	NA	-0.879636	NA	0.23771	NA	1.4993	NA	0.595724	NA	0.141817	NA	0.282785	NA	0.419814	NA	0.186204	NA
AT1G07725	0.0897171	NA	0.118678	NA	0.299928	NA	0.0198159	NA	0.0820131	NA	0.23771	NA	0.537558	NA	0.595724	NA	0.141817	NA	0.282785	NA	1.38156	NA	0.186204	NA
AT1G07728	-0.429341	1	0.68331	1	0.204644	1	-0.699873	1	0.4993	1	0.265298	1	0.678401	1	1.15782	1	0.884869	1	-1.11573	1	0.431628	1	0.0675239	1
AT1G07730	NA	NA	NA	NA	NA	NA	NA	NA	NA	NA	NA	NA	NA	NA	NA	NA	NA	NA	NA	NA	NA	NA	NA	NA
AT1G07733	NA	NA	NA	NA	NA	NA	NA	NA	NA	NA	NA	NA	NA	NA	NA	NA	NA	NA	NA	NA	NA	NA	NA	NA
AT1G07737	NA	NA	NA	NA	NA	NA	NA	NA	NA	NA	NA	NA	NA	NA	NA	NA	NA	NA	NA	NA	NA	NA	NA	NA
AT1G07740	-0.331325	1	-0.492343	1	-0.494164	1	-0.0187406	1	-0.473886	1	-0.600452	1	-0.283196	1	-0.0119811	1	-0.429224	1	-0.260522	1	-0.297845	1	0.110713	1
AT1G07743	-0.00728645	1	-0.941221	1	-1.5096	1	-1.7005	0.33519	-0.13371	1	-1.14817	1	-2.04919	1	-2.63273	1	-0.522085	1	-1.40032	1	-2.63918	0.000302028	-2.11716	0.0533045
AT1G07745	0.113832	1	-0.129049	1	-0.582212	0.637831	-0.127591	1	0.106244	1	-0.697095	0.0177815	-0.839847	0.000127016	1.65476	9.771e-34	0.246071	1	-0.241947	1	-0.836199	7.55343e-05	-0.306711	1
AT1G07747	0.0897181	NA	0.11868	NA	0.299931	NA	4.18109	1	0.0827175	NA	0.237713	NA	1.49932	1	8.37439	1	1.10358	1	1.24455	1	0.419819	NA	4.87376	1
AT1G07750	0.180215	1	0.210311	1	-0.14726	1	0.353578	1	0.146928	1	0.113302	1	0.173566	1	1.08028	1.6929e-08	0.340269	1	-0.439898	1	-0.34401	1	0.17865	1
AT1G07753	NA	NA	NA	NA	NA	NA	NA	NA	NA	NA	NA	NA	NA	NA	NA	NA	NA	NA	NA	NA	NA	NA	NA	NA
AT1G07757	NA	NA	NA	NA	NA	NA	NA	NA	NA	NA	NA	NA	NA	NA	NA	NA	NA	NA	NA	NA	NA	NA	NA	NA
AT1G07760	NA	NA	NA	NA	NA	NA	NA	NA	NA	NA	NA	NA	NA	NA	NA	NA	NA	NA	NA	NA	NA	NA	NA	NA
AT1G07763	1.05151	NA	1.08048	NA	4.6111	NA	3.20482	NA	0.0819047	NA	4.0875	NA	4.1914	1	3.56413	1	0.141824	NA	1.24459	NA	2.35691	NA	1.148	NA
AT1G07767	0.0897171	NA	0.118678	NA	0.299928	NA	0.0198159	NA	0.0820131	NA	0.23771	NA	0.537558	NA	0.595724	NA	0.141817	NA	1.24453	NA	0.419814	NA	0.186204	NA
AT1G07770	0.343216	0.970432	-0.0100042	1	-0.0581388	1	-0.557851	5.5539e-07	0.299087	1	0.248383	1	0.130355	1	-0.129748	1	-0.0849319	1	0.18596	1	-0.00178959	1	-0.323599	1
AT1G07773	NA	NA	NA	NA	NA	NA	NA	NA	NA	NA	NA	NA	NA	NA	NA	NA	NA	NA	NA	NA	NA	NA	NA	NA
AT1G07777	0.0897171	NA	-1.77467	NA	-0.22901	NA	-0.941931	NA	0.0825757	NA	-1.59063	NA	0.537558	NA	0.595724	1	0.141817	NA	0.282785	NA	-0.541933	NA	0.186204	NA
AT1G07780	-0.320577	1	-0.958194	0.00744613	-1.05943	0.00552736	-0.725039	1	-0.745909	1	-1.20375	5.51178e-05	-0.827714	1	-0.744049	1	-0.930123	0.0101855	-0.259427	1	-0.905001	1	-0.699786	1
AT1G07783	0.0897171	NA	1.08043	NA	0.299928	NA	1.84977	NA	0.0822993	NA	-1.59064	NA	0.537558	NA	1.55747	NA	0.141817	NA	-0.678962	NA	0.419814	NA	0.186204	NA
AT1G07787	0.0897171	NA	0.118678	NA	0.299928	NA	0.0198159	NA	0.0808789	NA	0.23771	NA	0.537558	NA	0.595724	NA	-0.81993	NA	0.282785	NA	0.419814	NA	0.186204	NA
AT1G07790	0.107475	1	-0.248107	1	-0.218015	1	-0.567423	1	0.0590471	1	0.291138	1	0.705979	0.0866371	0.676698	0.220696	-0.0195396	1	-0.276712	1	0.288877	1	-0.154759	1
AT1G07793	0.0911857	NA	1.94328	NA	-0.661852	NA	0.0400015	NA	0.659514	NA	-0.724072	NA	1.16008	NA	-1.8451	1	1.0645	NA	0.282799	NA	1.2996	NA	0.186213	NA
AT1G07795	0.0897171	NA	-1.72895	NA	-1.54585	NA	0.888022	NA	0.0828027	NA	0.23771	NA	1.4993	NA	4.87584	1	0.141817	NA	0.282785	NA	-1.44721	NA	1.02947	NA
AT1G07803	NA	NA	NA	NA	NA	NA	NA	NA	NA	NA	NA	NA	NA	NA	NA	NA	NA	NA	NA	NA	NA	NA	NA	NA
AT1G07807	NA	NA	NA	NA	NA	NA	NA	NA	NA	NA	NA	NA	NA	NA	NA	NA	NA	NA	NA	NA	NA	NA	NA	NA
AT1G07810	-0.0414141	1	0.154231	1	0.606159	0.0462515	0.944935	3.4663e-09	0.119994	1	0.168556	1	1.05583	2.99296e-12	1.90809	2.03909e-46	0.13704	1	0.0467351	1	0.221253	1	1.44242	3.90482e-25
AT1G07813	NA	NA	NA	NA	NA	NA	NA	NA	NA	NA	NA	NA	NA	NA	NA	NA	NA	NA	NA	NA	NA	NA	NA	NA
AT1G07820	0.278516	1	-0.134031	1	-0.204615	1	-0.301075	1	0.39809	1	0.2895	1	0.319945	1	-0.211827	1	0.406301	1	-0.247657	1	0.0813517	1	-0.536452	1
AT1G07823	NA	NA	NA	NA	NA	NA	NA	NA	NA	NA	NA	NA	NA	NA	NA	NA	NA	NA	NA	NA	NA	NA	NA	NA
AT1G07827	NA	NA	NA	NA	NA	NA	NA	NA	NA	NA	NA	NA	NA	NA	NA	NA	NA	NA	NA	NA	NA	NA	NA	NA
AT1G07830	-0.238461	1	-0.61228	0.269507	-0.525333	1	-0.107486	1	-0.407521	1	-0.583207	0.86011	-0.609247	1	0.180799	1	-0.517965	1	-0.553364	1	-0.607573	0.994452	0.236229	1
AT1G07833	0.0897171	NA	0.118678	NA	0.299928	NA	0.0198159	NA	1.04263	NA	0.23771	NA	0.537558	NA	0.595724	NA	-0.81993	NA	1.24453	NA	0.419814	NA	0.186204	NA
AT1G07837	0.0897171	NA	0.118678	NA	0.299928	NA	-0.941931	NA	0.0821118	NA	1.19946	NA	0.537558	NA	-0.366023	NA	0.141817	NA	0.282785	NA	0.419814	NA	0.186204	NA
AT1G07840	-0.437205	0.383619	-0.419329	0.842493	-0.523589	0.00570862	-0.127312	1	-0.776868	7.2193e-10	-0.418793	1	-0.216888	1	-0.311256	1	-0.284182	1	-0.0847289	1	-0.0711401	1	0.00119493	1
AT1G07843	0.0897171	NA	1.08043	NA	0.299928	NA	0.0198159	NA	0.0821118	NA	0.23771	NA	0.537558	NA	1.55747	NA	0.141817	NA	0.282785	NA	0.419814	NA	1.14795	NA
AT1G07847	NA	NA	NA	NA	NA	NA	NA	NA	NA	NA	NA	NA	NA	NA	NA	NA	NA	NA	NA	NA	NA	NA	NA	NA
AT1G07850	0.0897214	NA	1.01438	NA	1.26174	NA	-0.857286	NA	0.97763	NA	0.237721	NA	1.40799	1	3.17642	1	1.06811	NA	1.32742	NA	1.9254	NA	4.24973	NA
AT1G07853	NA	NA	NA	NA	NA	NA	NA	NA	NA	NA	NA	NA	NA	NA	NA	NA	NA	NA	NA	NA	NA	NA	NA	NA
AT1G07857	NA	NA	NA	NA	NA	NA	NA	NA	NA	NA	NA	NA	NA	NA	NA	NA	NA	NA	NA	NA	NA	NA	NA	NA
AT1G07860	NA	NA	NA	NA	NA	NA	NA	NA	NA	NA	NA	NA	NA	NA	NA	NA	NA	NA	NA	NA	NA	NA	NA	NA
AT1G07863	NA	NA	NA	NA	NA	NA	NA	NA	NA	NA	NA	NA	NA	NA	NA	NA	NA	NA	NA	NA	NA	NA	NA	NA
AT1G07870	0.520143	1	0.82527	1	1.54473	7.82552e-06	1.26634	0.00667062	0.412616	1	1.49896	2.33858e-05	1.76771	1.40504e-08	1.73886	4.28885e-08	0.329256	1	0.65173	1	2.01733	7.04695e-12	1.9962	1.29411e-11
AT1G07873	0.0897171	NA	0.118678	NA	0.299928	NA	0.0198159	NA	0.0820625	NA	0.23771	NA	0.537558	NA	0.595724	NA	0.141817	NA	-0.678962	NA	0.419814	NA	1.14795	NA
AT1G07877	NA	NA	NA	NA	NA	NA	NA	NA	NA	NA	NA	NA	NA	NA	NA	NA	NA	NA	NA	NA	NA	NA	NA	NA
AT1G07880	0.669894	1	-0.0121896	1	0.097288	1	-0.902153	1	0.777833	1	1.01737	1	0.948813	1	-1.77994	0.00496774	0.223252	1	1.0631	0.405055	0.783916	1	-0.609829	1
AT1G07883	NA	NA	NA	NA	NA	NA	NA	NA	NA	NA	NA	NA	NA	NA	NA	NA	NA	NA	NA	NA	NA	NA	NA	NA
AT1G07885	-0.000547059	1	-1.10467	1	-0.614028	1	-1.09269	1	0.668195	1	0.391324	1	1.70313	1	0.905032	1	-0.256369	1	-1.85315	1	-0.432407	1	1.12379	1
AT1G07887	NA	NA	NA	NA	NA	NA	NA	NA	NA	NA	NA	NA	NA	NA	NA	NA	NA	NA	NA	NA	NA	NA	NA	NA
AT1G07890	0.509946	1	0.628521	1	1.73375	4.06914e-10	1.41796	8.00426e-06	-0.425739	1	1.48101	1.30755e-06	3.35835	2.38359e-45	2.9876	2.50422e-35	-0.15828	1	0.698768	1	2.38342	1.46816e-21	2.05118	2.83921e-15
AT1G07893	NA	NA	NA	NA	NA	NA	NA	NA	NA	NA	NA	NA	NA	NA	NA	NA	NA	NA	NA	NA	NA	NA	NA	NA
AT1G07897	-0.124854	1	-0.875035	1	-1.02016	1	-1.86428	1	-0.761658	1	0.577967	1	-1.35813	1	-0.734401	1	-0.730067	1	-0.23737	1	-0.995764	1	0.167034	1
AT1G07900	-0.694094	1	-0.326563	1	-0.12413	1	-0.328899	1	-2.32745	1	-1.24762	1	-1.78527	1	1.36685	1	-0.897747	1	-2.24874	1	-2.12208	1	-2.75092	1
AT1G07901	NA	NA	NA	NA	NA	NA	NA	NA	NA	NA	NA	NA	NA	NA	NA	NA	NA	NA	NA	NA	NA	NA	NA	NA
AT1G07902	-0.172492	1	0.0370365	1	-0.104439	1	-0.193003	1	0.100752	1	-0.253869	1	-0.835106	0.172897	-0.0931533	1	0.128167	1	-0.260506	1	-0.666513	1	0.0700376	1
AT1G07903	NA	NA	NA	NA	NA	NA	NA	NA	NA	NA	NA	NA	NA	NA	NA	NA	NA	NA	NA	NA	NA	NA	NA	NA
AT1G07907	NA	NA	NA	NA	NA	NA	NA	NA	NA	NA	NA	NA	NA	NA	NA	NA	NA	NA	NA	NA	NA	NA	NA	NA
AT1G07910	-0.383197	0.0762285	-0.126014	1	-0.306127	1	0.0725948	1	-0.523093	6.91271e-06	-0.244311	1	-0.282439	1	0.0937368	1	0.0261452	1	-0.181851	1	-0.41026	0.183524	0.23581	1
AT1G07913	NA	NA	NA	NA	NA	NA	NA	NA	NA	NA	NA	NA	NA	NA	NA	NA	NA	NA	NA	NA	NA	NA	NA	NA
AT1G07917	-2.32081	NA	2.58727	NA	4.38959	NA	2.1979	NA	0.0818979	NA	5.17512	NA	5.11961	1	3.18081	1	0.141824	NA	3.45347	NA	2.92719	NA	1.52698	1
AT1G07920	-0.109426	1	-0.385332	1	-0.351048	1	0.122848	1	-0.374068	1	-0.495593	0.0177507	-0.0735816	1	0.751718	3.82769e-09	-0.475264	0.0540062	-0.627114	1.13975e-05	-0.170214	1	0.634692	1.04791e-05
AT1G07923	0.0897171	NA	0.118678	NA	0.299928	NA	0.0198159	NA	1.04272	NA	-1.61801	NA	0.537558	NA	-0.366023	NA	-0.81993	NA	0.282785	NA	0.419814	NA	0.186204	NA
AT1G07927	NA	NA	NA	NA	NA	NA	NA	NA	NA	NA	NA	NA	NA	NA	NA	NA	NA	NA	NA	NA	NA	NA	NA	NA
AT1G07930	-0.0907679	1	-0.564659	0.00405668	-0.308638	1	0.0103906	1	-0.422468	1	-0.552796	0.00796502	-0.0620559	1	0.817501	2.50193e-09	-0.579082	0.00222973	-0.616739	0.000348551	-0.348241	1	0.58786	0.00199097
AT1G07933	NA	NA	NA	NA	NA	NA	NA	NA	NA	NA	NA	NA	NA	NA	NA	NA	NA	NA	NA	NA	NA	NA	NA	NA
AT1G07937	0.0897171	NA	0.118678	NA	0.299928	NA	0.0198159	NA	0.0820131	NA	-0.724037	NA	0.537558	NA	0.595724	NA	0.141817	NA	0.282785	NA	0.419814	NA	0.186204	NA
AT1G07940	-0.155114	1	-0.277894	1	-0.168745	1	0.0794038	1	-0.305376	1	-0.158604	1	0.0969272	1	0.824428	2.19258e-08	-0.501862	0.216232	-0.318123	1	-0.0249722	1	0.793181	1.72215e-07
AT1G07943	NA	NA	NA	NA	NA	NA	NA	NA	NA	NA	NA	NA	NA	NA	NA	NA	NA	NA	NA	NA	NA	NA	NA	NA
AT1G07947	0.0897171	NA	0.118678	NA	0.299928	NA	0.0198159	NA	-0.879685	NA	0.23771	NA	0.537558	NA	0.595724	NA	-0.81993	NA	0.282785	NA	0.419814	NA	0.186204	NA
AT1G07950	0.132965	1	-0.0574807	1	0.310382	1	0.210606	1	0.0385075	1	-0.146079	1	0.254866	1	0.722	1.23661e-05	0.139442	1	-0.133548	1	-0.265703	1	0.518215	0.305752
AT1G07957	NA	NA	NA	NA	NA	NA	NA	NA	NA	NA	NA	NA	NA	NA	NA	NA	NA	NA	NA	NA	NA	NA	NA	NA
AT1G07960	-0.0552434	1	-0.00535206	1	0.220058	1	0.167877	1	-0.189483	1	0.0712903	1	0.343038	1	0.691557	9.61279e-12	-0.0494955	1	-0.00558965	1	0.108814	1	0.219904	1
AT1G07963	NA	NA	NA	NA	NA	NA	NA	NA	NA	NA	NA	NA	NA	NA	NA	NA	NA	NA	NA	NA	NA	NA	NA	NA
AT1G07967	NA	NA	NA	NA	NA	NA	NA	NA	NA	NA	NA	NA	NA	NA	NA	NA	NA	NA	NA	NA	NA	NA	NA	NA
AT1G07970	-0.141941	1	-0.769487	7.95503e-07	-0.875441	2.72063e-09	-0.566358	0.0502803	-0.344416	1	-0.945692	1.92218e-11	-0.92089	4.99127e-09	-0.67994	0.00244499	-0.21416	1	-0.511791	0.259092	-0.819214	3.64513e-07	-0.813183	3.08944e-05
AT1G07973	0.0897171	NA	0.118678	NA	0.299928	NA	0.0198159	NA	1.04253	NA	0.23771	NA	0.537558	NA	0.595724	NA	0.141817	NA	0.282785	NA	0.419814	NA	0.186204	NA
AT1G07977	0.0897171	NA	0.118678	NA	0.299928	NA	0.0198159	NA	0.0820131	NA	0.23771	NA	0.537558	NA	0.595724	NA	0.141817	NA	0.282785	NA	0.419814	NA	-0.775544	NA
AT1G07980	-0.105384	1	-0.0907106	1	0.219359	1	-0.0899896	1	-0.256985	1	-0.0434028	1	0.180787	1	0.347016	1	-0.0759746	1	0.0280947	1	0.173598	1	0.000960679	1
AT1G07983	NA	NA	NA	NA	NA	NA	NA	NA	NA	NA	NA	NA	NA	NA	NA	NA	NA	NA	NA	NA	NA	NA	NA	NA
AT1G07985	1.94553	NA	-0.88616	NA	1.26174	NA	1.44006	1	-0.494093	NA	-0.192919	NA	0.431462	1	3.61781	1	1.14363	1	-2.6073	1	-2.93475	NA	0.766584	1
AT1G07987	NA	NA	NA	NA	NA	NA	NA	NA	NA	NA	NA	NA	NA	NA	NA	NA	NA	NA	NA	NA	NA	NA	NA	NA
AT1G07990	-0.170114	1	0.255682	1	0.527059	0.00340391	0.805565	3.17823e-11	-0.00230837	1	0.279698	1	0.892746	1.51575e-14	1.82227	1.46101e-69	0.240414	1	0.101709	1	0.672015	8.17931e-07	1.27421	9.98841e-32
AT1G07993	NA	NA	NA	NA	NA	NA	NA	NA	NA	NA	NA	NA	NA	NA	NA	NA	NA	NA	NA	NA	NA	NA	NA	NA
AT1G07997	NA	NA	NA	NA	NA	NA	NA	NA	NA	NA	NA	NA	NA	NA	NA	NA	NA	NA	NA	NA	NA	NA	NA	NA
AT1G08000	-0.246652	1	-0.204725	1	-0.0909995	1	-0.560958	0.0372936	-0.228322	1	0.0738471	1	0.219342	1	0.216011	1	-0.16869	1	-0.0469837	1	0.138758	1	-0.0769349	1
AT1G08003	NA	NA	NA	NA	NA	NA	NA	NA	NA	NA	NA	NA	NA	NA	NA	NA	NA	NA	NA	NA	NA	NA	NA	NA
AT1G08005	NA	NA	NA	NA	NA	NA	NA	NA	NA	NA	NA	NA	NA	NA	NA	NA	NA	NA	NA	NA	NA	NA	NA	NA
AT1G08007	NA	NA	NA	NA	NA	NA	NA	NA	NA	NA	NA	NA	NA	NA	NA	NA	NA	NA	NA	NA	NA	NA	NA	NA
AT1G08010	-0.35235	1	0.0165098	1	0.105346	1	-0.295915	1	-0.0685736	1	0.227708	1	-0.0588831	1	-0.493592	1	-0.0668824	1	0.169507	1	0.207223	1	-0.546982	0.388031
AT1G08013	-0.87203	NA	0.118678	NA	0.299928	NA	0.0198159	NA	0.0820625	NA	1.19946	NA	0.537558	NA	0.595724	NA	0.141817	NA	0.282785	NA	0.419814	NA	0.186204	NA
AT1G08017	NA	NA	NA	NA	NA	NA	NA	NA	NA	NA	NA	NA	NA	NA	NA	NA	NA	NA	NA	NA	NA	NA	NA	NA
AT1G08023	NA	NA	NA	NA	NA	NA	NA	NA	NA	NA	NA	NA	NA	NA	NA	NA	NA	NA	NA	NA	NA	NA	NA	NA
AT1G08027	-1.76698	NA	1.96271	NA	0.890261	NA	4.28782	1	-3.9503	NA	1.66081	NA	1.32313	1	5.51291	1	2.35504	1	-0.612044	1	3.30275	NA	2.62734	1
AT1G08030	-0.0769026	1	0.0482621	1	0.0121335	1	0.192832	1	-0.0211553	1	0.0387824	1	0.4288	0.467439	0.991767	2.81309e-19	-0.000663591	1	0.0251484	1	-0.135307	1	0.898254	3.04139e-14
AT1G08033	-2.14775	NA	-0.84311	NA	-0.283184	NA	0.0203443	NA	0.978607	NA	0.554108	NA	0.519716	1	-0.298073	1	-1.72325	NA	-1.06455	NA	1.92	NA	0.186213	NA
AT1G08035	0.658963	NA	0.461483	NA	-0.595319	NA	1.90398	NA	0.0814449	NA	-0.527892	NA	-1.3601	1	-1.2656	1	1.71901	NA	-0.732157	NA	-0.478771	NA	-1.14758	1
AT1G08037	-0.795388	NA	-2.32251	NA	0.86935	NA	0.0259393	NA	1.08199	NA	-2.20181	NA	-0.129462	1	2.71831	1	-0.819971	NA	-0.716645	NA	1.01446	NA	0.712661	1
AT1G08040	0.306316	1	0.0116242	1	-0.247441	1	-0.642711	2.90719e-08	0.173844	1	-0.191773	1	-0.657204	1.55814e-08	-0.851985	1.81873e-13	0.0623143	1	-0.294157	1	-0.620986	2.82357e-07	-0.795611	4.18373e-12
AT1G08043	NA	NA	NA	NA	NA	NA	NA	NA	NA	NA	NA	NA	NA	NA	NA	NA	NA	NA	NA	NA	NA	NA	NA	NA
AT1G08047	NA	NA	NA	NA	NA	NA	NA	NA	NA	NA	NA	NA	NA	NA	NA	NA	NA	NA	NA	NA	NA	NA	NA	NA
AT1G08050	-0.15614	1	2.27588	0.0559655	3.88748	2.45811e-11	4.25223	6.08045e-14	0.22104	1	3.32964	1.65184e-07	4.47164	9.24342e-16	4.20771	8.34677e-14	-0.674357	1	2.35101	0.0265816	4.26243	4.13698e-14	3.7513	2.04412e-10
AT1G08057	0.0897171	NA	0.118678	NA	0.299928	NA	0.0198159	NA	0.0820131	NA	0.23771	NA	0.537558	NA	0.595724	NA	1.10356	NA	0.282785	NA	0.419814	NA	0.186204	NA
AT1G08060	-0.214951	1	-0.105489	1	-0.118628	1	-0.301397	0.703931	0.0218727	1	-0.122825	1	0.0990815	1	-0.063916	1	0.131027	1	-0.166805	1	0.0737989	1	-0.090487	1
AT1G08063	0.0897171	NA	-0.843069	NA	0.299928	NA	0.0198159	NA	0.0821621	NA	-0.724037	NA	0.537558	NA	2.5388	NA	0.141817	NA	0.282785	NA	0.419814	NA	0.186204	NA
AT1G08065	1.05146	NA	0.118678	NA	-0.66182	NA	0.0198159	NA	0.0823037	NA	-0.724037	NA	2.35719	NA	1.55747	NA	1.10356	NA	0.282785	NA	0.419814	NA	0.186204	NA
AT1G08070	0.588884	1	-0.406695	1	-0.545473	1	-0.0164939	1	-0.267468	1	-0.694805	1	-0.504142	1	-0.505669	1	-0.471709	1	-0.589944	1	-0.688574	1	0.433776	1
AT1G08073	NA	NA	NA	NA	NA	NA	NA	NA	NA	NA	NA	NA	NA	NA	NA	NA	NA	NA	NA	NA	NA	NA	NA	NA
AT1G08077	-0.87203	NA	0.118678	NA	0.299928	NA	0.0198159	NA	0.0820625	NA	0.23771	NA	0.537558	NA	0.595724	NA	0.141817	NA	-0.678962	NA	0.419814	NA	0.186204	NA
AT1G08080	1.17653	NA	0.489432	NA	-1.31039	NA	2.48389	NA	0.409292	NA	3.63442	NA	0.406625	1	-3.5405	1	-0.758994	NA	0.862702	NA	-2.06735	NA	-2.6699	1
AT1G08087	NA	NA	NA	NA	NA	NA	NA	NA	NA	NA	NA	NA	NA	NA	NA	NA	NA	NA	NA	NA	NA	NA	NA	NA
AT1G08090	-0.0945236	1	1.23467	1	0.289528	1	-1.68507	1	-0.365283	1	1.87079	1	2.45832	1	-1.17374	1	0.759092	1	0.326839	1	1.31344	1	-0.357522	1
AT1G08093	NA	NA	NA	NA	NA	NA	NA	NA	NA	NA	NA	NA	NA	NA	NA	NA	NA	NA	NA	NA	NA	NA	NA	NA
AT1G08097	NA	NA	NA	NA	NA	NA	NA	NA	NA	NA	NA	NA	NA	NA	NA	NA	NA	NA	NA	NA	NA	NA	NA	NA
AT1G08100	0.0897171	NA	-0.843069	NA	0.299928	NA	0.981563	NA	0.0821118	NA	0.23771	NA	1.4993	NA	0.595724	NA	0.141817	NA	0.282785	NA	0.419814	NA	0.186204	NA
AT1G08103	-1.48467	NA	-0.305786	NA	-0.594188	NA	0.0233195	NA	-0.919919	NA	-0.982074	NA	0.537584	1	-1.88744	1	0.383665	NA	-0.297922	NA	2.64172	NA	-1.16861	1
AT1G08107	NA	NA	NA	NA	NA	NA	NA	NA	NA	NA	NA	NA	NA	NA	NA	NA	NA	NA	NA	NA	NA	NA	NA	NA
AT1G08110	-0.094319	1	0.0818258	1	-0.142943	1	-0.560049	9.81516e-07	-0.121176	1	-0.384094	0.122332	-0.467977	0.00106652	-1.16848	2.29786e-35	-0.0382645	1	-0.213641	1	-0.4024	0.0478884	-0.837102	1.16475e-17
AT1G08113	NA	NA	NA	NA	NA	NA	NA	NA	NA	NA	NA	NA	NA	NA	NA	NA	NA	NA	NA	NA	NA	NA	NA	NA
AT1G08115	-0.593091	NA	0.115843	NA	0.977865	1	-0.106453	1	1.40498	1	-0.149006	1	0.0294219	1	2.074	1	0.137997	1	1.78244	1	1.20626	1	2.19933	1
AT1G08117	NA	NA	NA	NA	NA	NA	NA	NA	NA	NA	NA	NA	NA	NA	NA	NA	NA	NA	NA	NA	NA	NA	NA	NA
AT1G08120	-0.800137	NA	0.399172	NA	-0.505469	NA	0.342882	1	-0.417315	NA	-1.57235	NA	-0.600911	1	-0.878843	1	0.135659	1	-1.56622	1	-0.903865	NA	0.836973	1
AT1G08123	NA	NA	NA	NA	NA	NA	NA	NA	NA	NA	NA	NA	NA	NA	NA	NA	NA	NA	NA	NA	NA	NA	NA	NA
AT1G08125	-0.207928	1	-0.202454	1	-0.480532	0.947782	0.00574593	1	-0.214558	1	-0.317596	1	-0.461283	1	-0.671861	0.00349699	-0.0494357	1	-0.268965	1	-0.415524	1	-0.215766	1
AT1G08127	NA	NA	NA	NA	NA	NA	NA	NA	NA	NA	NA	NA	NA	NA	NA	NA	NA	NA	NA	NA	NA	NA	NA	NA
AT1G08130	-0.595564	0.0445381	-0.738876	0.000159699	-1.12229	6.29377e-12	-0.157177	1	-0.851323	2.87291e-07	-0.420844	1	-0.402763	1	1.08199	5.01902e-12	-0.672056	0.00200516	-0.338359	1	-0.414413	1	0.34937	1
AT1G08133	0.0897171	NA	-0.843069	NA	0.299928	NA	0.0198159	NA	0.0820625	NA	0.23771	NA	0.537558	NA	-0.366023	NA	0.141817	NA	0.282785	NA	0.419814	NA	0.186204	NA
AT1G08135	0.089719	NA	0.118681	NA	0.299934	NA	0.891534	NA	1.04348	NA	-0.724053	NA	1.49934	1	5.7294	1	0.14182	NA	0.282791	NA	1.38159	NA	4.91227	NA
AT1G08137	NA	NA	NA	NA	NA	NA	NA	NA	NA	NA	NA	NA	NA	NA	NA	NA	NA	NA	NA	NA	NA	NA	NA	NA
AT1G08140	1.05151	NA	0.118684	NA	2.1323	NA	4.13907	NA	-1.78623	NA	0.237721	NA	-1.91284	1	-0.366039	1	3.30335	NA	1.24459	NA	-4.14406	NA	2.72146	NA
AT1G08143	NA	NA	NA	NA	NA	NA	NA	NA	NA	NA	NA	NA	NA	NA	NA	NA	NA	NA	NA	NA	NA	NA	NA	NA
AT1G08147	0.0897171	NA	0.118678	NA	0.299928	NA	0.0198159	NA	0.0820625	NA	0.23771	NA	0.537558	NA	0.595724	NA	0.141817	NA	-0.678962	NA	1.38156	NA	0.186204	NA
AT1G08150	1.95976	NA	1.08047	NA	-0.661845	NA	2.6986	NA	0.0821481	NA	-1.59245	NA	0.537578	NA	1.33862	1	1.59248	NA	0.282796	NA	-3.60819	NA	2.0179	NA
AT1G08153	NA	NA	NA	NA	NA	NA	NA	NA	NA	NA	NA	NA	NA	NA	NA	NA	NA	NA	NA	NA	NA	NA	NA	NA
AT1G08160	0.143854	1	0.118463	1	-0.305977	1	-0.434198	1	-0.0206836	1	0.494453	1	-0.170143	1	-1.04338	1	0.619625	1	1.01439	1	0.359373	1	0.290368	1
AT1G08165	-0.104286	1	-0.469679	1	-1.56417	1	-0.740494	1	-0.462239	1	-0.620743	1	-1.94116	1	-1.74688	1	-0.209127	1	-0.599343	1	-0.496751	1	0.148289	1
AT1G08170	2.32947	NA	2.46516	NA	3.01748	NA	-1.47204	NA	1.66599	NA	0.22901	NA	0.537584	1	-1.84751	1	4.12202	NA	0.284996	NA	0.816718	NA	-2.99515	1
AT1G08173	1.55765	NA	2.62945	NA	3.56906	NA	0.66781	1	1.97826	NA	2.70694	NA	-0.0488389	1	1.33888	1	0.462626	1	1.27571	1	1.65738	NA	0.69257	1
AT1G08177	NA	NA	NA	NA	NA	NA	NA	NA	NA	NA	NA	NA	NA	NA	NA	NA	NA	NA	NA	NA	NA	NA	NA	NA
AT1G08180	0.180739	1	0.0533765	1	0.15411	1	0.152008	1	0.331436	1	-0.565501	1	-0.753036	1	-1.12412	0.00343111	0.717343	1	0.239406	1	-0.553786	1	-0.455045	1
AT1G08183	NA	NA	NA	NA	NA	NA	NA	NA	NA	NA	NA	NA	NA	NA	NA	NA	NA	NA	NA	NA	NA	NA	NA	NA
AT1G08187	0.0897171	NA	-0.843069	NA	1.26168	NA	-1.86944	NA	0.0825511	NA	-0.724037	NA	-0.42419	NA	-0.366023	1	-1.72903	NA	-0.678962	NA	0.419814	NA	0.186204	NA
AT1G08190	0.287632	0.479734	0.0872462	1	-0.0178984	1	-0.501447	2.33756e-09	0.0859351	1	-0.0349771	1	-0.580518	2.40583e-13	-0.860299	1.08632e-31	0.321206	0.0571516	0.215354	1	-0.148093	1	-0.724042	3.24836e-21
AT1G08193	NA	NA	NA	NA	NA	NA	NA	NA	NA	NA	NA	NA	NA	NA	NA	NA	NA	NA	NA	NA	NA	NA	NA	NA
AT1G08197	1.48008	1	-0.604015	1	-1.36105	1	-1.89882	1	0.912032	1	-1.27649	1	-3.84448	0.07336	-3.89828	0.704222	0.488283	1	-0.937632	1	-1.95644	1	-1.08446	1
AT1G08200	0.22745	1	-0.0704379	1	0.127997	1	-0.683597	3.12559e-08	-0.175735	1	0.115625	1	0.451393	0.0615181	-0.176904	1	-0.250693	1	0.222953	1	0.051091	1	-0.170801	1
AT1G08207	1.05146	NA	0.118678	NA	0.299928	NA	0.0198159	NA	0.0820625	NA	0.23771	NA	1.4993	NA	0.595724	NA	0.141817	NA	0.282785	NA	0.419814	NA	0.186204	NA
AT1G08210	-0.00666255	1	-0.183556	1	-0.265362	1	-0.445052	0.840906	0.293948	1	-0.465506	0.215863	-0.663368	1.87135e-05	-0.581682	0.00398199	0.0721118	1	-0.184472	1	-0.569331	0.00346517	-0.339289	1
AT1G08213	NA	NA	NA	NA	NA	NA	NA	NA	NA	NA	NA	NA	NA	NA	NA	NA	NA	NA	NA	NA	NA	NA	NA	NA
AT1G08217	NA	NA	NA	NA	NA	NA	NA	NA	NA	NA	NA	NA	NA	NA	NA	NA	NA	NA	NA	NA	NA	NA	NA	NA
AT1G08220	-0.794664	1	-0.692585	1	0.132393	1	1.21904	0.000358114	-0.856478	0.592343	0.144112	1	1.25459	9.9924e-05	1.86173	9.17849e-15	-0.606632	1	-0.0531149	1	1.10527	0.0211177	1.71192	7.05193e-10
AT1G08223	NA	NA	NA	NA	NA	NA	NA	NA	NA	NA	NA	NA	NA	NA	NA	NA	NA	NA	NA	NA	NA	NA	NA	NA
AT1G08227	NA	NA	NA	NA	NA	NA	NA	NA	NA	NA	NA	NA	NA	NA	NA	NA	NA	NA	NA	NA	NA	NA	NA	NA
AT1G08230	-0.110493	1	-0.49346	1	-0.462034	1	-0.245549	1	-0.122057	1	-0.612993	1	-0.866427	1	-1.44664	0.0086589	0.107484	1	-0.858594	1	-0.980864	1	-0.375871	1
AT1G08237	-0.87203	NA	0.118678	NA	-0.66182	NA	0.0198159	NA	-0.879537	NA	-0.724037	NA	0.537558	NA	0.595724	NA	0.141817	NA	0.282785	NA	0.419814	NA	1.14795	NA
AT1G08240	NA	NA	NA	NA	NA	NA	NA	NA	NA	NA	NA	NA	NA	NA	NA	NA	NA	NA	NA	NA	NA	NA	NA	NA
AT1G08247	0.0897171	NA	0.118678	NA	0.299928	NA	0.0198159	NA	0.0820131	NA	0.23771	NA	0.537558	NA	0.595724	NA	0.141817	NA	0.282785	NA	-0.541933	NA	0.186204	NA
AT1G08250	2.53249	NA	-0.52739	NA	0.299938	NA	-0.941963	NA	-2.37435	NA	-1.06556	NA	0.537576	NA	0.595744	1	1.95263	NA	-1.55816	NA	0.419828	NA	0.18621	NA
AT1G08253	NA	NA	NA	NA	NA	NA	NA	NA	NA	NA	NA	NA	NA	NA	NA	NA	NA	NA	NA	NA	NA	NA	NA	NA
AT1G08257	0.0897171	NA	0.118678	NA	1.26168	NA	0.0198159	NA	0.0820625	NA	0.23771	NA	1.4993	NA	0.595724	NA	0.141817	NA	0.282785	NA	0.419814	NA	0.186204	NA
AT1G08260	-0.0902231	1	-0.720687	0.37977	-0.881588	0.00710376	-0.866825	0.0283258	-0.05179	1	0.129923	1	0.116304	1	-1.66863	6.72071e-14	-0.241916	1	-0.0298784	1	-0.29989	1	-1.76001	4.9863e-15
AT1G08263	0.0897171	NA	0.118678	NA	0.299928	NA	0.981563	NA	0.0820625	NA	0.23771	NA	0.537558	NA	0.595724	NA	0.141817	NA	1.24453	NA	0.419814	NA	0.186204	NA
AT1G08267	NA	NA	NA	NA	NA	NA	NA	NA	NA	NA	NA	NA	NA	NA	NA	NA	NA	NA	NA	NA	NA	NA	NA	NA
AT1G08270	-0.60643	1	-0.286174	1	-0.0116409	1	0.226474	1	-0.133634	1	0.494537	1	0.629772	1	0.869327	1	0.0340892	1	-0.0868946	1	0.220345	1	0.987664	1
AT1G08273	1.05151	NA	1.01493	NA	0.299942	NA	3.73321	NA	0.0868781	NA	0.237721	NA	2.32329	1	5.24407	1	-0.819969	NA	-0.678994	NA	-0.461427	NA	2.44937	1
AT1G08277	0.0897171	NA	0.118678	NA	0.299928	NA	0.0198159	NA	0.0820131	NA	0.23771	NA	0.537558	NA	0.595724	NA	0.141817	NA	0.282785	NA	0.419814	NA	1.14795	NA
AT1G08280	-0.809868	1	-0.448679	1	-0.612111	1	-1.2926	0.000549232	-1.18928	0.00133318	-0.874524	1	-1.7856	8.93114e-08	-1.62963	2.61311e-06	-0.7418	1	-0.409487	1	-0.683294	1	-1.53848	2.6353e-05
AT1G08283	0.780879	NA	0.296822	NA	-0.171537	NA	-1.14723	NA	-0.920632	NA	1.97893	NA	-3.44621	1	-0.892514	1	0.141824	NA	1.69309	NA	-0.398348	NA	-2.11713	1
AT1G08290	0.654827	1	1.54199	1	2.48817	0.000322534	1.54683	1	0.390125	1	3.91733	1.00215e-10	4.73107	7.41306e-19	3.24161	3.03062e-09	-0.0133057	1	1.47052	1	2.36391	0.00257586	2.78307	1.30032e-06
AT1G08293	-1.14985	NA	-0.316576	NA	-0.698271	NA	-1.29844	NA	-1.23915	NA	0.232457	NA	-2.52708	1	-1.28317	1	-1.17879	NA	0.28117	NA	0.417229	NA	0.175337	1
AT1G08297	NA	NA	NA	NA	NA	NA	NA	NA	NA	NA	NA	NA	NA	NA	NA	NA	NA	NA	NA	NA	NA	NA	NA	NA
AT1G08300	-0.854732	0.605632	-0.64026	1	-0.252917	1	-0.136786	1	-0.857329	0.550485	0.197898	1	1.34831	2.93632e-07	1.00739	0.00971638	-0.467516	1	0.349587	1	1.13514	0.000579118	1.30057	1.97954e-06
AT1G08307	0.0897171	NA	0.118678	NA	0.299928	NA	0.0198159	NA	0.0820131	NA	0.23771	NA	0.537558	NA	1.55747	NA	0.141817	NA	0.282785	NA	0.419814	NA	0.186204	NA
AT1G08310	0.372157	1	-0.576449	1	0.297713	1	0.508423	1	0.49438	1	-0.170341	1	2.63693	0.117108	5.07974	5.14198e-16	1.09057	1	0.817092	1	1.28035	1	1.82455	1
AT1G08313	0.0897171	NA	0.118678	NA	0.299928	NA	0.0198159	NA	0.0820625	NA	0.23771	NA	0.537558	NA	0.595724	NA	0.141817	NA	0.282785	NA	1.38156	NA	1.14795	NA
AT1G08315	0.234847	NA	2.32395	NA	1.18451	1	1.83196	1	0.444245	1	2.82553	1	2.19529	1	1.81728	1	0.140945	1	0.372304	1	3.3441	1	2.00172	1
AT1G08317	NA	NA	NA	NA	NA	NA	NA	NA	NA	NA	NA	NA	NA	NA	NA	NA	NA	NA	NA	NA	NA	NA	NA	NA
AT1G08320	-1.59908	NA	-1.88111	NA	0.172217	1	0.365684	1	-0.380588	1	-0.761341	1	0.0543988	1	1.78065	1	0.556922	1	-1.23917	1	0.00349557	1	0.759838	1
AT1G08323	NA	NA	NA	NA	NA	NA	NA	NA	NA	NA	NA	NA	NA	NA	NA	NA	NA	NA	NA	NA	NA	NA	NA	NA
AT1G08327	NA	NA	NA	NA	NA	NA	NA	NA	NA	NA	NA	NA	NA	NA	NA	NA	NA	NA	NA	NA	NA	NA	NA	NA
AT1G08333	NA	NA	NA	NA	NA	NA	NA	NA	NA	NA	NA	NA	NA	NA	NA	NA	NA	NA	NA	NA	NA	NA	NA	NA
AT1G08340	0.949017	1	0.11953	1	0.96223	1	0.193542	1	0.788452	1	2.82939	0.00212015	2.3282	5.22855e-06	0.523767	1	0.740546	1	1.41722	1	1.28645	1	0.816401	1
AT1G08347	NA	NA	NA	NA	NA	NA	NA	NA	NA	NA	NA	NA	NA	NA	NA	NA	NA	NA	NA	NA	NA	NA	NA	NA
AT1G08350	-0.205279	1	0.27332	1	0.108645	1	-0.386778	1	0.110773	1	0.419927	1	-0.102804	1	-0.599928	0.191955	-0.0283505	1	-0.0618569	1	-0.0818336	1	-0.770002	0.00109525
AT1G08353	0.0897171	NA	0.118678	NA	0.299928	NA	0.0198159	NA	0.0820625	NA	0.23771	NA	0.537558	NA	1.55747	NA	0.141817	NA	0.282785	NA	0.419814	NA	1.14795	NA
AT1G08357	0.0897171	NA	0.118678	NA	0.299928	NA	0.0198159	NA	0.0822388	NA	0.23771	NA	1.4993	NA	1.55747	NA	0.141817	NA	-2.1951	NA	0.419814	NA	-0.775544	NA
AT1G08360	0.227235	1	-0.420401	1	-0.38038	1	-0.52022	0.0975178	-0.0317286	1	-0.388975	1	-0.502951	0.242755	-0.551301	0.0418452	-0.318427	1	-0.0609487	1	-0.347644	1	-0.45997	1
AT1G08363	-0.87203	NA	0.118678	NA	-1.57176	NA	0.0198159	NA	0.0823064	NA	-0.724037	NA	-0.42419	NA	-0.366023	NA	1.10356	NA	0.282785	NA	0.419814	NA	0.186204	NA
AT1G08367	NA	NA	NA	NA	NA	NA	NA	NA	NA	NA	NA	NA	NA	NA	NA	NA	NA	NA	NA	NA	NA	NA	NA	NA
AT1G08370	-0.100334	1	0.322262	1	0.641819	5.8361e-06	0.51062	0.0103822	0.182249	1	0.500131	0.0148444	1.05636	2.7141e-21	1.21403	8.56732e-29	0.200788	1	-0.00742691	1	0.834098	7.80173e-12	0.810105	4.2825e-11
AT1G08377	0.0897171	NA	-0.843069	NA	0.299928	NA	0.981563	NA	0.0822597	NA	0.23771	NA	1.4993	NA	-0.366023	NA	-0.81993	NA	0.282785	NA	0.419814	NA	-0.775544	NA
AT1G08380	0.364351	1	0.739802	1	0.615405	1	-0.548222	1	0.875854	0.344298	0.547513	1	-0.750523	1	-3.41902	6.51352e-58	0.813698	1	1.11981	0.000805801	0.206388	1	-1.37456	3.30956e-07
AT1G08383	0.0897171	NA	0.118678	NA	0.299928	NA	0.0198159	NA	0.0820131	NA	0.23771	NA	0.537558	NA	0.595724	NA	0.141817	NA	-0.678962	NA	0.419814	NA	0.186204	NA
AT1G08387	0.0897171	NA	1.08043	NA	0.299928	NA	0.0198159	NA	0.0821611	NA	1.19946	NA	-0.42419	NA	0.595724	NA	0.141817	NA	1.24453	NA	0.419814	NA	0.186204	NA
AT1G08390	0.415435	1	-0.172624	1	-0.197204	1	-0.687755	1	0.959142	1	-0.922835	1	-1.82687	0.658049	-3.41997	0.000130468	0.643925	1	-0.00396048	1	-0.805395	1	-2.01026	0.00114776
AT1G08393	-0.489698	NA	0.309846	NA	-1.0231	NA	-1.39748	1	-0.0418341	NA	-0.767108	NA	-1.04956	1	-3.47118	1	0.337962	1	1.27642	1	0.00893033	NA	-2.03044	1
AT1G08397	0.0897171	NA	0.118678	NA	1.26168	NA	0.0198159	NA	0.0820625	NA	0.23771	NA	0.537558	NA	0.595724	NA	0.141817	NA	0.282785	NA	0.419814	NA	1.14795	NA
AT1G08400	-0.184779	1	0.0532705	1	0.215173	1	-0.132435	1	-0.164968	1	-0.0836657	1	0.297552	1	0.301784	1	-0.270673	1	0.0516412	1	0.184816	1	0.112071	1
AT1G08403	0.0897171	NA	0.118678	NA	0.299928	NA	0.0198159	NA	0.0822167	NA	0.23771	NA	0.537558	NA	2.99858	1	0.141817	NA	0.282785	NA	0.419814	NA	2.71518	NA
AT1G08410	-0.594019	0.154062	-0.780404	8.18153e-05	-0.669492	0.0198124	0.925662	7.72344e-08	-0.70932	0.00103941	-0.646873	0.0432089	0.00648251	1	1.60204	4.16383e-29	-0.712304	0.00250968	-0.139552	1	0.0740907	1	1.56683	3.03186e-26
AT1G08413	0.0897171	NA	0.118678	NA	0.299928	NA	0.0198159	NA	0.0820684	NA	0.23771	NA	0.537558	NA	2.63479	NA	0.141817	NA	0.282785	NA	0.419814	NA	0.186204	NA
AT1G08417	0.0897171	NA	0.118678	NA	1.26168	NA	0.981563	NA	0.082384	NA	-1.22499	NA	0.537558	NA	-0.366023	1	1.10356	NA	0.282785	NA	-0.541933	NA	0.186204	NA
AT1G08420	-0.076324	1	0.244814	1	0.410533	0.0152931	0.359217	0.34577	-0.010191	1	0.188336	1	0.853079	1.22684e-20	1.28562	2.36438e-50	0.179599	1	0.0408372	1	0.460288	0.000713916	0.85124	3.90466e-20
AT1G08427	NA	NA	NA	NA	NA	NA	NA	NA	NA	NA	NA	NA	NA	NA	NA	NA	NA	NA	NA	NA	NA	NA	NA	NA
AT1G08430	-0.87203	NA	0.118678	NA	-0.66182	NA	0.0198159	NA	0.0823562	NA	-1.6449	NA	-0.42419	NA	1.55747	1	1.10356	NA	0.282785	NA	0.419814	NA	1.14795	NA
AT1G08433	NA	NA	NA	NA	NA	NA	NA	NA	NA	NA	NA	NA	NA	NA	NA	NA	NA	NA	NA	NA	NA	NA	NA	NA
AT1G08437	0.0897171	NA	0.118678	NA	0.299928	NA	0.0198159	NA	0.0820131	NA	0.23771	NA	0.537558	NA	0.595724	NA	1.10356	NA	0.282785	NA	0.419814	NA	0.186204	NA
AT1G08440	-0.87206	NA	-0.843097	NA	1.26172	NA	0.0198165	NA	1.56004	NA	1.16649	NA	0.553377	NA	-2.24521	1	-0.746054	NA	0.282795	NA	0.419828	NA	1.14799	NA
AT1G08443	NA	NA	NA	NA	NA	NA	NA	NA	NA	NA	NA	NA	NA	NA	NA	NA	NA	NA	NA	NA	NA	NA	NA	NA
AT1G08447	0.0897171	NA	1.08043	NA	0.299928	NA	0.0198159	NA	0.0820625	NA	-0.724037	NA	0.537558	NA	0.595724	NA	0.141817	NA	0.282785	NA	0.419814	NA	0.186204	NA
AT1G08450	0.0620708	1	1.04949	1	1.59437	0.000654041	1.49998	0.00416521	-0.107519	1	1.12801	1	1.69997	8.46137e-05	0.0232938	1	-0.197006	1	-0.0960173	1	0.972989	1	0.920471	1
AT1G08453	-0.87203	NA	-0.843069	NA	0.299928	NA	0.0198159	NA	-0.879537	NA	0.23771	NA	0.537558	NA	0.595724	NA	0.141817	NA	-0.678962	NA	0.419814	NA	1.14795	NA
AT1G08457	0.959538	NA	-0.843076	NA	2.12814	NA	-0.941939	NA	-1.76621	NA	0.237712	NA	-0.424193	NA	0.595729	1	-0.819937	NA	2.70978	NA	-0.541938	NA	1.14796	NA
AT1G08460	-0.0224038	1	0.259916	1	0.102758	1	-0.211762	1	0.0368595	1	-0.452926	1	-0.601131	0.0176384	-0.997652	9.14981e-11	-0.101168	1	-0.451894	1	-0.398626	1	-0.596606	0.0291145
AT1G08463	NA	NA	NA	NA	NA	NA	NA	NA	NA	NA	NA	NA	NA	NA	NA	NA	NA	NA	NA	NA	NA	NA	NA	NA
AT1G08465	0.141649	1	0.174766	1	-0.158836	1	-0.0806854	1	0.00891887	1	0.263091	1	-0.617387	0.0285243	-1.14839	8.53408e-12	0.192543	1	0.291018	1	-0.26574	1	-0.651712	0.150771
AT1G08470	0.210584	1	-0.0561901	1	-0.352816	1	-1.16761	1.08826e-16	0.0193302	1	-0.194519	1	-1.11256	1.27735e-13	-2.62082	6.92687e-58	0.0191361	1	0.0211259	1	-0.529603	0.19044	-1.49026	5.46491e-24
AT1G08473	-0.87203	NA	0.118678	NA	0.299928	NA	0.981563	NA	0.0820625	NA	0.23771	NA	0.537558	NA	0.595724	NA	0.141817	NA	0.282785	NA	0.419814	NA	0.186204	NA
AT1G08477	NA	NA	NA	NA	NA	NA	NA	NA	NA	NA	NA	NA	NA	NA	NA	NA	NA	NA	NA	NA	NA	NA	NA	NA
AT1G08480	0.333972	1	0.182175	1	0.124182	1	-0.0789382	1	0.0990364	1	-0.013583	1	0.0325691	1	0.360226	0.817471	0.150101	1	-0.029687	1	-0.00179439	1	-0.0620112	1
AT1G08483	NA	NA	NA	NA	NA	NA	NA	NA	NA	NA	NA	NA	NA	NA	NA	NA	NA	NA	NA	NA	NA	NA	NA	NA
AT1G08487	NA	NA	NA	NA	NA	NA	NA	NA	NA	NA	NA	NA	NA	NA	NA	NA	NA	NA	NA	NA	NA	NA	NA	NA
AT1G08490	0.0574941	1	-0.0280616	1	-0.0158548	1	-0.421734	0.495968	-0.0382814	1	0.0172392	1	-0.0736709	1	0.116346	1	0.119758	1	0.357699	1	0.308205	1	-0.262691	1
AT1G08493	NA	NA	NA	NA	NA	NA	NA	NA	NA	NA	NA	NA	NA	NA	NA	NA	NA	NA	NA	NA	NA	NA	NA	NA
AT1G08497	NA	NA	NA	NA	NA	NA	NA	NA	NA	NA	NA	NA	NA	NA	NA	NA	NA	NA	NA	NA	NA	NA	NA	NA
AT1G08500	-2.04039	0.0152264	0.638516	1	1.46892	1	0.641372	1	-0.695809	1	1.60827	0.106955	1.22943	1	-0.759608	1	0.0838384	1	1.55333	1	0.983315	1	1.15439	1
AT1G08503	1.96045	NA	0.118678	NA	0.299928	NA	0.0198159	NA	0.0820598	NA	0.23771	NA	0.537558	NA	0.595724	NA	0.141817	NA	0.282785	NA	0.419814	NA	0.186204	NA
AT1G08507	0.35956	1	0.22607	1	-0.0800927	1	0.362828	1	0.493739	1	0.236639	1	1.2258	0.00568664	0.772401	1	-0.0346689	1	-0.242149	1	0.0643923	1	1.13151	0.149148
AT1G08510	-0.0788159	1	0.332763	1	0.40317	1	0.363844	1	0.365492	1	0.443113	1	0.549811	1	0.899621	2.11025e-06	0.321791	1	0.532517	1	0.868019	7.61203e-06	0.303849	1
AT1G08513	NA	NA	NA	NA	NA	NA	NA	NA	NA	NA	NA	NA	NA	NA	NA	NA	NA	NA	NA	NA	NA	NA	NA	NA
AT1G08517	0.0897171	NA	0.118678	NA	1.26168	NA	0.0198159	NA	1.04263	NA	0.23771	NA	0.537558	NA	0.595724	NA	0.141817	NA	0.282785	NA	1.38156	NA	0.186204	NA
AT1G08520	0.196845	1	0.0608248	1	0.0754764	1	-1.04919	5.00019e-08	0.299275	1	-0.0897734	1	-0.583142	1	-2.70837	3.44735e-66	0.162274	1	0.575417	1	0.290202	1	-1.29484	1.22866e-13
AT1G08523	NA	NA	NA	NA	NA	NA	NA	NA	NA	NA	NA	NA	NA	NA	NA	NA	NA	NA	NA	NA	NA	NA	NA	NA
AT1G08530	0.12354	1	0.213898	1	-0.0182309	1	-0.50511	1	-0.0569845	1	0.189428	1	-0.719202	0.191488	-1.44261	2.62705e-12	0.195295	1	0.0850933	1	-0.422096	1	-1.31212	5.2102e-11
AT1G08533	NA	NA	NA	NA	NA	NA	NA	NA	NA	NA	NA	NA	NA	NA	NA	NA	NA	NA	NA	NA	NA	NA	NA	NA
AT1G08537	NA	NA	NA	NA	NA	NA	NA	NA	NA	NA	NA	NA	NA	NA	NA	NA	NA	NA	NA	NA	NA	NA	NA	NA
AT1G08540	0.139146	1	-0.175164	1	-0.724545	1	-1.50628	3.98361e-09	0.0976244	1	-0.514111	1	-1.67481	1.02659e-11	-3.31664	7.65334e-50	0.193141	1	0.208417	1	-0.321549	1	-1.56401	7.01187e-10
AT1G08543	-0.87203	NA	3.00953	NA	0.299928	NA	1.85133	NA	0.0813676	NA	1.19946	NA	0.537558	NA	1.55747	1	0.141817	NA	0.282785	NA	-0.541933	NA	0.186204	NA
AT1G08547	NA	NA	NA	NA	NA	NA	NA	NA	NA	NA	NA	NA	NA	NA	NA	NA	NA	NA	NA	NA	NA	NA	NA	NA
AT1G08550	-0.0322408	1	-0.257511	1	-0.79547	0.00011753	-1.90686	7.09037e-39	-0.171849	1	-0.753373	0.00066382	-1.62953	7.07774e-28	-2.05294	6.87884e-44	0.157999	1	-0.33428	1	-0.875086	3.39736e-06	-1.03559	1.84067e-09
AT1G08553	NA	NA	NA	NA	NA	NA	NA	NA	NA	NA	NA	NA	NA	NA	NA	NA	NA	NA	NA	NA	NA	NA	NA	NA
AT1G08557	NA	NA	NA	NA	NA	NA	NA	NA	NA	NA	NA	NA	NA	NA	NA	NA	NA	NA	NA	NA	NA	NA	NA	NA
AT1G08560	1.06753	1	0.73149	1	0.233349	1	-0.759778	1	1.58755	0.00312212	1.55011	0.0176718	0.539681	1	-1.52913	0.781206	1.96535	0.000151193	1.68376	0.00421584	0.68869	1	-0.553384	1
AT1G08563	NA	NA	NA	NA	NA	NA	NA	NA	NA	NA	NA	NA	NA	NA	NA	NA	NA	NA	NA	NA	NA	NA	NA	NA
AT1G08567	NA	NA	NA	NA	NA	NA	NA	NA	NA	NA	NA	NA	NA	NA	NA	NA	NA	NA	NA	NA	NA	NA	NA	NA
AT1G08570	0.361368	1	0.066029	1	-0.154704	1	-1.23682	3.81917e-16	0.440796	1	-0.937351	4.53161e-08	-1.02411	4.53312e-10	-1.12629	1.0533e-12	0.659896	0.0147961	-0.532108	1	-0.867386	1.82339e-06	-1.26207	8.33347e-17
AT1G08573	-0.87203	NA	0.118678	NA	1.26168	NA	-1.77708	NA	-0.879111	NA	1.19946	NA	0.537558	NA	1.47453	1	0.141817	NA	1.24453	NA	-1.43321	NA	-1.67769	NA
AT1G08577	NA	NA	NA	NA	NA	NA	NA	NA	NA	NA	NA	NA	NA	NA	NA	NA	NA	NA	NA	NA	NA	NA	NA	NA
AT1G08580	-0.427162	1	-0.565118	1	-0.865911	0.0051152	0.706064	0.368858	-0.585963	1	-0.440178	1	0.280128	1	1.47265	1.48134e-14	-0.563733	1	-0.299778	1	0.304518	1	1.34509	3.12858e-11
AT1G08583	0.0897171	NA	0.118678	NA	0.299928	NA	0.0198159	NA	0.0820131	NA	0.23771	NA	0.537558	NA	0.595724	NA	0.141817	NA	0.282785	NA	0.419814	NA	1.14795	NA
AT1G08587	NA	NA	NA	NA	NA	NA	NA	NA	NA	NA	NA	NA	NA	NA	NA	NA	NA	NA	NA	NA	NA	NA	NA	NA
AT1G08590	1.57068	NA	0.0773128	NA	0.299942	NA	-1.41292	NA	-0.807718	NA	-0.334691	NA	1.49938	NA	0.595753	1	1.10362	NA	-1.20853	NA	-0.541959	NA	-0.775581	NA
AT1G08592	NA	NA	NA	NA	NA	NA	NA	NA	NA	NA	NA	NA	NA	NA	NA	NA	NA	NA	NA	NA	NA	NA	NA	NA
AT1G08593	0.979232	NA	1.07193	NA	-0.0468868	NA	0.0198166	NA	-0.87964	NA	1.1995	NA	0.451178	NA	-1.27013	1	1.10361	NA	0.282796	NA	-1.41923	NA	-0.775573	NA
AT1G08600	-0.116479	1	0.0547058	1	-0.306267	1	-0.333841	1	-0.159219	1	-0.190874	1	-0.627916	0.0032758	-1.43602	5.93089e-26	0.0986475	1	-0.206932	1	-0.554878	0.0955385	-0.657256	0.00206176
AT1G08603	NA	NA	NA	NA	NA	NA	NA	NA	NA	NA	NA	NA	NA	NA	NA	NA	NA	NA	NA	NA	NA	NA	NA	NA
AT1G08607	0.078265	NA	0.738082	NA	2.16068	NA	-0.513793	NA	0.667322	NA	1.13472	NA	-2.16885	1	-4.17034	1	3.33712	NA	1.18173	NA	-2.44337	NA	-2.9949	1
AT1G08610	-0.710688	1	-1.50565	0.000182158	-2.45379	1.12675e-12	-0.385893	1	-1.02629	0.769055	-1.07871	1	-1.17443	1	0.204251	1	-1.30648	0.00724201	-0.924278	1	-0.451136	1	0.698472	1
AT1G08613	0.0897171	NA	0.118678	NA	0.299928	NA	0.981563	NA	0.0820131	NA	0.23771	NA	0.537558	NA	0.595724	NA	0.141817	NA	0.282785	NA	0.419814	NA	0.186204	NA
AT1G08620	-0.109398	1	0.162965	1	0.324936	1	0.194949	1	0.119937	1	0.236717	1	0.452776	0.0832657	0.946118	6.06052e-18	0.141435	1	-0.0909993	1	0.181393	1	0.464223	0.0734977
AT1G08623	NA	NA	NA	NA	NA	NA	NA	NA	NA	NA	NA	NA	NA	NA	NA	NA	NA	NA	NA	NA	NA	NA	NA	NA
AT1G08627	NA	NA	NA	NA	NA	NA	NA	NA	NA	NA	NA	NA	NA	NA	NA	NA	NA	NA	NA	NA	NA	NA	NA	NA
AT1G08630	0.642011	1	1.069	1	0.648461	1	3.42528	1	1.00338	1	1.42175	1	2.77339	1	4.91203	6.08559e-05	0.135652	1	-1.07239	1	-0.627817	1	3.55052	0.433482
AT1G08633	NA	NA	NA	NA	NA	NA	NA	NA	NA	NA	NA	NA	NA	NA	NA	NA	NA	NA	NA	NA	NA	NA	NA	NA
AT1G08637	0.0897171	NA	0.118678	NA	0.299928	NA	0.981563	NA	1.04268	NA	0.23771	NA	-0.42419	NA	0.595724	NA	0.141817	NA	0.282785	NA	1.38156	NA	0.186204	NA
AT1G08640	0.327946	1	-0.0923725	1	-0.0847597	1	-0.967387	1.26387e-08	0.142653	1	0.108518	1	-0.170927	1	-1.56429	3.59167e-25	-0.0497894	1	0.449258	1	0.257047	1	-0.960185	3.30282e-08
AT1G08643	1.94808	NA	0.737838	NA	0.792138	1	0.0207271	1	0.842471	1	0.750393	1	2.35154	1	4.02297	1	0.0110804	1	-0.7227	1	0.424038	1	-0.245697	1
AT1G08645	1.05149	NA	0.118682	NA	0.299936	NA	2.8918	NA	-0.879515	NA	-1.64428	NA	1.49935	NA	0.595741	1	2.0028	NA	1.24457	NA	-0.541949	NA	1.0308	NA
AT1G08647	NA	NA	NA	NA	NA	NA	NA	NA	NA	NA	NA	NA	NA	NA	NA	NA	NA	NA	NA	NA	NA	NA	NA	NA
AT1G08650	-0.0726094	1	0.821362	0.755274	1.96091	1.1446e-18	0.881401	0.176537	0.533629	1	0.324679	1	1.09977	0.000659042	1.15184	0.000131983	0.738468	1	0.71213	1	1.19159	4.45596e-05	0.911564	0.0940969
AT1G08653	0.0897171	NA	0.118678	NA	1.26168	NA	0.0198159	NA	0.0821118	NA	0.23771	NA	0.537558	NA	-0.366023	NA	0.141817	NA	0.282785	NA	0.419814	NA	1.14795	NA
AT1G08657	NA	NA	NA	NA	NA	NA	NA	NA	NA	NA	NA	NA	NA	NA	NA	NA	NA	NA	NA	NA	NA	NA	NA	NA
AT1G08660	-0.196902	1	-0.0961984	1	-0.394628	1	-0.536427	0.0954807	-0.0836571	1	-0.191969	1	-0.699689	5.27478e-05	-1.76528	1.96217e-37	0.00402336	1	0.0400104	1	-0.431874	1	-1.01773	5.64926e-12
AT1G08663	NA	NA	NA	NA	NA	NA	NA	NA	NA	NA	NA	NA	NA	NA	NA	NA	NA	NA	NA	NA	NA	NA	NA	NA
AT1G08667	NA	NA	NA	NA	NA	NA	NA	NA	NA	NA	NA	NA	NA	NA	NA	NA	NA	NA	NA	NA	NA	NA	NA	NA
AT1G08670	0.0897171	NA	0.118678	NA	0.299928	NA	0.0198159	NA	-0.879685	NA	0.23771	NA	-0.42419	NA	0.595724	NA	0.141817	NA	0.282785	NA	0.419814	NA	0.186204	NA
AT1G08673	NA	NA	NA	NA	NA	NA	NA	NA	NA	NA	NA	NA	NA	NA	NA	NA	NA	NA	NA	NA	NA	NA	NA	NA
AT1G08677	0.0897171	NA	0.118678	NA	-0.66182	NA	0.0198159	NA	0.0820131	NA	0.23771	NA	0.537558	NA	0.595724	NA	0.141817	NA	0.282785	NA	0.419814	NA	0.186204	NA
AT1G08680	0.128715	1	0.00317584	1	-0.104293	1	-0.126829	1	0.357104	0.86259	-0.233859	1	-0.324174	1	-0.449039	0.0142188	0.204887	1	-0.163503	1	-0.475105	0.00217435	-0.118514	1
AT1G08683	NA	NA	NA	NA	NA	NA	NA	NA	NA	NA	NA	NA	NA	NA	NA	NA	NA	NA	NA	NA	NA	NA	NA	NA
AT1G08687	-0.109961	NA	0.0620835	NA	0.0387295	NA	2.05584	NA	3.26144	NA	-0.724073	NA	-0.475006	1	-1.61473	1	2.59315	NA	-0.279557	NA	0.113844	NA	1.11715	1
AT1G08695	0.0897171	NA	0.118678	NA	1.26168	NA	0.0198159	NA	-0.879636	NA	0.23771	NA	-0.42419	NA	0.595724	NA	0.141817	NA	0.282785	NA	0.419814	NA	0.186204	NA
AT1G08697	0.0897171	NA	1.08043	NA	0.299928	NA	0.0198159	NA	0.0820131	NA	0.23771	NA	0.537558	NA	0.595724	NA	0.141817	NA	0.282785	NA	0.419814	NA	0.186204	NA
AT1G08700	-0.101906	1	-0.174118	1	-0.344722	1	-0.273504	1	-0.0350373	1	-0.324763	1	-0.69698	3.47188e-06	-0.501498	0.0836635	0.0625778	1	-0.490695	0.0444542	-0.143243	1	-0.775813	2.10814e-08
AT1G08703	NA	NA	NA	NA	NA	NA	NA	NA	NA	NA	NA	NA	NA	NA	NA	NA	NA	NA	NA	NA	NA	NA	NA	NA
AT1G08707	NA	NA	NA	NA	NA	NA	NA	NA	NA	NA	NA	NA	NA	NA	NA	NA	NA	NA	NA	NA	NA	NA	NA	NA
AT1G08710	-0.033727	1	-0.110057	1	0.0837563	1	-0.0160225	1	-0.0304014	1	-0.202732	1	0.0955643	1	0.34043	1	0.214588	1	-0.190013	1	0.0491074	1	0.212123	1
AT1G08713	NA	NA	NA	NA	NA	NA	NA	NA	NA	NA	NA	NA	NA	NA	NA	NA	NA	NA	NA	NA	NA	NA	NA	NA
AT1G08717	NA	NA	NA	NA	NA	NA	NA	NA	NA	NA	NA	NA	NA	NA	NA	NA	NA	NA	NA	NA	NA	NA	NA	NA
AT1G08720	-0.0575586	1	0.367974	1	1.25117	1.12759e-09	0.607605	1	0.299182	1	0.799331	0.0303781	1.49996	3.45633e-15	1.27501	5.12584e-10	0.177668	1	0.581043	1	1.42069	2.71636e-13	1.19409	1.92599e-08
AT1G08723	-0.87203	NA	-0.843069	NA	-0.66182	NA	0.0198159	NA	0.0822104	NA	0.23771	NA	0.537558	NA	-0.366023	NA	0.141817	NA	-0.678962	NA	0.419814	NA	0.186204	NA
AT1G08727	NA	NA	NA	NA	NA	NA	NA	NA	NA	NA	NA	NA	NA	NA	NA	NA	NA	NA	NA	NA	NA	NA	NA	NA
AT1G08730	-0.0194099	1	-0.242483	1	-0.958894	1	-1.36834	1	-0.631852	1	-0.149258	1	-0.702529	1	-3.49861	0.161251	0.8443	1	-0.0500769	1	-0.954692	1	-1.97969	0.000168642
AT1G08733	NA	NA	NA	NA	NA	NA	NA	NA	NA	NA	NA	NA	NA	NA	NA	NA	NA	NA	NA	NA	NA	NA	NA	NA
AT1G08737	NA	NA	NA	NA	NA	NA	NA	NA	NA	NA	NA	NA	NA	NA	NA	NA	NA	NA	NA	NA	NA	NA	NA	NA
AT1G08743	0.0897179	NA	1.08043	NA	1.26169	NA	0.019816	NA	1.04323	NA	0.237712	NA	1.49932	NA	0.595729	1	0.141818	NA	-0.731151	NA	0.419818	NA	1.17544	NA
AT1G08747	NA	NA	NA	NA	NA	NA	NA	NA	NA	NA	NA	NA	NA	NA	NA	NA	NA	NA	NA	NA	NA	NA	NA	NA
AT1G08750	-0.0421749	1	-0.175056	1	-0.267913	1	-0.481386	0.0289619	0.0754244	1	-0.215727	1	-0.808933	4.10543e-09	-0.868385	8.40539e-09	-0.170412	1	-0.327294	1	-0.540824	0.00968121	-0.656418	0.000186056
AT1G08753	NA	NA	NA	NA	NA	NA	NA	NA	NA	NA	NA	NA	NA	NA	NA	NA	NA	NA	NA	NA	NA	NA	NA	NA
AT1G08757	0.0824235	NA	2.71492	NA	0.292611	1	0.769962	1	2.40467	1	0.326374	1	-1.60489	1	-4.57909	1	1.46712	1	4.22338	0.0199445	1.79237	1	-1.5708	1
AT1G08760	-0.117088	1	0.0019744	1	-0.217605	1	0.107989	1	0.297906	1	-0.0757864	1	-0.463784	0.275885	-0.0309893	1	0.0580394	1	-0.308535	1	-0.423848	1	0.144355	1
AT1G08763	-0.87203	NA	0.118678	NA	0.299928	NA	0.0198159	NA	1.04263	NA	0.23771	NA	0.537558	NA	0.595724	NA	0.141817	NA	-0.678962	NA	0.419814	NA	0.186204	NA
AT1G08765	-1.51304	NA	-2.37709	NA	-0.929342	NA	-2.68668	1	-1.39899	NA	-2.61776	NA	-1.94139	1	0.595754	1	-0.0319852	1	-1.20776	1	-2.29785	NA	-3.03422	1
AT1G08767	0.0897171	NA	0.118678	NA	0.299928	NA	0.0198159	NA	-0.879636	NA	0.23771	NA	0.537558	NA	-0.366023	NA	1.10356	NA	0.282785	NA	0.419814	NA	0.186204	NA
AT1G08770	0.555833	0.0135196	0.330391	1	0.943487	3.05418e-14	0.143637	1	0.239292	1	0.421678	1	0.581317	0.00109743	0.336664	1	0.147814	1	0.158137	1	0.494404	0.0701547	0.337049	1
AT1G08773	0.0897171	NA	0.118678	NA	0.299928	NA	0.0198159	NA	0.0820131	NA	0.23771	NA	0.537558	NA	0.595724	NA	-0.81993	NA	0.282785	NA	0.419814	NA	0.186204	NA
AT1G08775	0.698528	NA	1.01659	NA	1.26174	NA	-0.941978	NA	1.39816	NA	0.68243	NA	0.992635	1	-1.307	1	1.16239	NA	-0.303532	NA	-2.02835	NA	0.228887	1
AT1G08777	-1.7135	NA	0.801721	NA	1.98672	NA	2.01569	NA	-0.879927	NA	1.82484	NA	1.77479	1	-1.84991	1	-1.71477	NA	2.17751	NA	1.75136	NA	0.186213	1
AT1G08780	-0.229994	1	-0.136604	1	-0.0471422	1	-0.171621	1	-0.0679157	1	0.281606	1	0.559743	0.00265789	0.127793	1	-0.0668635	1	-0.134892	1	0.222698	1	-0.17113	1
AT1G08785	0.0897171	NA	1.08043	NA	-0.66182	NA	0.0198159	NA	0.0821611	NA	0.23771	NA	-0.42419	NA	0.595724	NA	0.141817	NA	0.282785	NA	0.419814	NA	-0.775544	NA
AT1G08787	1.05146	NA	0.118678	NA	0.299928	NA	0.0198159	NA	0.0820131	NA	0.23771	NA	0.537558	NA	0.595724	NA	0.141817	NA	0.282785	NA	0.419814	NA	0.186204	NA
AT1G08790	0.0897171	NA	0.118678	NA	0.299928	NA	0.981563	NA	0.0820131	NA	0.23771	NA	0.537558	NA	0.595724	NA	0.141817	NA	0.282785	NA	0.419814	NA	0.186204	NA
AT1G08795	-0.801456	1	6.02575	0.222438	6.90359	0.00040964	5.57972	0.136563	0.977766	1	6.77423	0.00078799	10.8118	4.54317e-11	5.97586	8.37584e-11	-1.71827	1	2.87586	1	7.09006	0.000170275	4.97704	2.26968e-07
AT1G08797	NA	NA	NA	NA	NA	NA	NA	NA	NA	NA	NA	NA	NA	NA	NA	NA	NA	NA	NA	NA	NA	NA	NA	NA
AT1G08800	-0.276983	1	-0.0161779	1	0.446684	1	0.498023	1	0.293256	1	0.318958	1	0.935994	0.0702926	2.04949	2.66662e-20	0.134131	1	0.176983	1	0.771808	1	1.05692	0.0028971
AT1G08803	NA	NA	NA	NA	NA	NA	NA	NA	NA	NA	NA	NA	NA	NA	NA	NA	NA	NA	NA	NA	NA	NA	NA	NA
AT1G08805	-0.872073	NA	0.0996597	NA	-2.14277	NA	1.00913	NA	0.0817968	NA	1.11537	NA	1.44275	1	5.15754	1	1.10362	NA	-0.597909	NA	0.419835	NA	2.01551	NA
AT1G08807	NA	NA	NA	NA	NA	NA	NA	NA	NA	NA	NA	NA	NA	NA	NA	NA	NA	NA	NA	NA	NA	NA	NA	NA
AT1G08810	-0.198006	1	-0.206147	1	-0.280584	1	-0.829724	0.489337	-0.332016	1	-0.511542	1	-1.23417	7.26989e-06	-2.42801	4.60183e-26	0.258351	1	0.304431	1	0.333259	1	-0.724616	1
AT1G08815	-0.0547401	1	0.339625	1	1.30233	1	0.330346	1	-0.585385	1	-0.512833	1	-0.424261	1	0.751113	1	0.200861	1	-0.00137625	1	-0.252858	1	0.097255	1
AT1G08817	NA	NA	NA	NA	NA	NA	NA	NA	NA	NA	NA	NA	NA	NA	NA	NA	NA	NA	NA	NA	NA	NA	NA	NA
AT1G08820	0.188491	1	0.256818	1	0.518201	1	0.849422	6.55692e-06	0.222938	1	0.23882	1	1.15371	1.38155e-13	1.4769	9.47164e-24	0.202974	1	-0.284926	1	0.518995	1	1.06087	9.67757e-11
AT1G08823	NA	NA	NA	NA	NA	NA	NA	NA	NA	NA	NA	NA	NA	NA	NA	NA	NA	NA	NA	NA	NA	NA	NA	NA
AT1G08825	-0.117696	1	0.0408024	1	0.0059624	1	0.547725	1	0.237913	1	-1.10242	1	-0.344038	1	-0.160073	1	-0.231436	1	0.324504	1	-0.706837	1	0.621816	1
AT1G08827	0.0897171	NA	0.118678	NA	0.299928	NA	0.0198159	NA	0.0820625	NA	-0.724037	NA	0.537558	NA	0.595724	NA	0.141817	NA	0.282785	NA	1.38156	NA	0.186204	NA
AT1G08830	0.00354469	1	0.0954395	1	0.275615	1	0.388143	1	0.0251928	1	0.323032	1	0.616332	1	1.71674	0.0163597	0.105701	1	-0.345333	1	0.302101	1	0.777669	1
AT1G08833	1.05146	NA	1.08043	NA	0.299928	NA	0.0198159	NA	-0.879367	NA	0.23771	NA	0.537558	NA	0.595724	1	0.141817	NA	-1.16623	NA	0.419814	NA	-1.6837	NA
AT1G08835	NA	NA	NA	NA	NA	NA	NA	NA	NA	NA	NA	NA	NA	NA	NA	NA	NA	NA	NA	NA	NA	NA	NA	NA
AT1G08840	-0.820986	0.000969255	-1.04189	4.00941e-08	-1.09915	1.13787e-07	-1.60421	1.05118e-14	-0.889066	5.23057e-05	-1.03905	7.75785e-08	-0.565268	1	-1.58288	8.98106e-13	-0.946906	7.03895e-05	-0.347011	1	-0.526926	1	-1.0213	0.00206282
AT1G08843	NA	NA	NA	NA	NA	NA	NA	NA	NA	NA	NA	NA	NA	NA	NA	NA	NA	NA	NA	NA	NA	NA	NA	NA
AT1G08845	-0.294293	1	-0.0887433	1	0.167915	1	0.372614	1	-0.471826	1	-0.06993	1	0.950521	0.0113533	1.7608	5.85544e-17	-0.418912	1	0.230957	1	0.532394	1	1.40111	1.64007e-08
AT1G08847	1.95016	NA	-0.477781	NA	-1.18288	NA	0.918565	NA	-1.79155	NA	-0.770794	NA	-1.93248	1	-2.25959	1	1.62782	NA	-0.126293	NA	-2.05863	NA	-2.25518	1
AT1G08853	NA	NA	NA	NA	NA	NA	NA	NA	NA	NA	NA	NA	NA	NA	NA	NA	NA	NA	NA	NA	NA	NA	NA	NA
AT1G08855	-2.78247	NA	2.5575	NA	-0.661852	NA	2.7119	NA	1.56304	NA	-1.62681	NA	0.537584	1	5.03329	1	0.132146	NA	-1.57571	NA	2.28725	NA	3.10446	NA
AT1G08857	NA	NA	NA	NA	NA	NA	NA	NA	NA	NA	NA	NA	NA	NA	NA	NA	NA	NA	NA	NA	NA	NA	NA	NA
AT1G08860	0.908538	1	6.35095	3.64021e-05	7.04081	6.65053e-07	6.36627	0.000203521	1.66746	1	7.84337	4.17998e-09	7.66627	1.95564e-09	4.00333	1	-2.54629	1	10.4975	1.6639e-07	8.08136	3.68202e-08	3.73321	1
AT1G08863	0.0897171	NA	-0.843069	NA	2.2177	NA	0.0198159	NA	0.0821115	NA	0.23771	NA	0.537558	NA	0.595724	NA	0.141817	NA	0.282785	NA	0.419814	NA	0.186204	NA
AT1G08865	0.0921498	1	1.95779	1	4.80988	0.0198954	4.43642	1	0.0853708	1	3.26298	0.332981	4.26895	0.00113001	-1.16904	1	-0.753073	1	5.5351	0.403423	6.61701	0.00543299	2.27755	1
AT1G08867	NA	NA	NA	NA	NA	NA	NA	NA	NA	NA	NA	NA	NA	NA	NA	NA	NA	NA	NA	NA	NA	NA	NA	NA
AT1G08870	NA	NA	NA	NA	NA	NA	NA	NA	NA	NA	NA	NA	NA	NA	NA	NA	NA	NA	NA	NA	NA	NA	NA	NA
AT1G08875	0.997938	NA	0.118683	NA	1.26172	NA	0.0198166	NA	2.29887	NA	0.237719	NA	1.49936	NA	3.74522	1	0.141822	NA	-1.57686	NA	0.41983	NA	0.186211	NA
AT1G08877	NA	NA	NA	NA	NA	NA	NA	NA	NA	NA	NA	NA	NA	NA	NA	NA	NA	NA	NA	NA	NA	NA	NA	NA
AT1G08880	0.0286702	1	-0.275987	1	-0.283286	1	0.216256	1	0.0594625	1	-0.249697	1	0.278755	1	0.872641	8.96566e-08	0.115123	1	-0.425947	1	-0.0750125	1	0.723466	0.000302665
AT1G08883	0.0897171	NA	0.118678	NA	0.299928	NA	0.981563	NA	0.0821118	NA	-0.724037	NA	0.537558	NA	0.595724	NA	0.141817	NA	-0.678962	NA	0.419814	NA	0.186204	NA
AT1G08885	0.0897215	NA	2.00095	NA	3.45552	NA	4.96742	1	-0.879929	NA	2.44605	NA	5.95185	1	4.11098	1	1.10362	1	3.4526	1	2.29353	NA	6.0732	1
AT1G08887	0.0897171	NA	0.118678	NA	0.299928	NA	0.0198159	NA	0.0820131	NA	0.23771	NA	0.537558	NA	-0.366023	NA	0.141817	NA	0.282785	NA	0.419814	NA	0.186204	NA
AT1G08890	-1.13047	0.00123149	0.395581	1	-0.0737838	1	1.06891	0.0106365	-0.668199	1	0.18815	1	-0.733331	1	0.214482	1	-0.0855141	1	-1.17775	0.00378029	-1.59687	4.82986e-08	0.696625	1
AT1G08893	0.0897171	NA	0.118678	NA	0.299928	NA	0.981563	NA	0.0820131	NA	0.23771	NA	0.537558	NA	0.595724	NA	0.141817	NA	0.282785	NA	0.419814	NA	0.186204	NA
AT1G08895	-0.791088	NA	2.01544	NA	0.299942	NA	2.85819	NA	0.0818256	NA	0.237721	NA	0.51907	1	5.03905	1	1.47752	NA	-0.521076	NA	2.32043	NA	3.66159	1
AT1G08897	NA	NA	NA	NA	NA	NA	NA	NA	NA	NA	NA	NA	NA	NA	NA	NA	NA	NA	NA	NA	NA	NA	NA	NA
AT1G08900	-0.294945	1	-0.0715856	1	-0.202687	1	0.00111077	1	0.168553	1	-0.365178	1	-0.643258	8.78343e-05	-0.229704	1	0.167083	1	0.151076	1	-0.169472	1	-0.0770699	1
AT1G08903	0.0897171	NA	0.118678	NA	0.299928	NA	1.89182	NA	0.0821584	NA	0.23771	NA	0.537558	NA	1.55747	NA	0.141817	NA	0.282785	NA	0.419814	NA	1.14795	NA
AT1G08905	NA	NA	NA	NA	NA	NA	NA	NA	NA	NA	NA	NA	NA	NA	NA	NA	NA	NA	NA	NA	NA	NA	NA	NA
AT1G08907	NA	NA	NA	NA	NA	NA	NA	NA	NA	NA	NA	NA	NA	NA	NA	NA	NA	NA	NA	NA	NA	NA	NA	NA
AT1G08910	-0.297486	1	-0.261196	1	0.457002	1	0.695429	0.0451837	-0.188852	1	-0.199472	1	0.66717	0.11288	0.917974	9.43206e-06	-0.0318102	1	-0.478165	1	0.134126	1	0.786885	0.00230466
AT1G08913	0.0897171	NA	-0.843069	NA	0.299928	NA	4.79581	NA	0.0831757	NA	0.23771	NA	3.69212	1	7.06735	1	0.141817	NA	0.282785	NA	2.33332	NA	6.54385	1
AT1G08915	-0.582714	NA	1.46059	NA	1.66237	1	0.839401	1	-0.281623	1	2.08058	1	3.74735	1	2.15664	1	1.36402	1	0.280159	1	3.82238	1	2.00671	1
AT1G08917	-0.87203	NA	0.118678	NA	-0.66182	NA	1.84977	NA	-0.879068	NA	0.23771	NA	1.4993	1	6.91524	1	0.141817	NA	0.282785	NA	0.419814	NA	2.13753	1
AT1G08920	-0.0978444	1	0.442531	1	0.474598	1	1.54701	6.4296e-06	-0.024585	1	0.665451	1	1.33214	0.00119934	3.18092	3.0028e-34	-0.133523	1	-0.498728	1	0.135761	1	1.32197	0.00102203
AT1G08923	0.0897171	NA	0.118678	NA	0.299928	NA	0.0198159	NA	0.08206	NA	0.23771	NA	0.537558	NA	2.4722	NA	0.141817	NA	0.282785	NA	0.419814	NA	0.186204	NA
AT1G08925	1.05152	NA	4.21956	NA	4.1523	NA	2.8606	NA	0.0818709	NA	5.17378	NA	5.24226	1	4.53473	1	-0.819971	NA	3.17593	NA	3.85129	NA	4.11337	1
AT1G08927	0.0897171	NA	0.118678	NA	0.299928	NA	0.0198159	NA	0.0820627	NA	0.23771	NA	0.537558	NA	0.595724	NA	0.141817	NA	0.282785	NA	0.419814	NA	2.11395	NA
AT1G08930	-0.0772689	1	2.25391	2.40538e-11	2.67088	4.89815e-17	1.20511	0.395924	0.512571	1	2.67103	4.84204e-17	2.73456	6.07571e-18	0.82306	1	0.60063	1	3.62845	1.18333e-33	3.66983	1.60265e-34	1.30234	0.0823934
AT1G08933	1.05146	NA	0.118678	NA	-0.66182	NA	0.0198159	NA	0.0821611	NA	0.23771	NA	0.537558	NA	1.55747	NA	0.141817	NA	0.282785	NA	0.419814	NA	1.14795	NA
AT1G08935	0.0897171	NA	0.118678	NA	0.299928	NA	0.0198159	NA	0.0820131	NA	0.23771	NA	0.537558	NA	0.595724	NA	-0.81993	NA	0.282785	NA	0.419814	NA	0.186204	NA
AT1G08937	NA	NA	NA	NA	NA	NA	NA	NA	NA	NA	NA	NA	NA	NA	NA	NA	NA	NA	NA	NA	NA	NA	NA	NA
AT1G08940	-0.496466	1	1.96858	0.0418543	3.27664	4.50223e-11	3.81305	7.6081e-16	-0.0907933	1	3.0577	3.8091e-09	5.30128	3.69507e-33	4.11163	1.72484e-19	-0.232909	1	2.15823	0.00479178	3.98164	2.10276e-17	3.70299	4.21279e-15
AT1G08943	2.57061	NA	1.59839	NA	0.28374	NA	1.03272	NA	3.26105	NA	1.65357	NA	1.82749	1	-0.15784	1	0.557741	NA	1.86527	NA	4.23529	NA	-0.0921672	1
AT1G08945	0.0897171	NA	0.118678	NA	0.299928	NA	0.0198159	NA	0.0821611	NA	-0.724037	NA	1.4993	NA	-0.366023	NA	-0.81993	NA	0.282785	NA	0.419814	NA	0.186204	NA
AT1G08947	0.0897171	NA	0.118678	NA	0.299928	NA	0.0198159	NA	0.0821094	NA	0.23771	NA	0.537558	NA	2.4722	NA	0.141817	NA	0.282785	NA	1.38156	NA	0.186204	NA
AT1G08950	NA	NA	NA	NA	NA	NA	NA	NA	NA	NA	NA	NA	NA	NA	NA	NA	NA	NA	NA	NA	NA	NA	NA	NA
AT1G08953	0.0897171	NA	0.118678	NA	0.299928	NA	0.0198159	NA	0.0820131	NA	0.23771	NA	0.537558	NA	0.595724	NA	0.141817	NA	0.282785	NA	0.419814	NA	1.14795	NA
AT1G08955	-0.655314	1	1.08112	1	0.299943	1	-1.78018	1	0.0810602	1	0.556216	1	-1.31934	1	-1.23423	1	0.305024	1	-0.540903	1	-0.629774	1	-2.15586	1
AT1G08957	0.0897216	NA	0.720938	NA	0.320784	NA	2.88425	NA	1.04361	NA	2.72754	NA	2.32347	1	3.5202	1	2.57058	NA	2.98154	NA	1.84891	NA	3.01407	1
AT1G08960	-0.233803	1	-0.0275927	1	-0.142305	1	-0.539421	1	-0.304312	1	0.0244262	1	-0.240831	1	-1.04533	2.66639e-08	-0.0453108	1	-0.461774	1	-0.187599	1	-0.894181	2.3355e-05
AT1G08963	NA	NA	NA	NA	NA	NA	NA	NA	NA	NA	NA	NA	NA	NA	NA	NA	NA	NA	NA	NA	NA	NA	NA	NA
AT1G08965	0.089721	NA	0.118684	NA	-1.57006	NA	1.85479	NA	-3.10243	NA	0.23772	NA	-2.3188	NA	-1.26954	1	2.58493	NA	-0.5856	NA	0.419833	NA	1.148	NA
AT1G08967	0.0897171	NA	0.118678	NA	0.299928	NA	0.0198159	NA	0.0822056	NA	0.23771	NA	-0.42419	NA	-1.27469	NA	2.0241	NA	0.282785	NA	0.419814	NA	0.186204	NA
AT1G08970	-0.196007	1	-0.101191	1	-0.131801	1	-0.0279454	1	-0.11293	1	-0.318163	1	-0.219041	1	-0.198866	1	-0.0532321	1	-0.464853	0.000248275	-0.173486	1	-0.0696146	1
AT1G08973	-0.0462134	1	0.529479	1	1.69012	1	1.60688	1	0.0810677	1	1.87957	1	0.838463	1	1.7668	1	-0.363192	1	0.670763	1	1.01463	1	1.93193	1
AT1G08975	0.0897216	NA	2.64115	NA	4.8479	1	4.68255	1	0.0818733	1	3.53817	1	7.05442	0.0359157	4.72629	1	0.141824	1	2.61549	1	5.53532	1	4.11648	1
AT1G08977	0.0897171	NA	0.118678	NA	0.299928	NA	-0.941931	NA	0.0821118	NA	0.23771	NA	0.537558	NA	0.595724	NA	-0.81993	NA	1.24453	NA	0.419814	NA	0.186204	NA
AT1G08980	0.117747	1	-0.235718	1	-0.192733	1	-0.856442	9.04069e-05	0.481051	1	-0.819211	0.000317201	-1.04791	1.27578e-08	-1.9968	4.41334e-36	0.318235	1	-0.382658	1	-0.73462	0.00816886	-0.460247	1
AT1G08983	0.0897171	NA	0.118678	NA	0.299928	NA	0.0198159	NA	0.0820625	NA	0.23771	NA	0.537558	NA	1.55747	NA	0.141817	NA	0.282785	NA	-0.541933	NA	0.186204	NA
AT1G08985	NA	NA	NA	NA	NA	NA	NA	NA	NA	NA	NA	NA	NA	NA	NA	NA	NA	NA	NA	NA	NA	NA	NA	NA
AT1G08987	NA	NA	NA	NA	NA	NA	NA	NA	NA	NA	NA	NA	NA	NA	NA	NA	NA	NA	NA	NA	NA	NA	NA	NA
AT1G08990	-1.74525	NA	0.118682	NA	0.299936	NA	2.48928	NA	1.93982	NA	-0.724058	NA	1.49935	NA	-0.312619	1	1.1036	NA	0.282793	NA	0.419826	NA	0.186209	NA
AT1G08993	NA	NA	NA	NA	NA	NA	NA	NA	NA	NA	NA	NA	NA	NA	NA	NA	NA	NA	NA	NA	NA	NA	NA	NA
AT1G08995	-1.76652	NA	0.118684	NA	-0.661851	NA	-0.941976	NA	-1.78053	NA	1.22575	NA	-0.42421	NA	-1.2713	1	-2.70033	NA	-3.16844	NA	0.831552	NA	-2.02941	NA
AT1G08997	0.0897171	NA	0.118678	NA	0.299928	NA	0.0198159	NA	1.04258	NA	-0.724037	NA	0.537558	NA	0.595724	NA	0.141817	NA	0.282785	NA	0.419814	NA	0.186204	NA
AT1G09000	-0.226374	1	-0.199102	1	-0.373698	1	-0.0260887	1	0.0468419	1	0.864649	1	0.578872	1	0.0622383	1	0.282388	1	0.262813	1	0.578154	1	-0.607468	1
AT1G09003	NA	NA	NA	NA	NA	NA	NA	NA	NA	NA	NA	NA	NA	NA	NA	NA	NA	NA	NA	NA	NA	NA	NA	NA
AT1G09005	-0.734048	NA	1.51469	NA	-0.295527	1	0.0409728	1	0.0856148	1	0.0137154	1	0.540311	1	-0.879484	1	-1.71444	1	-0.719957	1	-0.709915	1	-1.3419	1
AT1G09007	0.0897171	NA	0.118678	NA	0.299928	NA	0.0198159	NA	0.0821439	NA	0.23771	NA	0.537558	NA	0.595724	NA	0.141817	NA	2.12326	NA	0.419814	NA	1.85757	NA
AT1G09010	0.11133	1	-0.087252	1	-0.659306	0.000342565	-0.376575	1	0.275642	1	-0.917741	7.35815e-11	-1.47013	5.7328e-31	-1.44911	1.4631e-28	0.175714	1	-0.668265	0.000225111	-1.09175	4.08176e-16	-0.97005	1.0975e-11
AT1G09013	NA	NA	NA	NA	NA	NA	NA	NA	NA	NA	NA	NA	NA	NA	NA	NA	NA	NA	NA	NA	NA	NA	NA	NA
AT1G09015	-2.75918	NA	1.97812	NA	0.332881	NA	-0.834981	NA	0.0817721	NA	-0.724066	NA	-2.31353	NA	-0.366038	1	0.141823	NA	0.282797	NA	-0.541955	NA	1.87273	NA
AT1G09017	NA	NA	NA	NA	NA	NA	NA	NA	NA	NA	NA	NA	NA	NA	NA	NA	NA	NA	NA	NA	NA	NA	NA	NA
AT1G09020	-0.127661	1	0.186384	1	0.37493	0.00038906	0.271161	1	0.0505493	1	0.302569	0.136192	0.699094	3.12331e-21	0.947242	1.90124e-41	0.010267	1	0.0104867	1	0.458303	2.46883e-07	0.37518	0.000857813
AT1G09023	-1.01802	1	-0.515054	1	-1.57999	1	-1.75849	1	-0.243905	1	-0.948875	1	-2.60952	0.0197775	-5.8231	0.0498171	-0.0185934	1	-0.880593	1	-1.57385	1	-2.5292	1
AT1G09025	-3.76006	NA	0.776592	NA	-2.79336	NA	-1.49277	NA	0.0855528	NA	-2.94028	NA	-2.06428	1	-3.46476	1	-1.71847	NA	-0.297978	NA	-4.24356	NA	-2.25733	1
AT1G09027	NA	NA	NA	NA	NA	NA	NA	NA	NA	NA	NA	NA	NA	NA	NA	NA	NA	NA	NA	NA	NA	NA	NA	NA
AT1G09030	0.0897171	NA	0.118678	NA	0.299928	NA	0.0198159	NA	0.0820625	NA	0.23771	NA	0.537558	NA	0.595724	NA	-0.81993	NA	0.282785	NA	1.38156	NA	0.186204	NA
AT1G09033	NA	NA	NA	NA	NA	NA	NA	NA	NA	NA	NA	NA	NA	NA	NA	NA	NA	NA	NA	NA	NA	NA	NA	NA
AT1G09035	1.94194	NA	0.118683	NA	-0.272595	NA	0.981604	NA	0.0820579	NA	1.73756	NA	0.53758	NA	0.47163	1	-1.75645	NA	-2.13014	NA	-0.541956	NA	-0.720852	NA
AT1G09037	0.0897171	NA	0.118678	NA	0.299928	NA	0.0198159	NA	-0.879685	NA	0.23771	NA	0.537558	NA	0.595724	NA	0.141817	NA	0.282785	NA	1.38156	NA	0.186204	NA
AT1G09040	-0.375237	1	-0.0915238	1	0.337335	1	0.51257	1	-0.41164	1	-0.0819622	1	0.784431	0.483166	1.23484	1.14449e-06	0.214828	1	-0.309567	1	0.243068	1	0.879024	0.510981
AT1G09043	0.0897171	NA	0.118678	NA	0.299928	NA	0.981563	NA	0.0821118	NA	0.23771	NA	0.537558	NA	0.595724	NA	0.141817	NA	0.282785	NA	-0.541933	NA	1.14795	NA
AT1G09045	-0.509935	1	-0.292782	1	-0.738186	1	-0.0350809	1	-0.444796	1	-1.66894	0.369314	-1.21371	1	-0.58231	1	0.087439	1	-0.607451	1	-0.939569	1	-0.258789	1
AT1G09047	NA	NA	NA	NA	NA	NA	NA	NA	NA	NA	NA	NA	NA	NA	NA	NA	NA	NA	NA	NA	NA	NA	NA	NA
AT1G09050	-0.434637	1	0.142904	1	0.927419	0.00265144	0.720133	1	-0.42909	1	0.404624	1	1.47739	4.00134e-14	1.54802	7.94378e-15	-0.251018	1	-0.253573	1	0.772019	0.643824	1.37864	4.52038e-09
AT1G09053	NA	NA	NA	NA	NA	NA	NA	NA	NA	NA	NA	NA	NA	NA	NA	NA	NA	NA	NA	NA	NA	NA	NA	NA
AT1G09055	0.0897171	NA	0.118678	NA	-0.66182	NA	0.0198159	NA	1.04258	NA	0.23771	NA	0.537558	NA	0.595724	NA	0.141817	NA	0.282785	NA	0.419814	NA	0.186204	NA
AT1G09057	0.0897171	NA	0.118678	NA	1.26168	NA	0.0198159	NA	0.0821118	NA	0.23771	NA	0.537558	NA	1.55747	NA	-0.81993	NA	0.282785	NA	0.419814	NA	0.186204	NA
AT1G09060	0.100435	1	0.380224	1	1.33675	8.17886e-11	0.317945	1	0.298823	1	1.28995	6.80064e-10	1.90352	7.29326e-25	1.18499	7.47707e-08	0.265895	1	1.15067	3.45193e-07	1.90117	1.11315e-24	1.10875	1.57109e-06
AT1G09063	0.0897171	NA	1.08043	NA	0.299928	NA	0.0198159	NA	0.0823273	NA	1.19946	NA	2.29758	NA	0.595724	1	0.141817	NA	0.282785	NA	2.86349	NA	-0.775544	NA
AT1G09065	-1.03529	NA	0.839565	NA	0.866027	NA	2.73335	NA	0.977976	NA	-1.35278	NA	-0.948663	1	-1.26627	1	-0.758436	NA	-4.0353	NA	-2.02283	NA	-1.29467	1
AT1G09067	NA	NA	NA	NA	NA	NA	NA	NA	NA	NA	NA	NA	NA	NA	NA	NA	NA	NA	NA	NA	NA	NA	NA	NA
AT1G09070	1.24188	1	2.57809	1.47034e-08	3.30802	6.92333e-16	2.04051	0.000285187	1.43132	1	2.81998	8.46732e-11	3.60362	2.52473e-19	2.85521	4.77005e-11	0.674833	1	2.86894	3.00356e-11	3.85267	1.65189e-22	2.75183	4.0767e-10
AT1G09073	NA	NA	NA	NA	NA	NA	NA	NA	NA	NA	NA	NA	NA	NA	NA	NA	NA	NA	NA	NA	NA	NA	NA	NA
AT1G09075	0.0897211	NA	1.06649	NA	-0.585871	NA	1.50016	NA	0.0819467	NA	-1.60944	NA	0.537582	NA	2.37843	1	1.10361	NA	0.295071	NA	0.416298	NA	0.186212	NA
AT1G09077	NA	NA	NA	NA	NA	NA	NA	NA	NA	NA	NA	NA	NA	NA	NA	NA	NA	NA	NA	NA	NA	NA	NA	NA
AT1G09080	2.15153	1	3.0875	0.379049	2.51004	1	2.35885	1	-0.424516	1	4.0147	0.00089749	5.57419	4.02628e-10	5.11972	3.61039e-08	1.33478	1	0.423977	1	2.74844	1	2.68436	1
AT1G09083	NA	NA	NA	NA	NA	NA	NA	NA	NA	NA	NA	NA	NA	NA	NA	NA	NA	NA	NA	NA	NA	NA	NA	NA
AT1G09085	0.0897215	NA	0.118684	NA	0.703967	NA	0.981611	NA	1.0436	NA	0.809762	NA	3.41729	1	3.75471	1	1.10362	NA	0.282799	NA	1.43143	NA	3.22999	1
AT1G09087	NA	NA	NA	NA	NA	NA	NA	NA	NA	NA	NA	NA	NA	NA	NA	NA	NA	NA	NA	NA	NA	NA	NA	NA
AT1G09090	-0.805027	NA	0.113616	NA	2.12926	NA	0.921504	NA	-0.489585	NA	1.55141	NA	3.58448	1	4.08077	1	1.6062	NA	-1.29523	NA	0.44426	NA	2.44229	1
AT1G09093	-1.7446	NA	0.118678	NA	0.299928	NA	0.0198159	NA	0.0822324	NA	0.23771	NA	0.537558	NA	0.595724	NA	0.141817	NA	0.282785	NA	-0.541933	NA	-2.2566	NA
AT1G09095	NA	NA	NA	NA	NA	NA	NA	NA	NA	NA	NA	NA	NA	NA	NA	NA	NA	NA	NA	NA	NA	NA	NA	NA
AT1G09097	0.0897171	NA	0.118678	NA	-0.66182	NA	0.0198159	NA	1.04297	NA	0.23771	NA	-1.31226	NA	0.595724	1	0.141817	NA	0.282785	NA	-0.541933	NA	1.17578	NA
AT1G09100	0.257269	1	0.448087	0.15597	0.220809	1	1.03877	7.06771e-20	-0.0175467	1	0.231435	1	0.318042	1	1.42245	4.36538e-40	0.0933382	1	0.175154	1	0.269267	1	0.994959	4.14191e-17
AT1G09103	NA	NA	NA	NA	NA	NA	NA	NA	NA	NA	NA	NA	NA	NA	NA	NA	NA	NA	NA	NA	NA	NA	NA	NA
AT1G09105	-0.810134	NA	-1.74027	NA	-1.1755	NA	-0.941976	NA	1.93955	NA	-1.24329	NA	0.537583	NA	-1.84701	1	1.0728	NA	-0.728722	NA	-0.541958	NA	-2.25985	NA
AT1G09107	0.0897171	NA	0.118678	NA	0.299928	NA	0.0198159	NA	0.0824199	NA	0.23771	NA	0.537558	NA	-0.366023	1	0.141817	NA	-0.61522	NA	3.60851	NA	0.186204	NA
AT1G09110	NA	NA	NA	NA	NA	NA	NA	NA	NA	NA	NA	NA	NA	NA	NA	NA	NA	NA	NA	NA	NA	NA	NA	NA
AT1G09113	0.0897171	NA	0.118678	NA	1.26168	NA	0.0198159	NA	0.0825956	NA	0.23771	NA	0.537558	NA	-0.366023	1	0.141817	NA	0.282785	NA	3.87955	NA	1.49689	NA
AT1G09115	-2.35786	1	2.05118	1	-1.59893	1	7.06935	0.00659354	1.08406	1	0.237722	1	1.29467	1	6.71242	8.0481e-07	-0.819971	1	0.28112	1	0.419835	1	4.92255	0.175531
AT1G09117	NA	NA	NA	NA	NA	NA	NA	NA	NA	NA	NA	NA	NA	NA	NA	NA	NA	NA	NA	NA	NA	NA	NA	NA
AT1G09123	0.0897171	NA	0.118678	NA	0.299928	NA	0.0198159	NA	0.0820131	NA	0.23771	NA	0.537558	NA	0.595724	NA	0.141817	NA	1.24453	NA	0.419814	NA	0.186204	NA
AT1G09125	1.24576	NA	-0.634291	NA	1.26174	NA	-0.561037	NA	-0.0437855	NA	-1.07128	NA	0.537584	1	-0.366041	1	0.153046	NA	-1.92873	NA	-1.43653	NA	2.06808	1
AT1G09127	0.0897171	NA	0.118678	NA	0.299928	NA	0.0198159	NA	0.0820131	NA	0.23771	NA	0.537558	NA	0.595724	NA	0.141817	NA	0.282785	NA	0.419814	NA	-0.775544	NA
AT1G09130	0.332474	0.161544	0.151597	1	0.254699	1	-0.205186	1	0.133295	1	0.216249	1	0.257216	1	0.236978	1	0.283399	1	0.16013	1	0.453746	2.56691e-05	-0.135458	1
AT1G09133	-0.87203	NA	-1.73238	NA	0.299928	NA	0.0198159	NA	0.0823681	NA	0.23771	NA	0.537558	NA	0.595724	1	0.141817	NA	-2.86473	NA	-0.541933	NA	1.14795	NA
AT1G09135	0.0897209	NA	-0.843104	NA	-0.458812	NA	-1.79785	NA	0.0817873	NA	-0.411607	NA	0.53758	NA	-0.366039	1	2.56875	NA	0.282797	NA	0.419832	NA	-2.25649	NA
AT1G09137	NA	NA	NA	NA	NA	NA	NA	NA	NA	NA	NA	NA	NA	NA	NA	NA	NA	NA	NA	NA	NA	NA	NA	NA
AT1G09140	-0.13855	1	-0.201044	1	-0.448035	1	-0.152744	1	-0.159481	1	-0.577962	0.149234	-0.741579	0.000192609	0.391299	1	0.0657831	1	-0.411843	1	-0.732102	0.000274716	0.491604	1
AT1G09143	NA	NA	NA	NA	NA	NA	NA	NA	NA	NA	NA	NA	NA	NA	NA	NA	NA	NA	NA	NA	NA	NA	NA	NA
AT1G09145	0.0897171	NA	0.118678	NA	0.299928	NA	0.0198159	NA	0.0820131	NA	-0.724037	NA	0.537558	NA	0.595724	NA	0.141817	NA	0.282785	NA	0.419814	NA	0.186204	NA
AT1G09147	NA	NA	NA	NA	NA	NA	NA	NA	NA	NA	NA	NA	NA	NA	NA	NA	NA	NA	NA	NA	NA	NA	NA	NA
AT1G09150	0.0307983	1	-0.194441	1	-0.472522	0.0122477	-0.512386	0.00201085	-0.00667439	1	-0.503345	0.00216683	-0.911246	2.05298e-15	-1.31181	9.79966e-29	-0.152352	1	-0.197341	1	-0.408805	0.454667	-0.689615	5.62595e-07
AT1G09153	0.0897171	NA	0.118678	NA	0.299928	NA	0.0198159	NA	0.0820131	NA	-0.724037	NA	0.537558	NA	0.595724	NA	0.141817	NA	0.282785	NA	0.419814	NA	0.186204	NA
AT1G09155	0.105591	NA	0.719596	NA	0.299943	NA	1.86802	NA	-0.276832	NA	-1.24804	NA	-1.90881	1	2.44555	1	1.13917	NA	0.282799	NA	2.29027	NA	2.71547	1
AT1G09157	2.52816	NA	1.58515	NA	3.15105	NA	4.04774	NA	0.0818483	NA	4.2841	NA	3.89903	1	3.77574	1	1.04813	NA	-0.608903	NA	2.41825	NA	0.659015	1
AT1G09160	0.0517269	1	0.0187772	1	0.366397	1	-0.454891	1	0.202088	1	0.845781	5.16062e-08	0.798371	8.83426e-07	-0.0502325	1	0.149195	1	0.871707	1.35634e-08	0.721309	3.88247e-05	-0.949812	4.96897e-10
AT1G09163	0.0897171	NA	0.118678	NA	0.299928	NA	2.43556	NA	0.0822864	NA	0.23771	NA	-0.42419	NA	-0.366023	1	0.141817	NA	0.282785	NA	0.419814	NA	2.13753	NA
AT1G09165	-0.510919	NA	1.08275	NA	2.16177	NA	-2.42339	NA	-1.82547	NA	-0.724072	NA	-1.32307	NA	-0.307739	1	1.06479	NA	-2.15998	NA	2.8406	NA	-0.232954	NA
AT1G09167	NA	NA	NA	NA	NA	NA	NA	NA	NA	NA	NA	NA	NA	NA	NA	NA	NA	NA	NA	NA	NA	NA	NA	NA
AT1G09170	-1.06708	1	-0.240516	1	-1.62313	1	-2.02269	0.825091	-0.38887	1	-1.89482	0.176367	-2.09103	0.227891	-1.7963	1	-0.171217	1	-0.524837	1	-1.6395	1	-1.73012	1
AT1G09173	0.0897171	NA	0.118678	NA	0.299928	NA	0.0198159	NA	0.0820131	NA	0.23771	NA	1.4993	NA	0.595724	NA	0.141817	NA	0.282785	NA	0.419814	NA	0.186204	NA
AT1G09176	0.421335	NA	0.118684	NA	-0.593884	NA	2.50098	1	-0.108413	NA	-0.0921678	NA	-0.0532164	1	-1.01135	1	0.94565	1	-0.713513	1	1.15271	NA	-1.65437	1
AT1G09177	NA	NA	NA	NA	NA	NA	NA	NA	NA	NA	NA	NA	NA	NA	NA	NA	NA	NA	NA	NA	NA	NA	NA	NA
AT1G09180	0.555337	1	0.312235	1	1.23998	1	0.00344928	1	0.217595	1	0.041749	1	1.87722	0.733113	1.11929	1	0.211314	1	-0.56357	1	-0.214958	1	-0.692525	1
AT1G09183	0.0897171	NA	0.118678	NA	0.299928	NA	0.981563	NA	0.0823166	NA	0.23771	NA	0.537558	NA	4.54	1	0.141817	NA	0.282785	NA	0.419814	NA	2.16075	NA
AT1G09185	-0.575243	1	0.249632	1	0.48897	1	0.717769	1	-0.918315	1	0.184955	1	0.0571318	1	0.213556	1	-0.160804	1	-0.0541479	1	0.261288	1	-0.375783	1
AT1G09187	NA	NA	NA	NA	NA	NA	NA	NA	NA	NA	NA	NA	NA	NA	NA	NA	NA	NA	NA	NA	NA	NA	NA	NA
AT1G09190	-0.257357	1	-0.117665	1	0.00157182	1	0.0767818	1	-0.469763	1	0.113424	1	0.0381048	1	-0.221863	1	-0.863394	0.026612	-0.231996	1	0.486305	1	0.63408	1
AT1G09193	-1.7422	NA	-0.84311	NA	0.78851	NA	-3.41961	NA	-0.879928	NA	2.06226	NA	-3.31601	1	-1.29735	1	-0.81997	NA	2.76499	NA	-0.319934	NA	-2.99706	NA
AT1G09195	-0.543008	0.15471	-0.0227595	1	-0.132258	1	0.0646996	1	-0.471104	1	-0.0404707	1	-0.032504	1	0.212631	1	-0.176525	1	-0.305966	1	-0.228916	1	0.0287496	1
AT1G09197	0.0897171	NA	0.118678	NA	0.299928	NA	0.0198159	NA	0.0821793	NA	-0.724037	NA	0.537558	NA	2.87357	NA	0.141817	NA	0.282785	NA	0.419814	NA	1.14795	NA
AT1G09200	0.994357	1	-0.293642	1	-0.224134	1	-0.545051	1	1.05817	0.938459	0.789711	1	0.684387	1	-0.522167	1	0.779704	1	0.0980609	1	0.336922	1	-0.894917	1
AT1G09203	0.0897171	NA	-1.74058	NA	0.299928	NA	0.0198159	NA	0.0824511	NA	-0.724037	NA	0.537558	NA	-0.366023	1	0.141817	NA	-0.629038	NA	-0.541933	NA	0.186204	NA
AT1G09205	0.505335	NA	0.172359	NA	0.707378	1	-0.620228	1	0.816547	1	-0.439556	1	0.404833	1	-0.83068	1	0.141102	1	1.01908	1	-0.10178	1	-1.35874	1
AT1G09207	NA	NA	NA	NA	NA	NA	NA	NA	NA	NA	NA	NA	NA	NA	NA	NA	NA	NA	NA	NA	NA	NA	NA	NA
AT1G09210	0.0298997	1	0.617897	1	0.445768	1	0.896439	1	-0.403088	1	1.09311	1	0.797472	1	0.993298	1	-0.466222	1	-0.424696	1	-0.0206296	1	0.302689	1
AT1G09215	0.0897171	NA	0.118678	NA	0.299928	NA	0.0198159	NA	0.0820131	NA	0.23771	NA	0.537558	NA	1.55747	NA	0.141817	NA	0.282785	NA	0.419814	NA	0.186204	NA
AT1G09217	-0.804868	NA	-0.84311	NA	-0.661852	NA	0.923714	NA	2.93945	NA	-2.20041	NA	1.52624	NA	1.60971	1	-1.71105	NA	0.282799	NA	-0.541959	NA	1.60148	NA
AT1G09220	-0.323915	1	-0.466311	1	-0.584159	1	0.117959	1	-0.205451	1	-0.335062	1	-0.439453	1	0.0463986	1	-0.829843	1	-0.600918	1	-0.787007	1	0.943143	1
AT1G09223	NA	NA	NA	NA	NA	NA	NA	NA	NA	NA	NA	NA	NA	NA	NA	NA	NA	NA	NA	NA	NA	NA	NA	NA
AT1G09225	-0.462056	NA	2.60958	NA	-1.00325	NA	-0.857435	NA	0.0818057	NA	2.09872	NA	1.49938	NA	-1.27039	1	0.141824	NA	1.24459	NA	0.419834	NA	0.186213	NA
AT1G09227	1.05146	NA	0.118678	NA	0.299928	NA	0.0198159	NA	0.0820625	NA	0.23771	NA	0.537558	NA	0.595724	NA	0.141817	NA	0.282785	NA	1.38156	NA	0.186204	NA
AT1G09230	0.0848398	1	0.202415	1	0.145291	1	0.154413	1	0.073607	1	0.130581	1	0.279849	1	-0.0152074	1	0.48619	1	0.525005	1	0.940817	0.00029128	0.250423	1
AT1G09233	NA	NA	NA	NA	NA	NA	NA	NA	NA	NA	NA	NA	NA	NA	NA	NA	NA	NA	NA	NA	NA	NA	NA	NA
AT1G09235	-0.127249	NA	0.305229	NA	0.14075	1	-0.231631	1	0.405997	1	0.502088	1	0.118563	1	2.42874	1	2.01621	1	-0.560713	1	1.28598	1	0.541526	1
AT1G09237	NA	NA	NA	NA	NA	NA	NA	NA	NA	NA	NA	NA	NA	NA	NA	NA	NA	NA	NA	NA	NA	NA	NA	NA
AT1G09240	1.90829	6.42155e-06	1.71865	0.000283353	3.42027	4.58367e-24	1.00772	1	1.30163	0.439492	1.2081	1	3.25756	5.72644e-21	0.572129	1	1.2332	0.888188	1.8559	1.44337e-05	3.12625	1.47473e-20	1.25398	0.551772
AT1G09243	-0.87203	NA	0.118678	NA	0.299928	NA	0.0198159	NA	0.0820131	NA	0.23771	NA	0.537558	NA	0.595724	NA	0.141817	NA	0.282785	NA	0.419814	NA	0.186204	NA
AT1G09245	0.0897171	NA	0.118678	NA	0.299928	NA	0.0198159	NA	0.0820131	NA	0.23771	NA	-0.42419	NA	0.595724	NA	0.141817	NA	0.282785	NA	0.419814	NA	0.186204	NA
AT1G09247	0.0897171	NA	-0.843069	NA	0.299928	NA	-1.77708	NA	0.0823025	NA	1.19946	NA	1.4993	NA	1.55747	1	0.141817	NA	1.24453	NA	0.419814	NA	0.186204	NA
AT1G09250	0.0930401	1	0.770577	1	0.614356	1	0.997599	0.0868916	1.00607	0.269647	0.0729586	1	0.785639	1	1.11205	0.0106738	0.171848	1	0.470995	1	-0.22399	1	0.35946	1
AT1G09253	NA	NA	NA	NA	NA	NA	NA	NA	NA	NA	NA	NA	NA	NA	NA	NA	NA	NA	NA	NA	NA	NA	NA	NA
AT1G09255	0.0897171	NA	0.118678	NA	0.299928	NA	0.981563	NA	0.0820625	NA	0.23771	NA	0.537558	NA	1.55747	NA	0.141817	NA	0.282785	NA	0.419814	NA	0.186204	NA
AT1G09257	NA	NA	NA	NA	NA	NA	NA	NA	NA	NA	NA	NA	NA	NA	NA	NA	NA	NA	NA	NA	NA	NA	NA	NA
AT1G09260	0.0897171	NA	-1.73581	NA	0.299928	NA	-0.941931	NA	0.0825274	NA	0.23771	NA	0.537558	NA	0.595724	1	-1.7329	NA	-3.13251	NA	-0.541933	NA	0.186204	NA
AT1G09263	NA	NA	NA	NA	NA	NA	NA	NA	NA	NA	NA	NA	NA	NA	NA	NA	NA	NA	NA	NA	NA	NA	NA	NA
AT1G09265	0.0897171	NA	0.118678	NA	0.299928	NA	0.0198159	NA	0.0820131	NA	0.23771	NA	0.537558	NA	0.595724	NA	0.141817	NA	0.282785	NA	-0.541933	NA	0.186204	NA
AT1G09267	NA	NA	NA	NA	NA	NA	NA	NA	NA	NA	NA	NA	NA	NA	NA	NA	NA	NA	NA	NA	NA	NA	NA	NA
AT1G09270	-0.0422039	1	0.163842	1	0.555778	0.000827822	0.800928	4.42129e-11	0.0599722	1	0.246254	1	1.10155	2.02178e-23	1.50328	2.48864e-46	0.128197	1	0.187643	1	0.668076	1.0694e-06	0.840863	2.4128e-12
AT1G09273	NA	NA	NA	NA	NA	NA	NA	NA	NA	NA	NA	NA	NA	NA	NA	NA	NA	NA	NA	NA	NA	NA	NA	NA
AT1G09277	NA	NA	NA	NA	NA	NA	NA	NA	NA	NA	NA	NA	NA	NA	NA	NA	NA	NA	NA	NA	NA	NA	NA	NA
AT1G09280	0.0212181	1	-0.264821	1	-0.407824	1	-0.322638	1	0.0443865	1	-0.755613	0.00026731	-0.725599	0.00106153	-0.89507	2.30466e-06	0.0633621	1	-0.31425	1	-0.768633	0.000130252	-0.679699	0.0116176
AT1G09283	NA	NA	NA	NA	NA	NA	NA	NA	NA	NA	NA	NA	NA	NA	NA	NA	NA	NA	NA	NA	NA	NA	NA	NA
AT1G09287	NA	NA	NA	NA	NA	NA	NA	NA	NA	NA	NA	NA	NA	NA	NA	NA	NA	NA	NA	NA	NA	NA	NA	NA
AT1G09290	-0.0805653	1	-0.539678	1	-0.850382	0.0264541	-0.416457	1	-0.263651	1	-0.830565	0.031718	-0.955887	0.0133972	-0.92598	0.209236	-0.213502	1	-0.504978	1	-0.865097	0.028968	-0.813545	0.473566
AT1G09293	0.0897181	NA	2.92001	NA	-0.661827	NA	0.981573	NA	1.93637	NA	-0.724045	NA	-0.424194	NA	2.19506	1	-0.819939	NA	-0.678969	NA	0.419819	NA	-2.25219	NA
AT1G09297	NA	NA	NA	NA	NA	NA	NA	NA	NA	NA	NA	NA	NA	NA	NA	NA	NA	NA	NA	NA	NA	NA	NA	NA
AT1G09300	-0.161941	1	-0.812506	3.65584e-05	-0.782046	0.00114012	1.06372	6.04009e-10	-0.457462	1	-0.948102	1.25216e-07	-0.124589	1	1.71036	1.78507e-30	-0.915004	1.48641e-07	-0.49341	1	-0.133591	1	1.43265	1.04058e-17
AT1G09303	0.0897171	NA	0.118678	NA	0.299928	NA	0.0198159	NA	-1.7511	NA	0.23771	NA	1.4993	NA	0.595724	NA	0.141817	NA	0.282785	NA	0.419814	NA	0.186204	NA
AT1G09307	0.0897171	NA	0.118678	NA	0.299928	NA	0.0198159	NA	0.0821177	NA	0.23771	NA	0.537558	NA	2.63479	NA	0.141817	NA	0.282785	NA	0.419814	NA	-0.775544	NA
AT1G09310	0.0744977	1	0.23419	1	-0.325558	1	-0.941936	0.0955082	0.0341137	1	-0.385482	1	-1.80696	3.78553e-14	-4.80275	2.37537e-113	0.206242	1	0.354029	1	-0.308599	1	-2.69671	7.93225e-35
AT1G09313	0.0897171	NA	0.118678	NA	0.299928	NA	0.0198159	NA	0.0820131	NA	0.23771	NA	0.537558	NA	0.595724	NA	1.10356	NA	0.282785	NA	0.419814	NA	0.186204	NA
AT1G09317	NA	NA	NA	NA	NA	NA	NA	NA	NA	NA	NA	NA	NA	NA	NA	NA	NA	NA	NA	NA	NA	NA	NA	NA
AT1G09320	0.0221402	1	-0.0751064	1	0.0200558	1	-0.0954217	1	-0.0667145	1	0.109393	1	0.863182	1.23754e-06	0.959927	1.00635e-08	-0.182109	1	0.0130746	1	0.651505	0.0334446	1.13613	2.57965e-12
AT1G09323	NA	NA	NA	NA	NA	NA	NA	NA	NA	NA	NA	NA	NA	NA	NA	NA	NA	NA	NA	NA	NA	NA	NA	NA
AT1G09327	NA	NA	NA	NA	NA	NA	NA	NA	NA	NA	NA	NA	NA	NA	NA	NA	NA	NA	NA	NA	NA	NA	NA	NA
AT1G09330	-0.115452	1	0.247945	1	0.885549	6.39772e-07	0.688997	0.0055598	-0.111607	1	0.605532	0.137236	1.31225	1.94776e-18	1.40878	9.24588e-22	-0.0444227	1	0.357636	1	1.05546	7.80107e-11	0.976176	7.05314e-09
AT1G09333	NA	NA	NA	NA	NA	NA	NA	NA	NA	NA	NA	NA	NA	NA	NA	NA	NA	NA	NA	NA	NA	NA	NA	NA
AT1G09337	NA	NA	NA	NA	NA	NA	NA	NA	NA	NA	NA	NA	NA	NA	NA	NA	NA	NA	NA	NA	NA	NA	NA	NA
AT1G09340	0.347789	1	-0.500603	1	-0.853803	1	-2.12214	3.32221e-18	-0.162376	1	-0.885677	0.92445	-1.67522	2.98487e-10	-3.98698	9.02707e-70	0.377376	1	0.108893	1	-0.216129	1	-1.90127	4.96319e-14
AT1G09343	0.0897209	NA	1.97793	NA	1.26173	NA	-1.47208	NA	1.56288	NA	-2.2051	NA	-0.424208	NA	-0.366039	1	1.46996	NA	1.24459	NA	-0.541956	NA	0.186211	NA
AT1G09350	-1.53665	1	3.9153	4.64467e-11	4.92399	4.87612e-09	4.9469	3.03046e-12	-1.51574	1	2.60381	0.085262	5.25661	0.000340896	1.80539	1	1.10362	1	0.282799	1	3.63937	1	2.1203	1
AT1G09353	1.05146	NA	0.118678	NA	0.299928	NA	0.0198159	NA	-0.879242	NA	0.23771	NA	0.537558	NA	2.4722	1	-0.81993	NA	-0.678962	NA	0.419814	NA	1.17578	NA
AT1G09357	1.05146	NA	1.85736	NA	1.26168	NA	-0.941931	NA	0.0826685	NA	0.23771	NA	2.92212	NA	3.63644	1	0.141817	NA	2.12326	NA	-1.43321	NA	0.186204	NA
AT1G09360	NA	NA	NA	NA	NA	NA	NA	NA	NA	NA	NA	NA	NA	NA	NA	NA	NA	NA	NA	NA	NA	NA	NA	NA
AT1G09363	NA	NA	NA	NA	NA	NA	NA	NA	NA	NA	NA	NA	NA	NA	NA	NA	NA	NA	NA	NA	NA	NA	NA	NA
AT1G09367	NA	NA	NA	NA	NA	NA	NA	NA	NA	NA	NA	NA	NA	NA	NA	NA	NA	NA	NA	NA	NA	NA	NA	NA
AT1G09370	0.0897171	NA	0.118678	NA	0.299928	NA	0.0198159	NA	0.0821118	NA	1.19946	NA	0.537558	NA	0.595724	NA	1.10356	NA	0.282785	NA	1.38156	NA	0.186204	NA
AT1G09373	NA	NA	NA	NA	NA	NA	NA	NA	NA	NA	NA	NA	NA	NA	NA	NA	NA	NA	NA	NA	NA	NA	NA	NA
AT1G09377	0.0897171	NA	0.118678	NA	0.299928	NA	0.0198159	NA	0.0820131	NA	0.23771	NA	0.537558	NA	0.595724	NA	0.141817	NA	0.282785	NA	1.38156	NA	0.186204	NA
AT1G09380	-1.74834	NA	0.946476	NA	2.79659	NA	2.4773	NA	1.93775	NA	0.237721	NA	1.49937	1	4.02259	1	0.141823	NA	-2.89043	NA	-3.02307	NA	-2.52888	NA
AT1G09383	NA	NA	NA	NA	NA	NA	NA	NA	NA	NA	NA	NA	NA	NA	NA	NA	NA	NA	NA	NA	NA	NA	NA	NA
AT1G09387	0.0897171	NA	0.118678	NA	0.299928	NA	0.0198159	NA	0.0820131	NA	0.23771	NA	0.537558	NA	0.595724	NA	0.141817	NA	0.282785	NA	0.419814	NA	1.14795	NA
AT1G09390	0.00376855	1	0.278678	1	0.146317	1	0.162217	1	0.659605	0.172213	-0.0632237	1	-0.548213	1	-2.82196	1.11407e-35	0.618407	1	0.469631	1	-0.107624	1	-1.59175	4.62624e-17
AT1G09393	NA	NA	NA	NA	NA	NA	NA	NA	NA	NA	NA	NA	NA	NA	NA	NA	NA	NA	NA	NA	NA	NA	NA	NA
AT1G09397	NA	NA	NA	NA	NA	NA	NA	NA	NA	NA	NA	NA	NA	NA	NA	NA	NA	NA	NA	NA	NA	NA	NA	NA
AT1G09400	-0.778543	1	-0.00430297	1	0.745469	1	1.72079	1	-0.350829	1	-0.015559	1	0.705704	1	1.3541	1	0.218464	1	-0.0109687	1	-0.222443	1	0.508205	1
AT1G09407	-0.87203	NA	0.118678	NA	0.299928	NA	0.0198159	NA	0.0820131	NA	0.23771	NA	0.537558	NA	0.595724	NA	0.141817	NA	0.282785	NA	0.419814	NA	0.186204	NA
AT1G09410	-0.539585	1	-0.550344	1	-0.376217	1	-0.54666	1	-0.348961	1	-0.671133	1	0.0190537	1	-0.507162	1	-0.234305	1	0.149634	1	0.417729	1	-0.797554	1
AT1G09415	-0.535262	1	-0.282391	1	-0.798536	1	-1.08005	0.00633674	0.106108	1	-0.642916	1	-1.77096	5.68964e-12	-2.65063	4.49798e-26	-0.127417	1	-0.380589	1	-1.00444	0.0455956	-1.21604	0.000462755
AT1G09417	0.0897171	NA	1.08043	NA	0.299928	NA	0.0198159	NA	0.0820131	NA	0.23771	NA	0.537558	NA	0.595724	NA	0.141817	NA	0.282785	NA	0.419814	NA	0.186204	NA
AT1G09420	-1.30033	0.210003	-0.479191	1	-0.96934	1	0.782909	1	-0.676025	1	-1.31155	0.684022	-0.854734	1	0.488582	1	-0.472324	1	-0.492785	1	-0.384055	1	0.503585	1
AT1G09421	NA	NA	NA	NA	NA	NA	NA	NA	NA	NA	NA	NA	NA	NA	NA	NA	NA	NA	NA	NA	NA	NA	NA	NA
AT1G09423	NA	NA	NA	NA	NA	NA	NA	NA	NA	NA	NA	NA	NA	NA	NA	NA	NA	NA	NA	NA	NA	NA	NA	NA
AT1G09427	0.826224	NA	0.61759	NA	-0.412451	1	-0.204367	1	0.189255	1	-1.64037	1	-4.31287	1	-1.63474	1	-0.997225	1	0.0730546	1	-0.49489	1	-1.29708	1
AT1G09430	-0.230064	1	0.128546	1	0.258689	1	0.855258	2.36125e-08	0.284582	1	0.106668	1	0.461806	1	1.60974	1.54073e-36	-0.0497206	1	-0.182239	1	-0.0973608	1	0.907668	1.05738e-09
AT1G09433	NA	NA	NA	NA	NA	NA	NA	NA	NA	NA	NA	NA	NA	NA	NA	NA	NA	NA	NA	NA	NA	NA	NA	NA
AT1G09437	NA	NA	NA	NA	NA	NA	NA	NA	NA	NA	NA	NA	NA	NA	NA	NA	NA	NA	NA	NA	NA	NA	NA	NA
AT1G09440	0.335445	1	-0.462145	1	-0.840577	0.118216	-1.54644	6.64459e-12	0.171596	1	-0.714774	1	-1.75444	5.48079e-15	-3.5969	3.32767e-41	0.275456	1	0.319512	1	-0.452317	1	-2.2006	1.24956e-21
AT1G09443	NA	NA	NA	NA	NA	NA	NA	NA	NA	NA	NA	NA	NA	NA	NA	NA	NA	NA	NA	NA	NA	NA	NA	NA
AT1G09447	NA	NA	NA	NA	NA	NA	NA	NA	NA	NA	NA	NA	NA	NA	NA	NA	NA	NA	NA	NA	NA	NA	NA	NA
AT1G09450	0.456713	1	-0.67262	1	-0.154127	1	-0.754183	1	0.205941	1	0.596228	1	-0.619603	1	-1.27598	1	0.0717288	1	0.0512299	1	0.186775	1	-0.360746	1
AT1G09453	NA	NA	NA	NA	NA	NA	NA	NA	NA	NA	NA	NA	NA	NA	NA	NA	NA	NA	NA	NA	NA	NA	NA	NA
AT1G09455	-0.448132	1	0.494162	1	0.888282	1	0.305276	1	-0.643407	1	0.081426	1	1.42055	0.675134	0.862326	1	0.189855	1	1.53246	1	1.63576	0.182062	1.32042	1
AT1G09457	NA	NA	NA	NA	NA	NA	NA	NA	NA	NA	NA	NA	NA	NA	NA	NA	NA	NA	NA	NA	NA	NA	NA	NA
AT1G09460	-0.581296	1	0.324428	1	-0.923994	1	1.99773	1	0.72561	1	0.849816	1	0.195484	1	2.35324	0.23187	0.638922	1	0.449848	1	0.193436	1	2.27513	1
AT1G09463	NA	NA	NA	NA	NA	NA	NA	NA	NA	NA	NA	NA	NA	NA	NA	NA	NA	NA	NA	NA	NA	NA	NA	NA
AT1G09465	NA	NA	NA	NA	NA	NA	NA	NA	NA	NA	NA	NA	NA	NA	NA	NA	NA	NA	NA	NA	NA	NA	NA	NA
AT1G09467	-0.767717	1	0.094325	1	-0.660181	1	-0.0993672	1	-0.985847	1	-0.705796	1	-0.98675	1	0.281971	1	0.168091	1	0.185646	1	0.00556767	1	0.678982	1
AT1G09470	0.309479	1	-1.03754	1	-1.22095	1	-1.83141	1	0.679337	1	-0.804983	1	-1.86767	1	-2.75838	0.975474	-0.0568408	1	-0.418498	1	-0.621497	1	-1.24785	1
AT1G09475	0.0872469	NA	1.11781	NA	-1.18369	NA	-2.83508	NA	0.444194	NA	0.559639	NA	-3.13017	1	-1.26434	1	0.462441	NA	-1.19549	NA	0.419835	NA	-2.67152	1
AT1G09477	0.0897171	NA	0.118678	NA	-0.66182	NA	0.0198159	NA	0.0820625	NA	0.23771	NA	0.537558	NA	0.595724	NA	-0.81993	NA	0.282785	NA	0.419814	NA	0.186204	NA
AT1G09480	-0.248543	1	-0.607217	1	0.269367	1	1.30025	0.0505799	0.0067736	1	-0.37137	1	0.321257	1	2.92282	1.18212e-26	0.479757	1	-0.633834	1	-1.02702	1	2.90387	4.04582e-15
AT1G09483	-0.87203	NA	0.118678	NA	0.299928	NA	0.0198159	NA	0.0820625	NA	0.23771	NA	0.537558	NA	0.595724	NA	0.141817	NA	0.282785	NA	1.38156	NA	0.186204	NA
AT1G09485	0.0897171	NA	1.1292	NA	1.26168	NA	0.0198159	NA	0.0822622	NA	1.19946	NA	-0.42419	NA	0.595724	NA	0.141817	NA	0.282785	NA	0.419814	NA	0.186204	NA
AT1G09487	NA	NA	NA	NA	NA	NA	NA	NA	NA	NA	NA	NA	NA	NA	NA	NA	NA	NA	NA	NA	NA	NA	NA	NA
AT1G09490	0.0671869	1	-0.162087	1	-0.349353	1	0.670197	0.00122069	0.00319257	1	-0.545662	0.342837	-0.0566885	1	2.32739	4.16814e-74	0.245557	1	-0.237995	1	-0.634453	0.0186774	1.4881	2.59541e-28
AT1G09493	0.0897171	NA	0.118678	NA	0.299928	NA	-0.941931	NA	0.0820625	NA	0.23771	NA	-0.42419	NA	0.595724	NA	0.141817	NA	0.282785	NA	0.419814	NA	0.186204	NA
AT1G09495	0.567823	NA	-0.345739	NA	0.306405	NA	0.0198168	NA	1.31076	NA	1.0857	NA	2.73993	1	-1.26044	1	-1.20599	NA	0.866989	NA	0.417623	NA	0.186213	1
AT1G09497	NA	NA	NA	NA	NA	NA	NA	NA	NA	NA	NA	NA	NA	NA	NA	NA	NA	NA	NA	NA	NA	NA	NA	NA
AT1G09500	0.986003	1	-1.55302	1	-2.10161	1	0.983528	1	0.417738	1	-2.70472	1	1.09006	1	7.31505	1.69607e-06	1.62986	1	-1.97548	1	-0.891795	1	3.82403	1
AT1G09503	NA	NA	NA	NA	NA	NA	NA	NA	NA	NA	NA	NA	NA	NA	NA	NA	NA	NA	NA	NA	NA	NA	NA	NA
AT1G09505	0.569968	1	2.17039	1	-1.643	1	-2.20116	1	-0.245896	1	-1.05558	1	-3.88369	1	-4.79288	1	1.60288	1	0.895057	1	-0.0408619	1	-3.56985	1
AT1G09507	NA	NA	NA	NA	NA	NA	NA	NA	NA	NA	NA	NA	NA	NA	NA	NA	NA	NA	NA	NA	NA	NA	NA	NA
AT1G09510	-0.872071	NA	-1.35401	NA	3.57507	NA	0.89516	NA	0.0819532	NA	-2.2142	NA	0.537583	1	6.45272	1	2.00703	NA	-2.88383	NA	-2.04308	NA	2.61941	1
AT1G09513	NA	NA	NA	NA	NA	NA	NA	NA	NA	NA	NA	NA	NA	NA	NA	NA	NA	NA	NA	NA	NA	NA	NA	NA
AT1G09515	-1.76064	NA	2.98948	NA	0.299943	NA	-0.955244	NA	0.0848287	NA	1.24718	NA	1.13285	1	2.87259	1	-2.0693	NA	0.288697	NA	1.32699	NA	1.72338	1
AT1G09517	NA	NA	NA	NA	NA	NA	NA	NA	NA	NA	NA	NA	NA	NA	NA	NA	NA	NA	NA	NA	NA	NA	NA	NA
AT1G09520	-0.182321	1	-0.131173	1	0.433132	1	0.920145	1.64014e-08	-0.0303513	1	0.0529038	1	0.924782	2.75212e-09	1.05597	1.80781e-12	-0.0879904	1	-0.0490144	1	0.410095	1	1.0297	1.13238e-11
AT1G09523	NA	NA	NA	NA	NA	NA	NA	NA	NA	NA	NA	NA	NA	NA	NA	NA	NA	NA	NA	NA	NA	NA	NA	NA
AT1G09525	1.0515	NA	-0.843101	NA	-2.14287	NA	1.92679	NA	-0.879709	NA	2.10095	NA	-1.3229	NA	1.89532	1	0.141822	NA	1.24458	NA	0.41983	NA	-1.65975	NA
AT1G09527	NA	NA	NA	NA	NA	NA	NA	NA	NA	NA	NA	NA	NA	NA	NA	NA	NA	NA	NA	NA	NA	NA	NA	NA
AT1G09530	0.207794	1	-0.132482	1	0.112774	1	0.892629	0.00250964	-0.0406852	1	-0.365889	1	-0.0236299	1	-0.602951	1	0.167474	1	-0.394502	1	-0.345864	1	0.472846	1
AT1G09533	-0.0934614	1	0.47403	1	-1.84704	1	-0.408807	1	-0.551637	1	-0.94492	1	-2.55276	1	-1.68099	1	-0.444327	1	0.115038	1	-1.50775	1	0.108748	1
AT1G09535	0.0897171	NA	-0.843069	NA	0.299928	NA	0.888022	NA	0.082611	NA	1.19946	NA	2.35719	NA	4.75846	1	0.141817	NA	0.282785	NA	0.419814	NA	0.186204	NA
AT1G09537	NA	NA	NA	NA	NA	NA	NA	NA	NA	NA	NA	NA	NA	NA	NA	NA	NA	NA	NA	NA	NA	NA	NA	NA
AT1G09540	2.30401	NA	-1.36405	NA	0.305703	NA	2.18694	1	-0.331392	NA	-0.348426	NA	-2.62486	1	1.44636	1	1.10362	1	-1.60571	1	-2.28229	NA	2.59782	1
AT1G09543	0.979959	NA	1.08047	NA	-2.40676	NA	-0.0281942	NA	0.0819243	NA	-0.72407	NA	-1.32259	NA	-2.58083	1	0.141823	NA	0.282798	NA	-0.484373	NA	-0.775579	NA
AT1G09545	0.0897171	NA	1.08043	NA	2.2177	NA	1.89182	NA	0.0825804	NA	2.71013	NA	0.537558	NA	2.51074	1	0.141817	NA	0.282785	NA	0.419814	NA	1.14795	NA
AT1G09547	0.0897171	NA	-0.843069	NA	0.299928	NA	0.0198159	NA	0.0820131	NA	0.23771	NA	0.537558	NA	0.595724	NA	0.141817	NA	0.282785	NA	0.419814	NA	0.186204	NA
AT1G09550	0.089721	NA	-0.843106	NA	0.299941	1	6.61255	1	1.94103	1	0.23772	1	4.40881	1	6.31562	1	1.10361	1	0.282798	1	0.419833	1	5.30487	1
AT1G09553	NA	NA	NA	NA	NA	NA	NA	NA	NA	NA	NA	NA	NA	NA	NA	NA	NA	NA	NA	NA	NA	NA	NA	NA
AT1G09555	0.0897171	NA	0.118678	NA	0.299928	NA	0.981563	NA	-0.879365	NA	-0.724037	NA	0.537558	NA	-0.994843	1	0.141817	NA	0.282785	NA	0.419814	NA	0.186204	NA
AT1G09557	NA	NA	NA	NA	NA	NA	NA	NA	NA	NA	NA	NA	NA	NA	NA	NA	NA	NA	NA	NA	NA	NA	NA	NA
AT1G09560	-0.212283	1	0.497358	1	2.55065	1.57245e-11	3.26164	1.42976e-20	0.590658	1	2.43802	2.80953e-10	3.6868	5.87162e-27	3.16008	4.07722e-19	-0.0442186	1	0.102185	1	2.33623	3.23736e-09	2.4007	7.12574e-10
AT1G09563	NA	NA	NA	NA	NA	NA	NA	NA	NA	NA	NA	NA	NA	NA	NA	NA	NA	NA	NA	NA	NA	NA	NA	NA
AT1G09565	NA	NA	NA	NA	NA	NA	NA	NA	NA	NA	NA	NA	NA	NA	NA	NA	NA	NA	NA	NA	NA	NA	NA	NA
[truncated: 31,212 more rows]
