# Supplementary material for: Photoperiod Stress in Arabidopsis thaliana Induces a Transcriptional Response Resembling That of Pathogen Infection
Source: Front Plant Sci. 2022 May 12;13:838284. doi: 10.3389/fpls.2022.838284 (PMC9134115; doi:10.3389/fpls.2022.838284)
Supplement: Supplementary file 1 [file Data_Sheet_1.zip › DataSheet/Data Sheet 3.xlsx]

## Sheet: Tabelle1
	Supplementary Data 3. Changes in transcript abundance of ROS-responsive genes after photoperiod stress. Fold change (FC) is given for all experimental conditions. p-values as calculate according to Bonferroni. The order of the genes reflect their appearance in the heatmap shown in Figure 4A.
	AGI		FC												p-value
			WT				ahk2 ahk3				cca1 lhy				WT				ahk2 ahk3				cca1 lhy
Cluster		Gene Name	0 h	4 h	6 h	12 h	0 h	4 h	6 h	12 h	0 h	4 h	6 h	12 h	0 h	4 h	6 h	12 h	0 h	4 h	6 h	12 h	0 h	4 h	6 h	12 h
CLUSTER 1	AT2G22470	ARABINOGALACTAN PROTEIN 2 (AGP2)	-0.217202	3.6086	6.06417	5.63742	-0.0203835	6.31889	9.23128	4.97251	0.183645	2.29564	6.82902	3.49515	1	0.27172	5.98005e-09	2.37234e-07	1	6.92155e-10	3.84903e-24	4.98006e-05	1	1	4.22864e-12	0.540997
	AT5G18270	ARABIDOPSIS NAC DOMAIN CONTAINING PROTEIN 87 (ANAC087)	0.335413	4.08943	5.18825	5.77039	1.05174	5.39439	7.5254	5.1465	0.36775	2.65426	5.72314	3.83741	1	4.01211e-06	5.89747e-12	2.45982e-15	1	3.03591e-12	2.5055e-26	1.95169e-12	1	0.487935	6.52209e-15	1.07357e-05
	AT1G22400	(UGT85A1)	0.360759	3.24623	5.28938	4.94125	1.09712	4.64038	6.88553	4.23661	0.122971	3.16038	5.60097	3.99282	1	1.7652e-05	3.41521e-19	2.13797e-16	1	4.06614e-14	2.72621e-34	2.73419e-11	1	4.94402e-05	7.70207e-22	9.15569e-10
	AT2G41380	S-adenosyl-L-methionine-dependent methyltransferases superfamily protein	0.800046	2.35887	4.24394	4.7679	0.501649	4.26935	6.78899	4.39439	0.224041	2.37387	4.59543	3.17758	1	0.757568	1.99692e-09	9.61475e-13	1	5.65054e-09	2.10817e-27	1.09581e-10	1	0.525746	8.65724e-12	0.000279648
	AT2G38250	Homeodomain-like superfamily protein	0.415469	3.70714	5.24953	5.7353	0.519602	4.53593	6.86271	4.80912	-0.0895517	3.0839	6.08922	3.45445	1	2.88751e-05	8.78699e-14	7.53314e-17	1	1.52438e-09	1.81135e-25	1.67349e-11	1	0.00687945	2.20143e-19	0.000142072
	AT5G25450	Cytochrome bd ubiquinol oxidase, 14kDa subunit	-0.232873	1.40284	2.88261	2.43506	-0.719857	2.68425	4.21696	2.40678	-0.166929	0.988411	3.14675	2.2732	1	1	6.40626e-06	0.00885666	1	0.000212064	5.87727e-15	0.00173216	1	1	1.6617e-06	0.0103493
	AT1G63840	RING/U-box superfamily protein	0.0362724	1.66111	3.17842	2.90116	0.109699	3.10663	4.14815	3.1577	-0.117287	1.68906	4.19647	2.16443	1	1	1.86838e-09	2.56098e-07	1	5.53452e-09	5.64825e-18	2.23094e-09	1	1	3.24034e-18	0.00723131
	AT3G28210	(PMZ)	0.438524	4.73982	7.08361	6.7613	0.342562	6.82298	9.12534	5.76271	-2.08666	3.61299	7.84025	4.91376	1	0.0103424	1.51278e-09	2.03323e-08	1	2.65091e-08	6.39306e-17	1.48013e-05	1	1	4.21318e-12	0.00274059
	AT1G10040	alpha/beta-Hydrolases superfamily protein	-0.252242	2.5842	4.70052	4.85743	-1.13046	4.58918	5.77644	4.22137	-0.540613	1.92464	4.70006	4.0974	1	0.00103796	6.90068e-19	4.96529e-20	1	6.0786e-18	3.91665e-30	1.96154e-15	1	1	2.46281e-18	4.74776e-14
	AT1G74360	NEMATODE-INDUCED LRR-RLK 1 (NILR1)	0.211146	3.79171	4.97843	4.99505	0.532058	4.95988	6.41201	3.83979	-0.445892	3.42511	5.35469	3.72252	1	3.83815e-09	9.08828e-18	8.14667e-18	1	1.2479e-17	4.05563e-31	1.85227e-09	1	6.28811e-07	6.48728e-21	9.20404e-09
	AT1G05340	CYSTEINE-RICH TRANSMEMBRANE MODULE 1 (ATHCYSTM1)	-0.730371	2.45008	4.73259	4.45757	-1.11876	4.39232	5.85561	4.95355	-0.060144	1.99863	5.03301	3.92426	1	1	0.00026329	0.00177428	1	0.00274586	4.42326e-08	6.34118e-05	1	1	3.00629e-05	0.0509056
	AT1G35230	ARABINOGALACTAN PROTEIN 5 (AGP5)	-0.109989	3.0533	4.43115	4.0991	-0.850479	4.01547	5.12521	2.8081	0.328133	2.06754	4.33596	2.667	1	5.64187e-05	1.23716e-13	3.36256e-11	1	1.08767e-10	4.17404e-19	0.00107509	1	1	6.62598e-13	0.00447175
	AT5G64750	ABA REPRESSOR1 (ABR1)	0.0623616	2.77676	6.0459	6.24355	-0.152506	5.24777	8.53472	4.54393	-1.97601	2.79298	4.96752	4.42399	1	1	4.81622e-07	1.01965e-07	1	0.000123334	2.40212e-16	0.00693155	1	1	0.000504335	0.0123294
	AT2G15480	UDP-GLUCOSYL TRANSFERASE 73B5 (UGT73B5)	-1.11625	2.83228	4.74436	5.86632	-0.61656	4.34095	7.51918	4.76514	0.491527	3.04162	5.72327	4.02974	1	0.00338757	2.59564e-14	5.56486e-23	1	1.85071e-11	1.5864e-39	1.34613e-14	1	0.000384005	6.9173e-22	1.17772e-09
	AT1G63720	hydroxyproline-rich glycoprotein family protein	0.113448	3.26986	4.42084	4.46699	0.97954	4.06325	5.64681	3.65546	-0.375322	3.31773	4.86592	2.92941	1	2.79307e-05	5.01334e-12	3.09889e-12	1	8.14621e-10	2.44739e-21	1.97114e-07	1	1.56684e-05	3.79954e-15	0.000946561
	AT1G32870	NAC DOMAIN PROTEIN 13 (NAC13)	-0.596295	1.7916	4.13895	4.0121	-0.409448	2.68465	5.57293	4.21066	-0.11507	1.95358	5.01415	3.5967	1	0.489875	3.47251e-18	6.04212e-17	1	5.39822e-06	4.44147e-35	4.74146e-19	1	0.0871218	6.34726e-28	3.27407e-13
	AT2G40095	Alpha/beta hydrolase related protein	-1.00561	2.74884	3.26146	4.06461	-0.396959	3.78186	4.66527	3.35097	-0.413812	3.04401	4.03501	2.8749	1	3.71275e-07	2.59876e-11	2.27263e-18	1	3.26735e-16	9.86734e-26	2.6343e-12	1	2.33064e-09	1.90084e-18	3.79798e-08
	AT1G13340	IST1-LIKE 6 (ISTL6)	0.240894	4.17756	6.15601	5.78142	-0.520204	4.69311	6.56655	4.52856	-0.138312	3.86365	7.06428	4.43706	1	3.02738e-06	4.13209e-17	9.50039e-15	1	8.07368e-09	5.69559e-20	4.15131e-08	1	5.59315e-05	6.37882e-23	1.02218e-07
	AT5G20230	BLUE-COPPER-BINDING PROTEIN (BCB)	-0.352418	3.67075	5.31514	4.59638	1.24811	5.07604	6.50348	3.72407	-0.796128	2.29926	5.50889	3.91333	1	0.0290479	6.47518e-08	3.45372e-05	1	5.57929e-07	3.25341e-13	0.0258233	1	1	1.02415e-08	0.00616711
	AT3G50260	COOPERATIVELY REGULATED BY ETHYLENE AND JASMONATE 1 (CEJ1)	-0.161589	3.22052	5.11878	5.01926	0.971487	4.75705	6.4003	4.82693	-1.38287	3.28611	4.81508	3.91063	1	0.00917859	3.2164e-11	3.09072e-10	1	2.12162e-09	3.01261e-19	5.30672e-10	1	0.00575499	9.22671e-10	1.27715e-05
	AT2G33710	encodes a member of the ERF (ethylene response factor) subfamily B-4 of ERF/AP2 transcription factor family.	-0.00255568	3.04537	4.0899	4.77945	1.35337	3.76241	6.33198	4.08333	-0.290945	2.87486	4.90414	4.04923	1	0.025211	1.01371e-06	5.81221e-10	1	2.01931e-05	1.1668e-19	2.62007e-07	1	0.0919081	1.09371e-10	6.95418e-07
	AT1G69890	actin cross-linking protein (DUF569)	-0.921758	2.55727	3.3418	3.45288	0.517188	3.81859	4.96031	3.43036	0.375875	3.24045	3.42374	3.2736	1	1.24776e-05	1.17932e-11	1.86575e-12	1	4.71731e-16	6.23855e-29	1.69216e-12	1	1.02731e-10	2.09488e-12	3.76506e-11
	AT4G24160	Encodes a soluble lysophosphatidic acid acyltransferase with additional triacylglycerol lipase and phosphatidylcholine hydrolyzing enzymatic activities.	0.330956	2.60648	3.86027	2.97707	0.404486	3.56229	5.09526	3.09159	0.0369182	3.37129	4.73939	2.54663	1	5.65683e-09	4.54303e-23	1.4315e-12	1	2.94428e-19	4.31577e-42	6.90502e-14	1	6.60528e-17	4.24313e-36	1.49624e-08
	AT5G08790	(ATAF2)	0.145095	2.24731	4.00488	4.72313	0.727162	3.33569	5.67919	4.19647	-0.471706	2.82246	4.45293	4.00184	1	0.00179456	2.97419e-17	5.55717e-25	1	4.05442e-11	2.45546e-37	3.26737e-19	1	3.88582e-07	5.57281e-22	2.85697e-17
	AT2G18690	transmembrane protein	0.260233	4.36289	5.65272	6.22881	-1.00752	5.50087	6.66253	3.72555	0.147368	4.25195	6.18334	3.78971	1	2.72905e-09	1.77169e-17	1.0563e-21	1	2.15217e-16	3.02019e-25	6.26796e-06	1	1.15167e-08	2.06041e-21	2.67857e-06
	AT4G37370	CYTOCHROME P450, FAMILY 81, SUBFAMILY D, POLYPEPTIDE 8 (CYP81D8)	0.239868	4.67577	6.93289	7.07977	1.0584	6.38414	9.55201	4.03053	-1.36136	4.13225	7.44599	4.01693	1	6.29098e-08	8.31953e-21	9.01203e-22	1	3.77218e-17	1.56201e-41	4.02901e-05	1	1.40419e-05	2.20851e-24	3.96488e-05
	AT4G21390	S-locus lectin protein kinase family protein (B120)	-0.170764	3.60802	5.19063	5.42816	0.449567	5.69228	7.61973	4.15037	-1.77066	4.7489	5.53496	3.91734	1	0.000167934	2.66189e-12	1.39495e-13	1	3.88081e-15	5.53302e-29	5.99473e-07	1	1.02693e-09	3.10878e-14	6.41019e-06
	AT5G65600	L-TYPE LECTIN RECEPTOR KINASE IX.2 (LECRK-IX.2)	-1.99693	3.13093	4.21708	5.82533	-0.626551	5.32891	5.85535	4.11855	-0.833984	4.45099	4.9282	3.7285	1	0.0349168	5.38306e-06	8.93149e-12	1	1.06598e-10	1.17634e-14	1.70484e-06	1	1.00944e-05	1.39609e-08	0.000125308
	AT1G19180	JASMONATE-ZIM-DOMAIN PROTEIN 1 (JAZ1)	1.14551	2.97633	3.9027	3.70409	0.488591	4.07792	5.26213	3.62626	-0.796504	2.4165	3.55614	2.95045	1	1.62205e-05	1.6766e-11	4.72507e-10	1	7.91665e-13	4.36154e-23	1.74602e-09	1	0.0126053	4.34786e-09	2.40828e-05
	AT3G11840	PLANT U-BOX 24 (PUB24)	-0.971031	1.85225	3.0346	2.64363	0.214801	3.23039	4.00981	2.08638	-0.749142	2.61105	2.9484	2.73364	1	0.00770717	2.08937e-12	1.23561e-08	1	1.81387e-14	1.38802e-23	0.000212926	1	2.04282e-08	1.42405e-11	1.25647e-09
	AT5G66070	ABA-RELATED RING-TYPE E3 LIGASE (ATARRE)	0.670966	3.37583	4.3232	3.46002	0.897542	4.69673	5.45083	3.33413	0.173183	3.56179	4.85909	3.16855	1	5.27312e-11	8.21661e-20	1.50442e-11	1	6.65422e-24	5.41355e-33	1.00453e-10	1	1.37377e-12	8.68855e-26	1.88594e-09
	AT4G36500	hypothetical protein	-0.124606	2.08693	3.01381	2.50765	0.212437	3.18006	4.0145	2.34934	-0.247153	2.99213	3.24337	2.37007	1	2.59185e-05	4.00129e-14	7.17045e-09	1	4.82607e-16	4.31307e-27	2.05583e-07	1	7.38128e-14	8.41545e-17	1.18328e-07
	AT3G08720	SERINE/THREONINE PROTEIN KINASE 2 (S6K2)	0.287409	2.55644	3.29947	2.56186	-0.0433618	3.54804	4.22364	2.86813	-0.156439	3.09721	4.15872	2.39298	1	8.62134e-07	3.51483e-13	9.63557e-07	1	1.01324e-15	2.42278e-23	2.89821e-09	1	3.13019e-11	1.97473e-22	1.36872e-05
	AT5G01380	Homeodomain-like superfamily protein	0.353266	4.82743	7.33427	6.70263	-1.16909	7.44595	11.4428	4.71624	0.128906	4.12143	9.39629	3.68658	1	0.00514186	5.98076e-11	1.32418e-08	1	6.53962e-10	4.37714e-21	0.00295174	1	0.13789	2.69937e-16	0.7605
	AT1G26380	FAD-LINKED OXIDOREDUCTASE 1 (FOX1)	0.171618	5.51951	6.97056	8.18636	1.16659	6.73702	8.99814	4.27715	-0.582047	5.22375	7.43835	4.43228	1	7.92055e-09	8.77612e-16	1.54468e-22	1	1.36496e-14	7.23989e-28	0.000337104	1	1.35922e-07	4.30755e-18	8.78947e-05
	AT2G01300	mediator of RNA polymerase II transcription subunit	1.37221	3.65262	4.44908	3.77079	1.47341	4.11119	4.79898	4.86983	1.02475	3.48872	4.71178	2.85734	1	4.34999e-07	3.67659e-12	8.49e-08	1	5.26283e-10	5.89113e-15	9.30527e-16	1	2.68583e-06	1.82664e-14	0.00139525
	AT5G27420	CARBON/NITROGEN INSENSITIVE 1 (CNI1)	1.5118	4.01922	5.07358	5.50351	1.34898	5.35377	6.18476	4.17299	1.02885	4.49606	4.9028	3.3519	1	4.599e-10	1.22953e-17	6.33253e-21	1	6.19108e-20	1.90408e-27	3.16433e-11	1	2.88125e-13	2.06013e-16	3.03402e-06
	AT1G71520	encodes a member of the DREB subfamily A-5 of ERF/AP2 transcription factor family. The protein contains one AP2 domain. There are 16 members in this subfamily including RAP2.1, RAP2.9 and RAP2.10.	1.05152	6.2457	7.00182	6.45472	1.5634	6.02134	10.8057	4.49025	-0.155851	5.4692	7.67728	4.55501	1	0.0102252	0.00035881	0.000644416	1	0.00549561	8.65099e-11	1	1	0.030348	2.71262e-06	0.736695
	AT2G32210	CYSTEINE-RICH TRANSMEMBRANE MODULE 6 (ATHCYSTM6)	0.30478	5.41691	6.69809	6.04644	-1.79578	6.28564	7.86672	4.24042	0.251059	5.86928	7.62028	3.85255	1	1.09109e-11	7.52419e-20	1.69288e-15	1	3.18168e-17	1.70699e-28	1.94956e-06	1	1.68945e-14	2.40763e-26	7.52474e-05
	AT4G18880	HEAT SHOCK TRANSCRIPTION FACTOR A4A (HSF A4A)	0.486004	2.84233	3.99123	3.15122	0.796511	3.99363	4.89292	2.38334	-0.281358	3.30995	5.0472	2.58816	1	1.13101e-08	8.61537e-20	3.67851e-11	1	7.90137e-20	5.45761e-31	3.43483e-05	1	1.04494e-12	4.16885e-33	1.06539e-06
	AT5G59550	RING AND DOMAIN OF UNKNOWN FUNCTION 1117 2 (RDUF2)	1.27879	2.799	3.76548	3.22537	1.34727	4.12289	4.96089	2.79818	0.0101774	3.09663	3.77866	3.06225	1	9.90325e-08	2.95245e-16	4.28067e-11	1	5.05682e-20	3.50066e-30	1.02447e-07	1	4.13466e-10	1.76021e-16	7.17243e-10
	AT3G54150	EXINE FORMATION DEFECTIVE (EFD)	-1.04906	4.33759	5.45499	6.95358	-0.219147	5.84913	7.24479	3.83183	-0.137908	6.15808	6.73345	3.86516	1	8.52825e-07	2.65704e-12	7.25036e-21	1	1.7806e-14	1.53797e-23	0.000108382	1	8.38572e-16	1.21233e-19	7.35657e-05
	AT1G26420	(ATBBE7)	-0.143043	3.3807	4.43282	5.29374	-0.403687	3.4856	5.42208	2.90623	0.777948	2.22189	4.22968	3.0547	1	0.00100913	1.32779e-08	4.02221e-13	1	0.000294453	3.75758e-14	0.053108	1	1	1.70033e-07	0.0146661
	AT3G46080	C2H2-type zinc finger family protein	0.177719	7.41647	6.63224	7.45681	0.556658	7.03228	9.00619	4.88757	-1.96691	5.86686	9.53168	4.36042	1	2.00927e-10	1.67986e-09	1.95013e-12	1	6.70036e-11	2.06664e-19	0.00051782	1	9.50724e-07	5.3534e-19	0.0124123
	AT1G76680	12-OXOPHYTODIENOATE REDUCTASE 1 (OPR1)	-0.0012811	3.07205	4.34666	3.35257	0.743051	4.05464	6.12708	2.96245	0.749463	4.37354	5.39763	2.61754	1	6.59063e-10	1.26258e-22	2.45443e-12	1	2.83692e-19	2.19636e-47	5.58437e-09	1	6.60138e-23	2.52451e-36	1.99198e-06
	AT5G51440	(HSP23.5)	-0.17908	2.53914	6.80313	7.00197	-1.19301	3.54083	8.36157	4.15052	-0.597469	2.03802	7.94223	4.72905	1	1	3.19626e-13	1.24835e-14	1	0.246066	3.7234e-21	0.00146085	1	1	6.43973e-19	1.38092e-05
	AT5G35735	Auxin-responsive family protein	-0.155655	3.77983	5.48294	4.15457	0.147139	5.29375	6.8524	2.50642	-0.238564	4.39997	6.2325	2.48884	1	2.37286e-09	1.10972e-22	7.77048e-12	1	5.72838e-21	7.6232e-37	0.0216993	1	1.25631e-13	4.71813e-30	0.0224796
	AT3G25250	AGC2 KINASE 1 (AGC2-1)	1.13841	7.06062	8.3304	8.28509	0.588931	8.33216	11.2582	3.99679	-1.01283	6.20144	9.61894	4.15701	1	9.33828e-11	4.27557e-16	1.26884e-15	1	4.7364e-16	2.61685e-28	0.0966808	1	4.13339e-08	1.57644e-21	0.0339696
	AT2G30250	WRKY DNA-BINDING PROTEIN 25 (WRKY25)	0.137099	1.89718	3.20194	2.80043	1.04829	2.01618	3.51251	2.61958	-0.142122	2.04987	4.04702	2.72703	1	0.00154919	2.34208e-15	4.73526e-11	1	0.000219781	5.03574e-19	2.72512e-09	1	0.000134857	4.13711e-26	2.28946e-10
	AT5G46080	Protein kinase superfamily protein	0.444822	3.65981	4.92583	3.74921	0.485876	4.9765	5.37739	2.72669	0.129136	3.65665	4.85717	2.39317	1	3.16393e-12	3.26987e-24	7.6973e-13	1	5.28796e-25	1.93575e-29	9.45071e-06	1	4.34766e-12	1.67797e-23	0.000966964
	AT5G51060	ROOT HAIR DEFECTIVE 2 (RHD2)	-0.537355	5.96839	9.32103	7.31761	1.68023	10.3885	11.6476	4.19534	-2.10307	4.89296	9.01015	4.08548	1	8.5685e-05	8.66905e-15	5.82322e-09	1	2.58509e-16	2.81532e-24	0.605645	1	0.0215762	5.28152e-14	0.852496
	AT1G19020	CDP-diacylglycerol-glycerol-3-phosphate 3-phosphatidyltransferase	1.24743	5.21242	6.51782	6.31855	1.85277	6.84119	7.87131	3.89816	-0.185736	5.88881	6.84477	3.5049	1	4.82203e-13	5.64642e-22	2.06849e-20	1	2.06256e-24	3.51167e-33	5.09322e-06	1	2.18957e-17	1.66592e-24	0.000236343
	AT4G39670	PHOSPHOLIPASE-LIKE PROTEIN (GLTP)	1.14204	6.21072	7.65966	6.16782	-0.0608892	7.8437	8.68854	4.01908	-1.33105	6.43385	8.09221	3.87567	1	2.00368e-08	2.87578e-14	2.29195e-08	1	5.22357e-15	4.19927e-19	0.0652673	1	2.3115e-09	2.88244e-16	0.126964
	AT3G02800	PLANT AND FUNGI ATYPICAL DUAL-SPECI&#64257;CITY PHOSPHATASE 3 (PFA-DSP3)	0.367999	3.52874	4.1854	2.95226	0.836136	4.21849	4.77978	2.5991	-0.00447474	3.53379	4.14203	2.2207	1	6.05883e-08	2.17209e-12	0.000123732	1	1.62609e-12	5.04533e-17	0.00438752	1	3.92938e-08	2.4907e-12	0.180447
	AT2G40140	(CZF1)	1.47075	2.97527	3.83487	3.26129	1.48489	4.10658	4.29743	2.72269	0.427878	3.73595	4.08536	2.3917	0.794895	1.68181e-12	1.46224e-22	1.61649e-15	0.686954	2.97211e-26	5.39109e-29	5.71921e-10	1	2.82264e-21	5.26754e-26	4.4714e-07
	AT2G47520	ETHYLENE RESPONSE FACTOR 71 (ERF71)	1.05152	7.16875	10.7948	9.62908	-1.39257	7.7191	12.9731	4.6108	1.04616	2.92332	8.92247	4.2505	1	0.106271	1.33533e-07	1.18293e-08	1	0.00246634	3.40295e-12	0.2463	1	1	1.8469e-05	1
	AT1G01560	MAP KINASE 11 (MPK11)	0.401391	5.67722	7.27878	6.08392	-0.0176008	7.25115	8.42284	2.80425	-1.52815	6.36934	8.35055	3.22744	1	1.00157e-10	2.07527e-19	1.18175e-12	1	3.40523e-19	9.27445e-27	1	1	3.69031e-14	3.58771e-26	0.165879
	AT3G20600	NON RACE-SPECIFIC DISEASE RESISTANCE 1 (NDR1)	-1.14363	1.68152	2.43198	1.24081	-0.543999	2.95015	3.07334	1.28265	-0.523037	2.19192	2.8971	1.20194	1	0.00646415	2.81849e-09	1	1	4.0989e-15	2.36025e-16	1	1	4.61218e-07	2.52372e-14	1
	AT1G59590	(ZCF37)	0.994635	3.25441	4.23805	3.12277	1.01339	4.02359	4.76811	2.72713	0.853209	3.90736	4.34738	1.91429	1	1.69617e-11	7.15947e-22	1.61953e-10	1	1.26245e-19	1.19222e-28	9.9963e-08	1	6.92689e-18	2.87035e-23	0.0267679
	AT1G07160	Protein phosphatase 2C family protein	0.331614	5.73706	6.30543	5.31019	-0.0392455	6.90971	8.02404	3.00795	0.892348	5.52764	6.58513	3.23676	1	6.81367e-11	6.39698e-15	1.49265e-08	1	3.13388e-19	3.43852e-23	0.0146671	1	7.33256e-13	3.49898e-17	0.00280297
	AT2G32200	CYSTEINE-RICH TRANSMEMBRANE MODULE 5 (ATHCYSTM5)	0.247258	5.38677	6.90694	4.44041	-0.437931	6.64923	8.23979	3.03466	0.549002	5.87804	6.31913	3.18717	1	3.17436e-09	5.69047e-17	1.1935e-05	1	3.69875e-16	1.24724e-24	0.249584	1	4.57052e-12	5.37609e-15	0.0768527
	AT5G64310	ARABINOGALACTAN PROTEIN 1 (AGP1)	1.42768	4.87384	5.82871	4.28444	2.09568	5.77165	6.32747	3.28474	-0.100185	4.61686	6.72824	3.43057	1	3.14552e-10	8.06144e-16	3.0173e-07	1	1.7161e-15	4.01143e-19	0.00534233	1	6.75934e-09	5.68155e-22	0.0013108
	AT3G28580	P-loop containing nucleoside triphosphate hydrolases superfamily protein	1.5394	4.053	4.48397	5.24537	0.983817	6.03058	5.81397	3.39105	0.480495	4.20811	5.14037	3.11615	1	5.92546e-08	2.18603e-10	8.00744e-15	1	3.84858e-20	3.85126e-19	9.43877e-05	1	1.34583e-08	4.2953e-14	0.00154642
	AT2G41640	Glycosyltransferase family 61 protein	2.27474	3.2843	3.78645	3.49121	2.10551	4.43558	5.1368	3.49894	0.835542	3.224	3.79025	3.02104	0.00017061	1.08217e-12	8.00456e-18	1.38629e-14	0.00199072	1.7647e-25	5.62241e-35	6.00345e-15	1	2.913e-12	4.93963e-18	1.77028e-10
	AT5G04340	ZINC FINGER OF ARABIDOPSIS THALIANA 6 (ZAT6)	0.68322	2.98805	3.20408	3.87283	0.611133	5.08844	5.54684	3.27305	0.0509701	3.70064	3.46317	3.65063	1	0.000667383	5.82995e-05	2.02143e-08	1	2.57687e-16	5.28313e-20	2.14557e-05	1	1.48266e-07	2.43819e-06	1.64513e-07
	AT1G25400	transmembrane protein	1.78852	2.88855	3.31661	2.98754	1.57655	4.48214	4.71122	3.31429	0.423674	2.96761	3.55981	2.9934	0.814549	4.17403e-07	2.31613e-10	1.34116e-07	1	4.15633e-21	1.10753e-23	1.8754e-10	1	9.41857e-08	1.89436e-12	4.98259e-08
	AT1G76600	poly polymerase	2.24019	4.35923	5.82733	4.89662	2.36688	6.37418	7.58435	4.20265	0.474408	4.02112	4.84741	3.68365	0.246951	2.49172e-13	2.10664e-25	1.95638e-17	0.0755107	5.64531e-31	4.62267e-45	7.78394e-13	1	3.18109e-11	1.00884e-17	3.0221e-09
	AT5G05410	DRE-BINDING PROTEIN 2A (DREB2A)	-0.846245	2.01709	3.48709	3.25161	-0.850081	3.28549	4.76446	4.40622	-1.06044	2.07751	3.81706	4.19928	1	1	6.46215e-06	0.000157823	1	6.88412e-05	2.73161e-13	4.35649e-11	1	1	1.25904e-07	5.86507e-10
	AT1G15520	ATP-BINDING CASSETTE G40 (ABCG40)	0.158973	3.73433	5.01194	8.26243	1.48506	6.09616	10.193	5.16036	-0.635113	2.14399	7.05711	4.85037	1	0.0387498	3.14601e-06	1.18271e-21	1	1.67179e-10	6.76267e-34	1.04141e-06	1	1	6.15516e-15	1.21811e-05
	AT1G69900	Actin cross-linking protein	0.593432	2.42528	2.60971	2.04429	0.0130835	3.7208	3.67557	2.56691	0.770085	2.66299	3.11593	2.07039	1	3.63621e-06	1.03278e-07	0.00148733	1	1.55539e-18	2.88934e-18	1.20698e-07	1	2.84378e-08	2.2352e-12	0.000686614
	AT5G59820	(ZAT12)	2.57675	5.19611	6.5527	5.8632	1.49071	6.0281	7.3857	4.44946	-0.0497429	4.12718	4.78275	3.2894	1	3.25838e-10	6.63559e-18	8.42452e-14	1	7.52662e-15	1.32397e-23	8.20182e-07	1	1.68226e-05	2.15424e-08	0.0204866
	AT1G62300	(WRKY6)	0.00410256	1.77022	3.53974	3.29881	0.327621	2.94144	4.59117	3.74197	0.50518	0.86335	3.25539	2.79645	1	0.651016	1.99224e-12	2.00942e-10	1	9.95617e-08	1.03506e-22	2.90552e-14	1	1	4.48239e-10	9.97161e-07
	AT2G31945	transmembrane protein	0.0559346	3.24098	4.30748	3.66812	2.02954	5.1994	6.23061	4.94285	-0.619723	2.38105	3.12372	2.66569	1	0.0256857	4.2404e-06	0.000590873	1	1.97765e-09	2.90202e-16	1.78978e-10	1	1	0.0266024	0.555718
	AT1G05575	transmembrane protein	0.234695	2.93881	3.21911	2.88836	0.0825539	4.32849	4.96302	3.62122	0.803857	4.13571	3.33952	2.33379	1	6.49825e-05	1.13124e-06	0.000275918	1	9.26996e-14	9.33127e-19	3.88148e-10	1	2.05444e-12	1.65464e-07	0.0221632
	AT4G25810	XYLOGLUCAN ENDOTRANSGLYCOSYLASE 6 (XTR6)	-0.229855	5.07444	5.98045	5.34975	2.15328	8.92168	9.59119	5.24164	1.79459	5.16116	6.50971	3.05621	1	2.19666e-08	7.9912e-13	1.20188e-09	1	3.31859e-30	3.94229e-36	2.77233e-09	1	7.34807e-09	1.01422e-15	0.32341
	AT5G58430	EXOCYST SUBUNIT EXO70 FAMILY PROTEIN B1 (EXO70B1)	0.516376	1.70419	2.22044	1.46799	1.04589	2.66275	2.91023	2.24102	0.451798	2.45834	2.72311	1.65454	1	3.55336e-08	7.33571e-16	2.64719e-05	0.321699	5.36525e-24	3.54375e-29	3.54878e-16	1	4.97579e-20	2.85701e-25	1.48901e-07
	AT5G49520	WRKY DNA-BINDING PROTEIN 48 (WRKY48)	0.519548	3.54037	4.86285	2.43191	1.71944	5.20208	5.87583	2.28904	-0.233186	3.15356	4.58613	2.14685	1	2.18171e-07	2.30227e-16	0.0643321	1	3.52344e-19	3.52797e-25	0.254175	1	2.67295e-05	2.29649e-14	0.75687
	AT3G54810	BLUE MICROPYLAR END 3 (BME3)	0.293863	1.65066	2.08663	1.90073	-0.353108	3.4175	2.79134	2.23633	-0.215929	2.62314	2.75164	2.01793	1	8.11205e-05	1.89344e-09	2.767e-07	1	9.95231e-30	5.11325e-19	3.48726e-11	1	2.17905e-16	2.06941e-18	1.41426e-08
	AT5G42380	CALMODULIN LIKE 37 (CML37)	3.05698	6.91406	8.25862	6.88505	0.772686	8.79045	9.74977	3.99313	-0.23254	6.70092	9.72602	3.71719	1	3.31451e-13	5.7469e-20	4.92693e-13	1	8.57724e-23	1.27391e-28	0.0177282	1	2.71341e-12	2.55893e-28	0.0847688
	AT5G36925	ARACIN1 (ARACIN1)	0.209289	4.9653	5.91318	3.83673	-0.115274	6.20424	7.22898	1.42919	-0.577915	4.32819	6.12493	2.19562	1	1.86585e-09	2.21088e-14	0.000587621	1	9.01545e-17	2.22157e-22	1	1	5.81901e-07	8.80056e-16	1
	AT5G54490	PINOID-BINDING PROTEIN 1 (PBP1)	1.97806	4.43725	5.16769	4.43929	0.983745	5.05342	6.51392	3.05182	1.95668	4.85205	4.99406	2.57473	1	2.25661e-14	2.76876e-20	6.17108e-14	1	2.12506e-20	1.12111e-33	4.46256e-06	1	4.00781e-18	5.9452e-20	0.00176466
	AT3G13600	calmodulin-binding family protein	1.63189	3.8417	4.93854	3.79806	-0.540805	5.36827	5.41653	2.10626	1.55703	3.39537	4.51518	2.63048	1	2.88219e-05	1.26733e-11	4.0111e-06	1	1.72681e-14	5.90614e-16	1	1	0.00038692	1.0844e-09	0.0693782
	AT5G14700	NAD(P)-binding Rossmann-fold superfamily protein	0.891907	2.75245	3.47112	1.19211	0.105499	4.62336	5.22462	2.02032	-0.38106	2.45226	3.25432	2.19967	1	4.16314e-06	3.28865e-11	1	1	4.91779e-22	8.85681e-29	0.0677333	1	0.000304307	1.28543e-09	0.00716413
	AT5G64660	CYS, MET, PRO, AND GLY PROTEIN 2 (CMPG2)	1.1857	3.31338	4.10922	2.71202	1.87004	4.52841	4.65906	2.44448	0.333007	3.60623	3.53747	2.16713	1	2.44027e-13	6.07177e-22	6.75326e-08	0.0447688	1.64336e-27	2.56335e-29	3.26988e-06	1	1.97276e-16	5.09701e-16	0.000320325
	AT2G38470	WRKY DNA-BINDING PROTEIN 33 (WRKY33)	1.27232	4.45103	5.26197	4.85184	2.43948	4.90357	6.22927	2.79953	0.316069	4.9244	5.8871	2.48219	1	7.53424e-16	3.30551e-23	2.6669e-19	0.00953448	7.99085e-20	1.49289e-33	0.000179861	1	5.49049e-20	1.01758e-29	0.00629136
	AT2G01180	PHOSPHATIDIC ACID PHOSPHATASE 1 (PAP1)	0.458666	3.71941	4.69274	3.2515	1.67005	4.8591	5.05989	2.84107	0.404922	4.7636	5.06587	2.43868	1	4.16528e-13	1.68329e-22	2.50706e-09	1	2.20945e-24	1.27409e-26	1.70196e-06	1	3.75529e-23	1.1203e-26	0.000473661
	AT5G43620	Pre-mRNA cleavage complex II	1.19027	2.59679	3.1818	1.94117	0.719594	3.29738	4.02395	2.8189	-0.258219	2.5984	4.58712	3.91424	1	1.01908e-05	1.11898e-10	0.0481036	1	7.01702e-12	5.02197e-19	4.79761e-08	1	4.25867e-06	8.46038e-25	9.3173e-19
	AT2G26530	(AR781)	1.28021	1.796	2.26114	2.14994	1.39131	2.87217	3.97174	2.53626	-0.25663	2.32863	2.04608	2.05963	1	0.00120966	1.80193e-07	2.03622e-06	0.586125	1.00011e-13	1.09329e-28	4.09322e-10	1	4.04933e-08	1.19419e-05	9.61696e-06
	AT2G25735	hypothetical protein	0.925223	3.22287	3.94662	2.8744	0.59386	4.42713	4.68385	2.33149	0.771101	4.50285	4.0838	2.3138	1	3.44866e-09	2.57629e-15	1.29768e-06	1	8.60602e-20	1.21155e-22	0.00160793	1	2.56328e-20	9.93506e-17	0.00190001
	AT1G76070	hypothetical protein	-0.306197	1.83735	3.23778	3.96506	0.31768	3.1684	5.81733	4.80624	-0.357488	2.14312	3.63695	4.06512	1	0.412946	1.0299e-09	6.75641e-16	1	3.99643e-09	2.70197e-37	2.80097e-25	1	0.0142446	5.18343e-13	2.62683e-17
	AT1G28190	hypothetical protein	0.640243	2.57622	3.35279	4.60883	1.83928	3.3897	5.16781	3.69007	-0.349275	2.26635	3.56646	3.80208	1	0.000347711	3.78139e-09	1.47578e-19	1	2.31576e-09	1.91613e-25	1.04421e-11	1	0.0149171	1.05917e-10	1.26663e-12
	AT4G17230	SCARECROW-LIKE 13 (SCL13)	0.539001	1.50938	2.05946	1.54912	1.04666	2.04793	2.56052	2.04913	-0.441315	2.03247	2.61717	2.50773	1	0.0648274	4.42041e-06	0.0405339	1	5.21624e-06	6.24033e-11	6.65021e-06	1	7.82614e-06	1.50692e-11	2.31675e-10
	AT3G23230	TRANSCRIPTIONAL REGULATOR OF DEFENSE RESPONSE 1 (TDR1)	0.630099	3.2463	3.49298	3.5051	0.668533	6.14088	6.74954	1.38564	-0.250389	4.35393	3.91001	2.86509	1	0.376202	0.0436841	0.0381002	1	1.68353e-06	2.08994e-08	1	1	5.69591e-05	0.000827726	0.152416
	AT1G80820	CINNAMOYL COA REDUCTASE (CCR2)	0.723706	4.33853	5.3197	4.38494	1.09689	8.75302	8.70683	3.09767	-3.29609	3.46752	4.18774	2.13711	1	0.540267	0.00709434	0.473069	1	9.40544e-10	6.08207e-12	1	1	1	1	1
	AT1G70420	DNA ligase-like protein, putative (DUF1645)	-0.295259	1.08982	1.82001	2.28363	0.147527	2.16362	3.60919	3.09034	-0.109986	0.78247	2.2049	2.40927	1	1	7.8844e-05	5.36812e-09	1	5.31606e-08	2.17725e-27	2.18098e-19	1	1	1.67274e-08	1.31766e-10
	AT5G63790	NAC DOMAIN CONTAINING PROTEIN 102 (NAC102)	-0.0454267	1.49868	2.96546	3.37414	0.652991	2.73337	4.83039	4.10109	0.0503216	1.75625	3.42461	3.79022	1	1	1.01529e-10	1.14348e-14	1	1.13473e-08	7.01805e-33	4.94335e-23	1	0.0755791	2.94935e-15	2.60933e-19
	AT3G48450	RPM1-interacting protein 4 (RIN4) family protein	0.545912	2.53237	3.8626	2.53111	-0.23584	7.11494	8.03046	3.61503	-0.88902	0.407737	2.3081	3.41721	1	1	0.116588	1	1	1.0471e-05	1.52321e-13	0.116789	1	1	1	0.490304
	AT4G22530	S-adenosyl-L-methionine-dependent methyltransferases superfamily protein	-0.50579	1.21371	3.10204	4.65386	0.615871	2.70035	5.10399	3.65903	-1.01785	1.70985	3.19304	3.84628	1	1	2.36874e-07	1.17364e-19	1	9.92603e-05	6.45461e-24	2.1294e-11	1	1	6.95279e-08	6.39144e-13
	AT2G47000	ATP-BINDING CASSETTE B4 (ABCB4)	-1.18397	2.09777	5.04187	7.84761	-0.935497	3.00256	8.40124	4.81002	-0.0260863	1.21258	6.13174	4.44352	1	1	1.36199e-10	2.29223e-29	1	0.0751795	4.85981e-34	2.28453e-09	1	1	6.31408e-17	1.25901e-07
	AT1G61340	F-BOX STRESS INDUCED 1 (FBS1)	0.700548	4.87493	6.36977	3.83454	-0.00670909	6.99893	7.87768	1.88018	-1.7469	6.28826	6.13547	2.03414	1	3.64054e-06	2.51381e-12	0.0117865	1	1.819e-15	5.21711e-20	1	1	6.75432e-12	2.14178e-11	1
	AT3G12910	NAC (No Apical Meristem) domain transcriptional regulator superfamily protein	-0.0455644	3.7133	5.31776	5.49464	-0.575702	4.45012	5.58069	0.783103	0.799797	3.67551	7.15104	2.68891	1	0.000162602	3.0132e-10	4.79456e-06	1	1.16276e-08	2.97154e-14	1	1	0.000133304	2.16699e-16	0.723914
	AT5G47230	ETHYLENE RESPONSIVE ELEMENT BINDING FACTOR 5 (ERF5)	2.25014	3.27302	3.69154	3.72315	0.598662	4.31857	4.03635	2.57826	1.16472	3.37248	3.15111	2.03372	0.00159534	1.79787e-10	5.30369e-14	2.2183e-13	1	1.27692e-20	1.65516e-17	1.36903e-05	1	1.36403e-11	6.98386e-10	0.0227599
	AT3G23250	MYB DOMAIN PROTEIN 15 (MYB15)	2.67722	5.05142	5.54877	5.3004	1.08897	7.62397	8.26959	1.68536	-2.36354	3.75605	5.12954	2.91869	1	0.000433027	1.60339e-05	0.00014428	1	7.94845e-13	1.46737e-15	1	1	0.61431	0.000301114	1
	AT4G17500	ETHYLENE RESPONSIVE ELEMENT BINDING FACTOR 1 (ERF-1)	1.32007	2.46102	3.76646	6.03385	0.441141	3.8098	6.26091	4.92114	0.402633	2.07712	3.53598	4.1214	1	0.00791801	1.89887e-10	1.8988e-30	1	7.8619e-11	1.22462e-33	3.52053e-20	1	0.380391	5.56935e-09	2.36389e-13
	AT2G29460	GLUTATHIONE S-TRANSFERASE TAU 4 (GSTU4)	-1.17228	0.990987	2.9277	5.80058	0.716236	4.66892	7.93233	5.15722	-0.983036	0.430767	4.27336	4.4608	1	1	1	0.000818791	1	0.220767	1.75887e-09	0.0254364	1	1	1	0.511544
	AT2G26150	HEAT SHOCK TRANSCRIPTION FACTOR A2 (HSFA2)	-1.50023	-0.931076	3.60859	2.60903	-1.59721	3.02866	3.81268	3.51515	-2.84274	-0.544394	3.51907	3.93734	1	1	0.0310338	1	1	1	0.0388287	0.051696	1	1	0.0705879	0.00206675
	AT1G72520	LIPOXYGENASE 4 (LOX4)	1.42838	5.23475	6.49097	4.10909	0.159136	7.59158	7.63882	1.56722	-0.838817	5.52858	6.83681	2.18981	1	2.06568e-12	1.75727e-20	1.62007e-06	1	5.66284e-29	2.5827e-29	1	1	3.77338e-14	5.0466e-23	1
	AT1G80840	WRKY DNA-BINDING PROTEIN 40 (WRKY40)	3.26954	4.82102	4.62213	6.33178	2.57627	6.73529	7.36962	3.21488	-0.846635	4.78372	4.98278	3.38791	0.12236	4.48425e-07	2.57979e-06	3.90384e-14	1	2.02744e-16	3.58505e-20	0.188138	1	6.04108e-07	8.50065e-08	0.0514574
	AT3G17690	CYCLIC NUCLEOTIDE GATED CHANNEL 19 (CNGC19)	2.08552	3.71874	2.74158	3.55318	0.812958	5.1688	4.58797	2.0624	-0.145547	3.76219	4.63315	2.57694	1	0.00114697	0.569065	0.00469878	1	3.36239e-10	6.14846e-08	1	1	0.000781037	3.05119e-07	1
	AT4G17490	ETHYLENE RESPONSIVE ELEMENT BINDING FACTOR 6 (ERF6)	2.50669	3.1521	3.32543	3.67315	1.71088	4.87435	5.49754	2.83393	1.90589	4.27582	3.87303	2.31593	0.0168447	1.28535e-05	1.69834e-06	4.76727e-08	1	3.67654e-17	2.46746e-22	0.000466336	1	1.81445e-12	5.61657e-10	0.0945117
	AT5G62020	HEAT SHOCK TRANSCRIPTION FACTOR B2A (HSFB2A)	1.61334	2.39769	2.83476	1.90162	1.48076	2.92658	3.13776	2.67261	0.526285	2.98447	2.6586	1.64997	0.00148111	1.04393e-11	8.1339e-18	1.24455e-06	0.0202711	2.29572e-19	9.05865e-23	3.27915e-16	1	1.03314e-19	1.31245e-15	0.000202564
	AT2G32030	Acyl-CoA N-acyltransferases (NAT) superfamily protein	1.37035	5.42262	6.2832	5.36237	0.0511514	6.72228	8.29426	1.89882	1.4723	6.0602	6.3956	2.27327	1	1.20035e-13	5.51681e-19	3.92433e-13	1	2.94288e-22	2.65469e-34	1	1	3.78807e-18	3.77174e-21	1
	AT3G28340	GALACTURONOSYLTRANSFERASE-LIKE 10 (GATL10)	3.15532	4.94678	5.43073	4.46709	2.55538	6.23759	6.43523	3.25059	0.997518	5.02708	5.51827	3.05818	2.16616e-06	1.80188e-20	1.69377e-25	3.56512e-16	0.00299585	2.58504e-34	1.24723e-36	1.86883e-07	1	1.68231e-21	1.46316e-26	2.59973e-06
	AT4G11280	1-AMINOCYCLOPROPANE-1-CARBOXYLIC ACID (ACC) SYNTHASE 6 (ACS6)	3.2728	3.24453	3.57509	4.0964	1.29694	4.06694	4.64649	3.59048	1.7263	3.15087	2.8559	3.27083	1.24353e-12	1.94158e-12	7.5429e-16	1.19931e-21	1	3.17316e-21	1.46976e-28	3.57689e-16	0.183862	1.1398e-11	3.34086e-09	5.47999e-13
CLUSTER 2	AT5G12030	HEAT SHOCK PROTEIN 17.6A (HSP17.6A)	-0.118886	-0.141055	-1.29323	0.995074	-1.90684	-0.960294	1.01609	6.40942	-2.47778	-4.1354	1.26172	4.65347	1	1	1	1	1	1	1	0.00676042	1	1	1	1
	AT2G29500	(HSP17.6B)	0.159383	0.294368	-0.164063	0.917738	-0.556174	-1.05958	1.96931	4.68838	-0.652429	-1.91866	-0.404639	3.07228	1	1	1	1	1	1	1	9.77188e-15	1	1	1	6.69081e-07
	AT1G73010	PHOSPHATE STARVATION-INDUCED GENE 2 (PS2)	3.89519	2.81273	2.97192	4.07486	1.85901	3.02075	5.52222	7.62727	2.99197	1.33401	4.00977	5.27612	0.01471	1	0.541951	0.00316553	1	0.58359	1.09016e-10	7.78849e-25	0.540592	1	0.000227554	9.63254e-09
	AT5G12020	17.6 KDA CLASS II HEAT SHOCK PROTEIN (HSP17.6II)	-1.14402	-1.16321	-0.379445	0.68859	-0.908184	-1.66646	2.46299	7.38701	-0.498129	-2.81358	0.622262	3.02336	1	1	1	1	1	1	1	0.00310604	1	1	1	1
	AT3G53230	CELL DIVISION CYCLE 48B (ATCDC48B)	0.594994	0.374136	2.63737	4.40427	0.08671	0.853759	4.60593	5.60337	-0.778543	-0.349258	2.42676	5.0281	1	1	0.000218057	2.07324e-17	1	1	8.20092e-19	2.75966e-30	1	1	0.00300876	4.67746e-24
	AT5G35320	DBH-like monooxygenase	-0.182864	-0.181208	0.556944	0.849893	-0.353547	-0.134299	0.918031	2.18124	-0.281716	-0.278799	0.394091	1.88646	1	1	1	0.0056932	1	1	0.000774803	3.28056e-36	1	1	1	3.23441e-26
	AT5G20910	ABI3-INTERACTING PROTEIN 2 (AIP2)	0.219378	0.910356	1.79387	2.23037	0.317585	1.36968	2.60138	3.71648	0.192187	0.462249	1.69284	3.00322	1	0.190466	4.01189e-14	1.49217e-23	1	5.48985e-07	5.50325e-33	3.3268e-71	1	1	3.95481e-12	2.75371e-45
	AT3G12580	HEAT SHOCK PROTEIN 70 (HSP70)	-0.259566	-0.486653	1.72376	2.55575	-1.1744	0.983231	2.70935	4.08813	-0.698563	-1.26058	2.26458	4.82139	1	1	1	0.0743297	1	1	0.025363	2.98362e-09	1	1	0.889919	4.12381e-14
	AT4G12400	HOP3 (Hop3)	-0.704261	-0.74751	1.6414	1.10578	-0.467443	-0.421609	1.96279	3.57183	-0.237039	-0.859442	1.64244	4.28341	1	1	1	1	1	1	0.883519	2.14041e-10	1	1	1	6.65821e-16
	AT2G21640	Encodes a protein of unknown function that is a marker for oxidative stress response.	0.991673	0.748269	2.67694	5.55851	0.933089	1.00836	5.12736	5.58977	-0.0159387	0.365143	3.13418	4.61966	1	1	6.83579e-06	7.65932e-35	1	1	1.27154e-29	9.33034e-37	1	1	2.99375e-09	2.52613e-24
	AT3G09350	FES1A (Fes1A)	-0.432787	-0.358098	1.50654	2.09461	-0.60585	0.0588546	1.99264	3.698	-1.07497	-0.203617	1.34131	3.98468	1	1	0.0935676	3.67068e-06	1	1	4.78609e-05	3.00983e-25	1	1	1	8.4208e-30
	AT5G05730	ANTHRANILATE SYNTHASE ALPHA SUBUNIT 1 (ASA1)	-0.239556	0.380443	1.21191	2.98484	0.179987	1.7415	3.39851	4.6623	-0.013307	0.564527	1.4956	3.79012	1	1	0.0302376	3.83921e-28	1	9.13983e-08	3.05833e-37	9.69443e-73	1	1	6.25759e-05	5.67718e-47
	AT1G22985	CYTOKININ RESPONSE FACTOR 7 (CRF7)	0.150216	0.42649	1.73338	1.45115	0.340854	1.08228	2.35566	3.93992	-0.143266	0.542295	1.77707	3.36969	1	1	0.000631867	0.0487194	1	1	1.26178e-10	1.23204e-35	1	1	0.000267199	1.71305e-25
	AT5G64060	NAC DOMAIN CONTAINING PROTEIN 103 (NAC103)	0.197736	-0.0641333	0.936412	2.4341	-0.617173	0.989631	2.53864	4.33152	-0.215465	0.671767	1.0061	3.11196	1	1	1	0.390618	1	1	0.0225247	2.64083e-14	1	1	1	0.00911925
	AT1G52890	NAC DOMAIN CONTAINING PROTEIN 19 (NAC019)	-0.795201	0.67822	2.21649	2.93898	-0.167217	1.72984	5.18794	6.29847	-0.93316	-0.436006	2.54717	3.8125	1	1	1	1	1	1	0.000201929	7.82415e-08	1	1	1	0.490425
	AT3G26440	transmembrane protein, putative (DUF707)	-0.177727	0.187749	0.930638	4.32615	-0.303156	-0.0612089	1.55485	4.97612	-0.251362	-1.49389	0.472414	3.8317	1	1	1	4.08811e-36	1	1	0.0629517	7.41178e-48	1	0.582073	1	1.24257e-26
	AT1G74590	GLUTATHIONE S-TRANSFERASE TAU 10 (GSTU10)	-0.434387	0.573297	1.98826	3.02739	-0.546788	0.74425	2.35236	4.34394	-0.575447	-0.525224	1.55002	2.66209	1	1	1.37151e-06	1.18313e-18	1	1	3.51645e-10	1.18783e-41	1	1	0.0139682	9.56594e-14
	AT3G02550	LOB DOMAIN-CONTAINING PROTEIN 41 (LBD41)	-0.163572	0.561957	1.78848	3.4768	0.648163	1.09397	3.65241	3.81467	-0.422525	0.309342	1.80554	3.25004	1	1	1	1.5736e-08	1	1	1.95425e-10	9.44707e-12	1	1	1	3.6666e-07
	AT2G43820	UDP-GLUCOSYLTRANSFERASE 74F2 (UGT74F2)	0.252705	-0.59947	1.32732	4.80461	1.31298	-1.1959	4.97271	5.57117	0.597915	-0.968422	1.40833	4.48903	1	1	1	1.41546e-24	1	1	1.90634e-26	5.79746e-34	1	1	1	3.55217e-21
	AT2G46240	BCL-2-ASSOCIATED ATHANOGENE 6 (BAG6)	-0.402783	0.124802	0.316406	0.600988	-0.514126	-0.0628677	0.348792	2.09554	-0.181527	-1.02198	-0.527085	1.63684	1	1	1	1	1	1	1	9.4674e-31	1	0.000137718	1	1.41369e-16
	AT5G38900	PROTEIN DISULFIDE ISOMERASE (PDI)	-0.460069	1.53268	3.26334	5.9235	0.280088	3.70851	6.16988	6.20413	-1.27048	-1.07828	3.32018	5.40328	1	1	0.565968	5.88998e-10	1	0.0471998	8.20269e-11	3.4166e-11	1	1	0.443434	8.25696e-08
	AT1G02220	NAC DOMAIN CONTAINING PROTEIN 3 (NAC003)	-0.293292	1.14868	2.2877	3.9385	1.33614	1.95971	4.21557	6.44842	-0.0859578	0.72209	1.86118	4.28495	1	1	1	2.32648e-07	1	1	6.20482e-08	4.5972e-24	1	1	1	2.42598e-09
	AT2G43000	NAC DOMAIN CONTAINING PROTEIN 42 (NAC042)	-0.46942	1.57003	2.6316	6.50106	-0.518553	2.06659	5.42321	5.86231	0.754207	0.383331	4.56504	6.01432	1	1	0.0860601	4.18654e-25	1	1	1.19676e-16	6.58191e-21	1	1	4.77434e-10	2.89176e-21
	AT1G11100	SNF2-RING-HELICASE?LIKE 5 (FRG5)	-0.178899	0.395971	3.16452	3.64847	-0.127186	1.9963	4.66134	4.51679	0.0536757	0.352114	3.17971	4.47074	1	1	2.17422e-11	1.0284e-13	1	0.0684257	3.15754e-25	3.7637e-32	1	1	1.87011e-09	1.97977e-28
	AT2G20560	DNAJ PROTEIN (DNAJ)	-0.0135809	0.667433	1.77183	2.86389	-0.341617	1.80243	2.72428	4.0967	-0.137911	0.583325	2.67934	3.77717	1	1	0.00871665	3.93639e-12	1	0.034343	8.24746e-10	4.415e-28	1	1	1.70154e-09	1.35896e-23
	AT3G24500	MULTIPROTEIN BRIDGING FACTOR 1C (MBF1C)	-0.468689	0.344238	1.01854	1.10731	-0.263326	0.575963	0.705915	2.72957	-0.316506	-0.494661	0.668278	1.76862	1	1	1	0.292803	1	1	1	1.9493e-22	1	1	1	6.87074e-08
	AT4G15420	Ubiquitin fusion degradation UFD1 family protein	0.633645	0.687195	1.74839	1.15074	0.668575	0.868072	1.95558	2.46428	0.329364	0.640447	1.05778	1.87965	1	1	2.27864e-16	1.39858e-05	1	0.0812355	2.31674e-21	3.9586e-36	1	1	0.000284262	5.88071e-20
	AT3G49620	DARK INDUCIBLE 11 (DIN11)	-2.04624	0.896558	2.50294	6.56048	0.73474	2.66155	6.31398	5.74628	-0.16273	-0.982482	2.93623	5.22119	1	1	1	1.05603e-05	1	1	4.87116e-05	0.0011521	1	1	1	0.0149411
	AT2G30770	CYTOCHROME P450, FAMILY 71, SUBFAMILY A, POLYPEPTIDE 13 (CYP71A13)	-0.449001	-0.201905	2.06478	7.28714	1.66984	4.14386	4.82659	6.80331	-1.74297	-1.92125	1.10634	6.15278	1	1	1	1.16361e-07	1	1	0.117467	2.80551e-06	1	1	1	0.000124162
	AT2G29490	GLUTATHIONE S-TRANSFERASE TAU 1 (GSTU1)	-0.777373	0.686186	2.23791	5.64625	-0.0301289	0.371794	7.71316	6.53999	-0.0408636	-0.684325	1.67827	4.17354	1	1	1	5.43453e-12	1	1	2.00509e-19	2.87964e-17	1	1	1	1.75411e-05
	AT1G10585	basic helix-loop-helix (bHLH) DNA-binding superfamily protein	0.00686958	-0.0849766	1.80282	5.60069	0.273526	0.824667	8.86222	5.86338	0.814763	-0.803132	2.63819	5.20799	1	1	1	1.05679e-05	1	1	2.81446e-17	1.77911e-06	1	1	1	0.000151998
	AT3G15500	NAC DOMAIN CONTAINING PROTEIN 3 (NAC3)	-0.581797	1.10421	2.15351	3.89188	3.37401	2.19984	5.22601	6.41283	0.459967	-0.587889	2.0504	4.23367	1	1	1	0.736753	1	1	0.000750466	1.611e-07	1	1	1	0.11314
	AT4G25200	MITOCHONDRION-LOCALIZED SMALL HEAT SHOCK PROTEIN 23.6 (HSP23.6-MITO)	-0.645989	1.61129	2.70689	3.80675	-1.77337	1.56459	4.46482	4.48385	0.141824	-2.89178	4.97531	5.24173	1	1	1	1	1	1	1	0.198009	1	1	1	0.00108818
	AT5G52640	HEAT SHOCK PROTEIN 90.1 (HSP90.1)	-0.109353	0.0788719	2.59855	2.77166	-0.456679	0.634792	3.6243	3.27055	-0.608285	-0.438768	3.25093	4.65928	1	1	0.0012458	0.000158243	1	1	1.3194e-09	2.21863e-07	1	1	3.06951e-07	5.52091e-18
	AT2G38340	DEHYDRATION RESPONSE ELEMENT-BINDING PROTEIN 19 (DREB19)	-0.494828	1.23152	4.89846	6.13599	0.297529	1.1325	6.56307	6.88654	-0.268474	0.204648	5.16766	4.86679	1	1	1.25399e-05	3.05454e-12	1	1	1.19856e-12	6.13864e-18	1	1	5.37591e-06	6.44616e-08
	AT3G13790	(ATBFRUCT1)	-0.600155	-0.836262	1.19116	3.03847	0.425062	1.01424	3.32191	4.39461	-0.401423	-0.880718	0.132506	2.20064	1	1	1	3.55338e-15	1	1	2.50134e-18	1.90988e-34	1	1	1	1.24685e-06
	AT1G14200	RING/U-box superfamily protein	-0.322298	0.0885592	1.34448	1.35341	0.171738	0.459283	1.10427	2.46426	-0.853709	-0.0348576	0.772536	1.86177	1	1	1.30611e-05	9.54069e-06	1	1	0.0139395	2.84301e-26	1	1	1	8.60334e-14
	AT2G29470	GLUTATHIONE S-TRANSFERASE TAU 3 (GSTU3)	-3.08295	4.23741	3.92516	7.13867	-0.0322882	3.77786	10.0547	7.52415	-1.79759	-0.766771	5.354	5.83641	1	1	1	0.160758	1	1	1.90789e-05	0.0590201	1	1	1	1
	AT1G61820	BETA GLUCOSIDASE 46 (BGLU46)	-1.45024	2.43463	1.66872	4.53791	-1.16216	3.44237	7.3338	7.18187	-0.600457	-0.798614	1.50716	3.55041	1	1	1	0.000150127	1	0.24689	3.07265e-16	3.7619e-16	1	1	1	0.0858424
	AT1G77450	NAC DOMAIN CONTAINING PROTEIN 32 (NAC032)	-0.225233	0.702894	2.59586	2.43937	-0.138845	1.64005	3.87764	3.48738	-0.298057	0.871506	2.79981	2.97486	1	1	2.7454e-07	4.37361e-06	1	0.40752	1.03139e-19	1.74344e-15	1	1	4.75072e-09	1.29276e-10
	AT1G10170	NF-X-LIKE 1 (NFXL1)	-0.307747	0.771357	2.42927	2.86977	0.0347624	1.22119	3.90069	3.71514	0.0495845	1.14524	3.33993	3.40671	1	1	5.60746e-11	2.24509e-16	1	1	1.49647e-32	2.88564e-29	1	1	3.5413e-23	3.1512e-24
	AT1G43160	RELATED TO AP2 6 (RAP2.6)	-0.817382	-3.39188	0.227257	2.09148	-0.630468	-0.82818	8.24432	7.56277	-1.43338	-5.41455	-2.85275	5.06073	1	1	1	1	1	1	0.000538451	0.00113252	1	1	1	1
	AT1G14040	PHO1 HOMOLOG 3 (PHO1;H3)	-0.259257	-0.527361	0.286708	0.585208	-0.600825	0.938866	2.69239	2.88537	-0.557788	0.248972	0.667948	2.12385	1	1	1	1	1	1	1.36453e-21	6.22666e-26	1	1	1	1.56636e-09
	AT1G17170	GLUTATHIONE S-TRANSFERASE TAU 24 (GSTU24)	-0.374648	1.55445	4.07833	7.21845	0.927826	2.53526	8.50909	5.63883	0.315373	0.6784	4.04993	4.70101	1	1	2.33542e-05	1.13218e-22	1	1	1.23484e-30	3.34553e-13	1	1	2.55454e-05	2.46448e-08
	AT3G09270	GLUTATHIONE S-TRANSFERASE TAU 8 (GSTU8)	-1.37316	0.0687908	4.15648	6.51543	-1.32601	0.836432	5.99918	5.49957	-1.854	-1.56699	0.533817	2.89665	1	1	0.000223004	6.11226e-15	1	1	5.64232e-12	4.43155e-10	1	1	1	1
	AT1G32170	XYLOGLUCAN ENDOTRANSGLUCOSYLASE/HYDROLASE 30 (XTH30)	0.244517	0.40477	0.201815	2.8425	1.08216	1.22006	2.35914	3.94447	1.09532	0.486811	0.783619	2.88241	1	1	1	1.05181e-17	1	0.768149	6.39402e-12	1.21914e-38	1	1	1	4.57626e-19
	AT1G66060	hypothetical protein (DUF577)	-0.366383	-0.148952	1.88435	4.09006	-1.05833	2.41562	2.11635	7.92622	2.00158	-1.5763	-0.54196	4.73688	1	1	1	1	1	1	1	1.476e-05	1	1	1	1
	AT4G06746	RELATED TO AP2 9 (RAP2.9)	-2.63914	0.307737	1.03445	3.7657	-0.230735	2.05016	3.85528	5.2775	-0.381604	1.96041	2.88878	5.14901	2.15244e-06	1	1	4.20697e-18	1	0.00131225	2.41019e-19	1.6573e-43	1	0.0282856	1.86237e-08	1.61994e-38
	AT1G02450	NIM1-INTERACTING 1 (NIMIN1)	-0.802901	-0.985369	-0.926167	2.00274	-0.961039	1.38034	1.61331	2.54519	-2.09568	-0.436545	-0.264587	6.54354	1	1	1	1	1	1	1	1	1	1	1	0.000499657
	AT1G28480	(GRX480)	0.0623723	0.057819	1.29463	3.43195	-0.00586142	3.97922	6.79599	5.15795	-2.59779	-0.613277	2.99779	3.67918	1	1	1	1	1	0.35562	9.15798e-09	5.89628e-05	1	1	1	0.396979
	AT2G40340	(DREB2C)	-1.74502	2.23562	5.68698	7.68203	-1.31879	2.59188	8.65592	6.01813	-0.756865	-0.71988	7.26441	6.39887	1	1	3.23572e-08	6.74679e-13	1	1	1.88198e-18	9.6817e-11	1	1	6.5973e-10	1.36371e-12
	AT1G21310	EXTENSIN 3 (EXT3)	-0.76904	1.17259	0.683587	3.42069	0.104583	1.70993	2.42485	4.9436	-0.360951	-1.7411	0.639813	1.40989	1	1	1	0.000665886	1	1	1	3.35597e-11	1	1	1	1
	AT2G28210	ALPHA CARBONIC ANHYDRASE 2 (ACA2)	2.14184	1.0416	2.11454	5.33566	0.787488	5.94584	6.96497	5.5661	-0.558721	0.200143	0.679391	4.68414	0.218976	1	0.0640461	4.43672e-28	1	8.07217e-23	3.31696e-43	4.53716e-33	1	1	1	7.88187e-22
	AT5G47220	ETHYLENE RESPONSIVE ELEMENT BINDING FACTOR 2 (ERF2)	-0.357592	0.979127	1.49442	3.33403	-0.592261	1.74493	2.59026	3.7818	1.27727	0.988952	0.850719	2.4855	1	1	1	7.07173e-13	1	0.165793	9.27606e-07	1.18554e-17	1	1	1	4.86477e-06
	AT3G23240	ETHYLENE RESPONSE FACTOR 1 (ERF1)	0.49871	2.19342	2.95845	5.00142	-0.176799	3.77776	4.29852	4.54284	-0.962945	2.31031	2.48953	3.99863	1	1	0.0041215	4.52229e-11	1	6.07354e-05	1.39696e-07	7.5738e-14	1	1	0.811094	3.94393e-10
	AT3G26830	PHYTOALEXIN DEFICIENT 3 (PAD3)	-0.189213	2.04337	3.65076	7.21947	1.41854	5.4789	7.9453	5.24096	-2.9649	1.03716	3.98973	5.6751	1	1	1	1.89095e-07	1	0.0049092	1.61115e-09	0.0180167	1	1	1	0.0017509
	AT5G64510	TUNICAMYCIN INDUCED 1 (TIN1)	-0.341836	1.28158	1.273	2.38119	-1.18856	2.54003	1.34064	3.64875	-1.807	-1.06429	0.231218	3.14916	1	1	1	0.0167863	1	0.0123165	1	1.87775e-09	1	1	1	1.01389e-05
	AT1G71000	Chaperone DnaJ-domain superfamily protein	-4.49602	0.171244	2.47346	1.75802	-4.08547	-0.724073	0.537584	4.4858	-4.52129	-4.93362	-0.54196	1.4099	1	1	1	1	1	1	1	1	1	1	1	1
	AT4G22070	WRKY DNA-BINDING PROTEIN 31 (WRKY31)	-2.81056	1.32433	1.14967	6.54274	1.67547	0.0633834	4.75668	8.02376	0.304233	-0.0940586	1.85452	2.37029	1	1	1	3.83394e-05	1	1	0.111812	8.58301e-12	1	1	1	1
	AT5G14730	Unknown protein, expression induced by IDL7 and stress.	1.29737	1.81392	3.0368	4.3236	2.13644	2.2162	5.87053	3.68224	2.13288	2.27289	3.19996	3.27617	1	0.0197664	7.03783e-12	2.38019e-26	0.00050313	3.58163e-05	2.13365e-52	7.38819e-21	0.000375652	1.35051e-05	2.0582e-14	7.47954e-16
	AT4G06880	None	-0.914418	-0.419091	-0.561653	-0.192189	-0.6309	-0.789782	-0.420506	0.18032	-0.872951	-1.52236	-0.739123	-0.097712	1	1	1	1	1	1	1	1	1	1	1	1
CLUSTER 3	AT1G27730	SALT TOLERANCE ZINC FINGER (STZ)	3.55046	4.74214	4.99824	4.02142	1.95479	5.40509	5.62123	2.37587	0.629291	4.1	3.12273	2.43432	1.23247e-07	6.77252e-16	6.82675e-18	1.46753e-10	1	1.39366e-21	2.08972e-23	0.0873488	1	2.6308e-11	2.18158e-05	0.0433758
	AT3G02840	ARM repeat superfamily protein	4.18853	7.62218	8.4294	6.39841	0.684794	9.88	10.1076	1.76247	0.174847	6.64712	7.79667	2.69161	0.0229991	3.22069e-17	8.13423e-22	7.04946e-11	1	2.43217e-29	4.99732e-31	1	1	1.31896e-13	1.99674e-19	1
	AT1G76650	CALMODULIN-LIKE 38 (CML38)	4.31819	6.67374	7.63618	6.35724	2.1627	7.97332	8.73641	4.30165	-0.231042	6.7132	7.14091	2.86194	0.00536724	4.96238e-12	1.17632e-16	1.20384e-10	1	2.74004e-18	8.43929e-23	0.00165189	1	1.42554e-12	1.12568e-14	1
	AT1G32928	Avr9/Cf-9 rapidly elicited protein	2.10324	3.44664	4.67327	2.88769	1.41912	5.13123	4.97657	1.80308	0.765552	4.59639	3.89962	1.90573	1	1.24392e-07	1.04101e-16	0.000206414	1	2.48597e-20	1.20565e-19	1	1	6.64774e-16	2.24705e-11	1
	AT3G44350	NAC DOMAIN CONTAINING PROTEIN 61 (NAC061)	1.37893	4.77442	5.83105	3.99952	0.269038	7.19654	5.82666	1.25435	0.822067	5.00358	5.51377	1.66719	1	5.04536e-10	3.86217e-16	4.98111e-06	1	2.34842e-24	3.08672e-16	1	1	8.98539e-11	4.11502e-14	1
	AT1G35210	hypothetical protein	1.84464	5.03026	5.53009	4.22751	0.671374	6.26782	6.15815	2.37008	1.64079	5.22115	5.29729	2.48215	1	4.89986e-18	9.64084e-23	7.19685e-12	1	1.93931e-29	6.12772e-29	0.0623086	1	5.65213e-20	4.77418e-21	0.0189754
	AT4G24570	DICARBOXYLATE CARRIER 2 (DIC2)	3.49517	5.99021	6.32552	3.4393	2.40481	7.52758	6.67482	-0.162286	1.02902	5.14269	4.80983	1.2998	4.46854e-07	2.49769e-26	1.16298e-29	8.43398e-07	0.0757915	4.5822e-43	2.30387e-33	1	1	7.20183e-19	3.23818e-16	1
	AT2G37430	ZINC FINGER OF ARABIDOPSIS THALIANA 11 (ZAT11)	0.282075	6.67432	8.45686	5.73294	0.238007	9.59488	8.96606	0.502849	0.714123	7.00866	7.71856	0.87555	1	3.56308e-11	1.7281e-14	9.28056e-07	1	6.6013e-18	2.09959e-19	1	1	1.64403e-13	4.18392e-16	1
	AT2G40000	ORTHOLOG OF SUGAR BEET HS1 PRO-1 2 (HSPRO2)	1.87735	3.75149	4.86941	2.62981	2.92776	5.2696	5.61808	2.47416	0.512095	3.80101	3.9928	1.79585	0.844681	5.55973e-12	4.93363e-22	0.000201888	3.53747e-06	2.84948e-26	3.50732e-30	0.00165638	1	2.26701e-12	5.73677e-14	1
	AT5G66650	CHLOROPLAST-LOCALIZED MITOCHONDRIAL CALCIUM UNIPORTER (CMCU)	0.922273	2.63818	3.1739	1.84271	0.963489	3.78343	4.06723	1.27111	-0.697192	3.24286	3.36108	1.43528	1	8.11843e-07	4.21431e-11	0.106719	1	4.15261e-17	7.46383e-20	1	1	7.97221e-12	5.43998e-13	1
	AT5G52760	Copper transport protein family	1.27114	4.27224	5.4774	2.84248	0.591665	5.58216	5.63246	0.233637	-0.190787	4.7348	5.90519	1.36389	1	1.05406e-07	1.81785e-14	0.0939365	1	4.32202e-15	2.12935e-15	1	1	4.72111e-10	3.60331e-17	1
	AT1G61470	CCR4-ASSOCIATED FACTOR 1E (CAF1E)	2.91405	3.24371	3.72831	1.70287	1.41923	5.80667	4.58469	1.13376	0.0749751	3.36674	2.9243	1.49431	0.00339757	2.04255e-06	1.56469e-09	1	1	3.86806e-26	5.47772e-17	1	1	3.67826e-08	1.01547e-05	1
	AT3G10930	IDA-LIKE7 (IDL7)	3.26515	5.17423	5.666	2.66544	2.34686	6.41795	5.832	-0.0871217	0.76373	4.76191	3.89259	0.363035	7.1821e-05	4.18367e-19	7.41355e-24	0.00579471	0.171763	3.77106e-33	2.38045e-27	1	1	1.588e-17	1.7162e-11	1
	AT1G21120	INDOLE GLUCOSINOLATE O-METHYLTRANSFERASE 2 (IGMT2)	1.75042	4.72204	4.98055	3.56194	1.99034	5.96941	5.14334	0.643939	0.450764	6.03445	5.38791	1.45505	1	2.81403e-12	8.1549e-14	1.70475e-05	1	8.06339e-21	1.10069e-14	1	1	1.02312e-21	7.95485e-17	1
	AT5G24110	WRKY DNA-BINDING PROTEIN 30 (WRKY30)	2.33969	3.97857	5.00871	3.99172	1.41919	4.56808	6.10337	-1.74122	0.213797	2.4395	4.27105	0.770683	1	6.9092e-06	5.23008e-11	7.76491e-06	1	5.70102e-09	1.25927e-17	1	1	1	2.9189e-07	1
	AT4G25470	C-REPEAT/DRE BINDING FACTOR 2 (CBF2)	0.87557	4.84234	6.53991	2.93152	0.147538	5.5189	5.22452	0.691385	2.15091	3.7119	3.30984	0.295629	1	2.5567e-07	0.000108952	0.00244781	1	4.09746e-14	1.55449e-11	1	1	4.1011e-07	4.01926e-07	1
	AT3G59080	Eukaryotic aspartyl protease family protein	1.95229	3.09759	3.33267	2.231	2.46307	3.68142	3.99641	2.06301	1.00257	3.52017	3.53427	1.21461	2.13047e-06	7.17496e-21	8.50473e-25	1.35423e-09	4.13422e-12	4.46593e-31	4.84234e-37	6.53457e-08	1	6.27956e-28	2.45416e-28	0.871573
	AT3G55980	SALT-INDUCIBLE ZINC FINGER 1 (SZF1)	3.17524	4.39331	4.69413	2.60157	3.23777	4.58396	4.53025	0.73941	0.937376	4.63085	4.40923	1.42126	2.02353e-10	1.52774e-22	3.77567e-26	4.33596e-06	5.80282e-11	7.18723e-25	3.50529e-24	1	1	2.18477e-25	8.14003e-23	1
	AT1G33610	Leucine-rich repeat (LRR) family protein	-0.256355	1.46102	1.82349	1.18203	0.112099	2.10318	1.3454	-0.717894	-0.11509	1.67136	1.65139	0.636524	1	0.00776736	4.86901e-06	1	1	3.05907e-09	0.0683196	1	1	9.52767e-05	0.000164881	1
	AT1G57990	PURINE PERMEASE 18 (PUP18)	1.09536	4.99131	5.63992	4.37037	3.17323	6.12786	6.16781	2.69263	1.36813	5.50717	5.49733	2.4228	1	6.68751e-15	8.06397e-20	9.34055e-11	0.000236233	7.28355e-24	2.94565e-24	0.0306455	1	1.04306e-18	9.22223e-19	0.276441
	AT2G39360	CURVY1 (CVY1)	0.54436	1.25126	1.81803	0.251763	0.630264	1.59797	1.57872	0.153466	0.414913	1.7411	2.00145	0.126208	1	2.93974e-06	1.46338e-16	1	1	3.32034e-12	8.82502e-12	1	1	7.8714e-15	1.23726e-20	1
	AT4G14450	(PH1)	1.83585	3.89498	4.95272	3.30375	-0.764075	5.52275	4.89212	1.47847	2.26356	4.27062	4.34588	2.58003	1	9.33138e-08	2.63837e-13	0.000484886	1	1.54667e-17	2.73605e-12	1	1	1.03573e-09	3.63298e-10	0.082208
	AT1G56520	Disease resistance protein (TIR-NBS-LRR class) family	0.0544724	1.35923	2.1426	-0.125958	0.408555	2.29145	2.60304	0.537792	-0.0114464	2.03726	2.62763	1.04164	1	0.00616182	1.34329e-11	1	1	1.0855e-13	2.09443e-18	1	1	3.89446e-10	9.13128e-19	1
	AT1G20823	(ATATL80)	0.547785	1.35305	1.6472	-0.652073	-0.0796498	2.89566	2.06863	-2.2064	0.269208	2.5906	2.07251	-0.620432	1	0.119144	0.000747453	1	1	8.0151e-18	1.14263e-07	4.54798e-08	1	8.90499e-14	6.75197e-08	1
	AT4G23180	CYSTEINE-RICH RLK (RECEPTOR-LIKE PROTEIN KINASE) 10 (CRK10)	-0.317699	1.55176	1.88804	1.40112	0.962939	1.70079	1.62665	0.207136	0.104255	2.10938	2.11324	0.731566	1	1.23715e-06	3.4897e-11	8.17588e-05	0.973409	1.33325e-08	1.49917e-07	1	1	1.36081e-14	1.13669e-14	1
	AT5G28630	glycine-rich protein	-0.0291084	2.73915	3.16	0.219106	-0.941793	3.00159	2.95942	-0.0113997	1.40668	3.82767	3.85801	0.478216	1	1.84309e-07	5.62644e-11	1	1	8.3587e-10	2.12554e-09	1	1	3.2148e-17	6.17622e-18	1
	AT5G14760	L-ASPARTATE OXIDASE (AO)	2.15935	2.60945	3.53082	0.108319	1.90065	3.00928	4.22308	1.33253	1.83749	2.92514	3.38428	-0.116192	2.60125e-15	3.67091e-33	1.72743e-63	1	6.18751e-11	1.76433e-44	1.2453e-91	1.79663e-07	2.88733e-15	1.34754e-45	4.30017e-62	1
	AT5G62430	CYCLING DOF FACTOR 1 (CDF1)	1.58601	3.02245	3.33591	-1.15187	0.644306	2.3948	1.77101	-2.56376	0.708155	2.7849	1.85193	-2.12408	7.34443e-08	2.94764e-30	2.72889e-39	0.00554974	1	8.7925e-18	3.11647e-09	6.5704e-25	1	8.16156e-27	1.33039e-11	6.33671e-17
	AT3G07040	RESISTANCE TO P. SYRINGAE PV MACULICOLA 1 (RPM1)	-0.103874	0.481537	1.23292	-0.453851	0.419302	1.03531	1.30702	-0.201152	0.0435494	1.16122	1.73264	0.178894	1	1	7.66223e-07	1	1	0.000469612	4.51648e-08	1	1	1.21227e-05	3.44137e-16	1
CLUSTER 4	AT5G46270	Disease resistance protein (TIR-NBS-LRR class) family	-0.447703	-0.321747	-1.00196	-1.55024	-0.236566	-0.868934	-2.29634	-4.70492	0.0466001	-0.424972	-1.00949	-3.084	1	1	0.0458929	7.17778e-09	1	0.79393	3.34636e-22	1.38307e-77	1	1	0.0410877	3.75563e-39
	AT4G19530	Encodes a TIR-NB-LRR resistance protein. Transient expression in tobacco induces cell death.	-0.385373	-0.835829	-1.13455	-1.57916	-0.105182	-0.976513	-2.078	-4.82117	-0.113322	-0.0381143	-0.886487	-3.04296	1	1	0.00989304	5.55193e-08	1	0.309483	1.22322e-15	8.66795e-84	1	1	1	4.26227e-36
	AT5G59750	HOMOLOG OF RIBA 3 (RIBA3)	0.435852	-0.0707723	-0.277634	-1.67677	0.263853	-0.948485	-1.82291	-4.56689	0.647232	0.207437	-0.622366	-2.29118	1	1	1	5.39919e-19	1	0.000412504	7.18013e-22	1.21583e-113	1	1	1	9.8477e-37
	AT3G04760	Pentatricopeptide repeat (PPR-like) superfamily protein	-0.281177	-0.241368	-1.01761	-1.88254	-0.37611	-1.01595	-2.59938	-5.11063	-0.154105	-0.528533	-1.01968	-2.19862	1	1	1	1.03715e-08	1	1	1.27399e-18	1.35341e-64	1	1	1	1.87219e-12
	AT4G23300	CYSTEINE-RICH RLK (RECEPTOR-LIKE PROTEIN KINASE) 22 (CRK22)	0.489688	0.003835	0.231026	-0.552609	0.631131	-0.631732	-1.47222	-3.59124	0.570538	-0.373357	-0.745476	-1.83527	1	1	1	1	0.362303	0.322423	1.68572e-18	1.14933e-90	1	1	0.00818937	5.29023e-30
	AT1G70895	CLAVATA3/ESR-RELATED 17 (CLE17)	0.284078	-0.76339	-1.05429	-1.52898	-0.112711	-0.412723	-1.69778	-4.39838	-0.13352	-0.104425	-0.447317	-3.33634	1	1	1	0.00767736	1	1	0.000458789	9.83162e-11	1	1	1	6.63156e-11
	AT3G28910	MYB DOMAIN PROTEIN 30 (MYB30)	0.68042	0.511661	0.104676	-0.385428	0.694158	0.39357	-0.33206	-1.11897	0.689586	0.647754	0.0267322	-0.154123	0.00251059	0.93184	1	1	0.000997225	1	1	1.11987e-12	0.00144055	0.00694114	1	1
	AT3G23450	(KRATOS)	-0.564243	0.134996	-0.556819	-0.789133	0.52423	-0.00519845	-1.24061	-3.53336	0.199985	0.47556	-0.382466	-2.84917	1	1	1	1	1	1	0.184157	2.5066e-29	1	1	1	1.45052e-19
	AT1G29670	(GDSL1)	-0.233606	0.203358	-0.320805	-0.81588	-0.485446	-0.136061	-0.936804	-2.85952	-0.319966	0.267106	-0.415444	-1.61481	1	1	1	0.00190143	1	1	1.96476e-05	8.69116e-69	1	1	1	4.65414e-21
	AT5G39860	PACLOBUTRAZOL RESISTANCE1 (PRE1)	0.68237	0.695988	0.664368	0.202982	0.919578	-0.765439	-4.77943	-6.67405	0.0269249	0.425397	-0.49998	-1.92182	1	1	1	1	1	1	1	0.00356376	1	1	1	1
	AT5G38510	Rhomboid-related intramembrane serine protease family protein	-0.39402	-0.737618	-1.36079	-2.38382	-0.47504	-1.22532	-2.23613	-3.68999	-0.0113163	-0.658589	-1.15619	-1.18175	1	0.722357	8.01479e-10	9.79567e-34	1	1.60706e-07	6.88471e-30	9.70564e-68	1	1	3.56732e-06	5.537e-06
	AT5G53160	REGULATORY COMPONENTS OF ABA RECEPTOR 3 (RCAR3)	0.386097	-0.10156	-0.627566	-0.814014	0.41418	-1.1066	-1.70883	-2.04337	0.529785	-0.483448	-1.38456	-1.26688	1	1	1	0.0268915	1	8.55298e-07	6.65317e-20	4.06476e-29	1	1	3.11466e-12	1.24085e-09
	AT4G05330	ARF-GAP DOMAIN 13 (AGD13)	0.632822	0.0361544	-0.196494	-1.25888	0.38425	-0.0658198	-0.577146	-0.931025	0.224775	0.106932	-0.540857	-0.620718	0.065571	1	1	7.82864e-15	1	1	0.514284	4.39446e-06	1	1	0.861931	0.31371
UNASSIGNED	AT3G10320	MUCILAGE-RELATED 21 (MUCI21)	-1.66437	-0.74013	-1.76545	3.41522	0.157733	-2.72947	1.56815	7.00657	1.63025	-3.80911	0.042801	3.56329	1	1	1	1	1	1	1	0.00048911	1	1	1	1
	AT3G04070	NAC DOMAIN CONTAINING PROTEIN 47 (NAC047)	-1.47763	-1.27458	-0.919112	1.49321	0.87951	-1.75364	0.856632	5.21038	1.00227	-2.65889	-0.723656	2.05693	1	1	1	1	1	1	1	0.000433574	1	1	1	1
	AT4G37990	ELICITOR-ACTIVATED GENE 3-2 (ELI3-2)	-0.899239	-2.22548	-0.640643	0.53761	-0.0358296	-3.80657	5.2753	7.05739	-0.853483	-3.92461	-1.50917	3.09231	1	1	1	1	1	1	0.452914	0.000196733	1	1	1	1
	AT2G43510	TRYPSIN INHIBITOR PROTEIN 1 (TI1)	-0.77816	-1.01024	-1.43445	-0.328148	0.128297	-1.60359	1.82428	4.43733	-0.826059	-3.63096	-1.62555	0.648037	1	1	1	1	1	1	1	1.15133e-05	1	0.00668202	1	1
	AT3G28740	CYTOCHROME P450, FAMILY 81, SUBFAMILY D, POLYPEPTIDE 11 (CYP81D11)	-1.34598	-0.222733	-1.61878	0.611186	0.671257	-1.86366	6.02081	7.26	-0.42007	-4.70929	-1.23345	2.69824	1	1	1	1	1	1	0.00357656	2.98795e-11	1	0.000362545	1	1
	AT4G27410	RESPONSIVE TO DESICCATION 26 (RD26)	1.94583	0.436345	1.62629	1.74415	2.16203	1.23266	2.52855	4.01701	0.366834	-0.748298	0.624361	2.84744	1	1	1	1	1	1	0.0936927	6.76489e-09	1	1	1	0.00461551
	AT2G02990	RIBONUCLEASE 1 (RNS1)	0.0625409	-2.36376	-1.93317	-1.42734	-0.264054	-2.38266	2.85686	3.31361	-1.48452	-3.33333	-3.04147	0.20218	1	1	1	1	1	1	1	1	1	1	1	1
	AT4G26260	MYO-INOSITOL OXYGENASE 4 (MIOX4)	-2.33851	-0.775062	2.1939	5.03685	0.0819591	0.237721	2.38952	5.2401	2.61048	-4.1871	-6.29853	0.212016				1			1	1	1	1		1
	AT3G16720	TOXICOS EN LEVADURA 2 (ATL2)	0.818592	1.11624	1.02945	0.311833	0.529361	0.689598	0.509308	-0.223677	0.46797	1.45099	1.51985	1.00293	1	0.000598342	0.00638498	1	1	1	1	1	1	1.186e-08	9.64723e-10	0.0197168
	AT5G64810	WRKY DNA-BINDING PROTEIN 51 (WRKY51)	0.985508	0.953425	1.32357	2.45094	0.883017	3.96762	3.00626	3.79222	-1.16779	0.612469	2.11162	3.03518	1	1	1	1	1	1	1	0.0529692	1	1	1	1
	AT1G19210	(ERF017)	1.48918	1.62026	0.208541	0.406766	-2.27084	2.126	1.43922	1.73912	-0.596655	-0.623596	0.477068	1.07876	1	1	1	1	1	1	1	1	1	1	1	1
	AT1G22810	(ATERF019)	0.0897171	-0.843069	0.299928	0.0198159	0.082237	0.23771	1.4993	-1.84697	0.141817	0.282785	1.38156	0.186204
	AT1G26800	MISFOLDED PROTEIN SENSING RING E3 LIGASE 1 (MPSR1)	-0.173914	0.0925653	0.926931	0.738282	0.404707	0.157281	-0.0106217	1.34441	-0.264063	-0.647838	0.107332	1.60811	1	1	1	1	1	1	1	0.000977488	1	1	1	1.40963e-06
	AT2G40350	encodes a member of the DREB subfamily A-2 of ERF/AP2 transcription factor family.	-1.43852	-0.889741	0.952472	0.0198169	-1.91944	-0.505105	2.47964	2.17498	-0.55334	1.01861	1.42133	4.60189	1	1	1	1	0.00199131	1	1	1	1	1	1	0.457956
	AT2G42150	DNA-binding bromodomain-containing protein	1.22172	0.44435	0.789229	-1.57799	1.19633	1.56785	0.967556	1.47598	1.19146	-1.03273	0.302707	-0.0435252			1	1	1	1	1	1	1	1	1	1
	AT5G51190	ETHYLENE RESPONSE FACTOR 105 (ERF105)	NA	NA	NA	NA	NA	NA	NA	NA	NA	NA	NA	NA	NA	NA	NA	NA	NA	NA	NA	NA	NA	NA	NA	NA
	AT4G34410	REDOX RESPONSIVE TRANSCRIPTION FACTOR 1 (RRTF1)	5.92898	5.66813	4.33623	2.44362	0.237682	7.40468	7.70874	5.17081	-0.205461	1.45549	2.39325	4.71725	0.000192816	3.74998e-05	0.234211	1	1	1.25694e-08	6.94986e-11	9.4112e-07	1	1	1	1.00608e-05
	AT1G03940	HXXXD-type acyl-transferase family protein	1.88348	-0.829483	-0.535608	-0.809336	-0.542073	-0.183214	0.249365	0.38775	-0.157242	-1.01243	0.0169778	0.788652	6.91562e-07	1	1	1	1	1	1	1	1	1	1	1
	AT1G16030	HEAT SHOCK PROTEIN 70B (Hsp70b)	0.299253	-0.00493961	-0.46216	-0.490413	-0.0499924	-0.463178	-0.969372	1.17405	-0.01512	-1.00596	-0.751671	-0.921083	1	1	1	1	1	1	1	0.0382587	1	1	1	1
	AT1G17180	GLUTATHIONE S-TRANSFERASE TAU 25 (GSTU25)	0.99263	4.96648	5.83827	9.89436	0.0821289	2.42481	12.9631	6.02558	3.02332	0.500584	11.3969	5.34543	1	1	1	9.90703e-07	1	1	5.29573e-08	0.602944	1	1	1.44315e-05	1
	AT1G21100	INDOLE GLUCOSINOLATE O-METHYLTRANSFERASE 1 (IGMT1)	-1.5159	1.7348	1.8777	2.17477	0.5327	3.02252	2.87277	1.21688	1.03962	3.44397	2.91744	2.7201	1	0.250678	0.0491826	0.00187278	1	6.29787e-10	1.21601e-08	1	1	9.48789e-13	1.07302e-08	3.9595e-07
	AT1G36370	MORE SULPHUR ACCUMULATION1 (MSA1)	1.90376	2.4833	3.09494	0.822521	2.52267	2.04795	3.83071	1.28237	1.91994	1.44323	4.61116	1.16356	1.05783e-07	3.81396e-15	4.29065e-25	1	1.04864e-15	1.89352e-09	8.59654e-40	0.0768085	5.86724e-08	0.00307108	8.39186e-59	0.494632
	AT1G54050	(HSP17.4B)	0.77594	-0.594218	-0.741809	-1.22646	-0.394969	-0.399349	-0.86038	1.35118	-1.40146	-1.7169	-1.29709	-0.269682	1	1	1	1	1	1	1	1	0.23419	0.0984151	1	1
	AT1G74310	HEAT SHOCK PROTEIN 101 (HSP101)	-0.174785	-0.199497	0.404924	0.102183	-0.288192	-0.0127804	0.051232	1.94799	-0.797478	-0.510629	0.238725	2.01097	1	1	1	1	1	1	1	2.72471e-13	1	1	1	3.38186e-14
	AT2G18210	hypothetical protein	0.599227	1.51493	2.09145	-0.116449	0.251731	2.91153	3.98771	-0.158114	1.45559	3.35715	3.49168	0.776724	1	1	0.0936719	1	1	1.25777e-06	5.93265e-12	1	1	2.51338e-08	1.36131e-09	1
	AT2G22880	(VQ12)	NA	NA	NA	NA	NA	NA	NA	NA	NA	NA	NA	NA	NA	NA	NA	NA	NA	NA	NA	NA	NA	NA	NA	NA
	AT2G32120	HEAT-SHOCK PROTEIN 70T-2 (HSP70T-2)	-0.217285	-0.417189	-0.802868	-0.427245	-0.0877193	-0.696742	-1.57621	-0.218022	-0.360832	-0.892584	-1.08085	-0.912226	1	1	1	1	1	1	0.000504803	1	1	1	1	1
	AT3G09410	PECTIN ACETYESTERASE 5 (ATPAE5)	-0.174183	-0.216516	-0.775125	-0.3998	-0.356038	-0.73759	-0.95027	0.69494	-0.113591	-0.892671	-1.03817	-0.224527	1	1	5.2858e-05	1	1	0.000224589	1.03115e-08	0.00159881	1	1.08029e-07	1.24367e-10	1
	AT3G10020	plant/protein	0.576927	0.339895	0.285285	2.51233	1.49766	-0.0132263	-0.917388	1.12458	0.310644	-0.785033	-1.38365	2.76032	1	1	1	7.47874e-18	5.32366e-05	1	1	0.395075	1	1	0.00285642	2.51903e-21
	AT3G15950	(NAI2)	-1.09394	-1.73466	-1.07507	-1.55219	0.16461	-1.24476	-1.86574	-0.897005	-0.635135	-1.96075	-1.73122	0.653421	1	1	1	1	1	1	1	1	1	0.843914	1	1
	AT3G16530	Lectin like protein whose expression is induced upon treatment with chitin oligomers.	-0.888575	1.40846	2.73677	5.11715	0.648324	2.78336	4.9725	5.01632	2.02421	3.20342	4.68187	4.21366	1	1	2.08706e-08	4.31265e-36	1	8.64927e-09	6.61521e-34	1.15051e-34	0.0036431	1.65186e-12	9.93326e-30	1.05559e-23
	AT3G46230	HEAT SHOCK PROTEIN 17.4 (HSP17.4)	-0.227157	0.76292	0.304919	1.02729	-1.05228	0.254071	-0.458186	5.66377	-0.241391	-4.44757	0.990867	3.61978	1	1	1	1	1	1	1	0.00650675	1	1	1	1
	AT3G48650	-	NA	NA	NA	NA	NA	NA	NA	NA	NA	NA	NA	NA	NA	NA	NA	NA	NA	NA	NA	NA	NA	NA	NA	NA
	AT3G49580	RESPONSE TO LOW SULFUR 1 (LSU1)	3.06682	3.57494	5.06915	3.7586	3.01345	2.85469	6.1572	3.07153	1.40826	1.77248	6.28141	1.57396	6.65649e-06	5.75988e-09	5.0748e-22	3.49931e-11	6.48755e-06	4.85087e-05	1.47927e-33	8.76038e-07	1	1	1.27556e-34	1
	AT4G21990	APS REDUCTASE 3 (APR3)	0.843437	2.50726	2.75474	1.10709	1.41526	2.15725	4.08683	2.38173	1.65451	1.56663	3.8725	1.97696	1	1.48032e-21	1.02572e-26	0.0665447	5.40142e-05	2.4253e-15	8.15804e-62	2.9025e-19	7.16607e-08	8.95908e-07	2.76795e-55	1.86807e-12
	AT5G26220	GAMMA-GLUTAMYL CYCLOTRANSFERASE 2;1 (GGCT2;1)	0.312687	1.32348	1.6309	0.739611	0.686795	1.18146	2.13828	0.400085	0.816334	-0.410022	2.72348	1.2169	1	1	0.0595389	1	1	1	5.57692e-05	1	1	1	3.2299e-10	1
	AT5G37670	(HSP15.7)	0.171105	0.393646	-0.423548	0.206842	-0.156997	-0.376256	-0.630605	1.69587	0.274501	-0.88441	-0.845079	-0.141271	1	1	1	1	1	1	1	1.72718e-08	1	1	1	1
	AT5G48570	(ROF2)	0.425651	0.358902	1.47678	0.615001	0.0271476	1.36671	1.60432	0.737578	-0.00656767	0.224315	1.62044	1.83892	1	1	0.354066	1	1	1	0.109287	1	1	1	0.061661	0.00126091
	AT5G48850	SULPHUR DEFICIENCY-INDUCED 1 (ATSDI1)	2.91598	2.63836	2.15841	-0.813905	2.83666	1.41456	2.37971	-0.377731	1.74219	0.0224973	3.31379	-0.920372	1.82001e-08	1.02087e-06	0.00134407	1	3.15667e-08	1	6.54626e-05	1	0.230854	1	2.74184e-12	1
	AT5G57220	CYTOCHROME P450, FAMILY 81, SUBFAMILY F, POLYPEPTIDE 2 (CYP81F2)	-0.28136	3.35266	3.63491	3.93483	0.907094	4.18902	4.66865	1.77834	2.75602	5.19192	4.9404	2.54436	1	2.03109e-09	1.32885e-11	1.40975e-13	1	2.19031e-16	5.28534e-21	1	9.27589e-05	1.44321e-25	2.37869e-23	0.000263848
	AT5G58390	Peroxidase superfamily protein	-1.1685	-1.20097	-1.0639	0.291559	0.246435	-0.109192	-1.00619	1.85072	2.91543	1.25137	-0.283977	1.73456	1	1	1	1	1	1	1	1	1	1	1	1
	AT1G18570	MYB DOMAIN PROTEIN 51 (MYB51)	0.0279061	2.31169	2.24891	3.26564	0.66561	3.03574	2.28795	2.94279	1.2842	3.26952	2.36149	3.08446	1	4.1833e-08	1.59917e-07	9.85604e-19	1	4.85402e-16	6.97463e-08	6.69405e-15	1	9.83813e-19	1.47464e-08	1.84229e-16
	AT5G13080	WRKY DNA-BINDING PROTEIN 75 (WRKY75)	-2.34579	3.71835	4.47107	7.16284	4.4157	4.77383	9.12212	5.95659	-1.17002	0.158353	5.70147	5.89457	1	1	1	0.00113489	1	1	1.80329e-07	0.140647	1	1	0.391803	0.154405
	AT1G25560	TEMPRANILLO 1 (TEM1)	0.754722	0.876394	1.06377	1.88481	0.989729	1.01501	0.637525	1.09908	0.293231	1.77237	1.08013	1.33091	1	1	0.0328048	7.33712e-13	0.155501	0.0924327	1	0.0188404	1	3.20427e-11	0.0227411	5.21263e-05
	AT4G23810	(WRKY53)	1.58938	2.76699	2.76197	3.03866	2.16147	2.6992	2.43379	-0.137389	0.712909	2.47269	2.31164	1.199	1	0.000283394	0.000300503	1.09829e-05	0.191862	0.000598283	0.0135595	1	1	0.00832363	0.0439116	1
	AT1G07280	Tetratricopeptide repeat (TPR)-like superfamily protein	-0.100473	-0.702726	-1.35392	-0.371377	-0.348219	-1.98381	-3.03969	-3.58683	-0.107546	-1.39984	-1.95713	-0.572138	1	1	9.07438e-06	1	1	1.45747e-15	2.82784e-39	6.85288e-53	1	2.60315e-06	6.63076e-15	1
	AT1G21910	DEHYDRATION RESPONSE ELEMENT-BINDING PROTEIN 26 (DREB26)	2.95233	3.1476	2.28031	-0.102847	3.11058	4.2177	1.66506	-1.67203	3.00261	3.88927	2.51648	-0.265522	7.0745e-07	1.63926e-08	0.00339468	1	3.99569e-08	1.00767e-17	1	1	2.74898e-07	1.15868e-14	0.000148809	1
	AT1G49750	Leucine-rich repeat (LRR) family protein	-1.39279	-1.35045	-1.93613	-1.44982	-1.41957	-1.94906	-3.30323	-3.59357	-1.0108	-1.34176	-1.3155	-1.58667	1	1	0.000629496	0.708262	0.981397	0.000502376	1.09178e-16	5.66377e-20	1	1	1	0.132354
	AT1G70290	TREHALOSE-6-PHOSPHATASE SYNTHASE S8 (TPS8)	0.760378	-0.0881379	-0.240036	0.725176	1.92626	-0.566065	-0.817256	-0.229384	1.31898	-0.414022	-1.12987	-0.422825	1	1	1	1	1.74178e-11	1	1	1	0.00072732	1	0.0498619	1
	AT1G77640	encodes a member of the DREB subfamily A-5 of ERF/AP2 transcription factor family.	1.52713	2.05934	1.45629	-1.13617	-0.142188	4.63729	1.76948	-1.81259	1.85609	2.2906	0.380093	-0.195108	1	1	1	1	1	8.30548e-10	1	1	1	1	1	1
	AT2G09225	Natural antisense transcript overlaps with AT2G41110	NA	NA	NA	NA	NA	NA	NA	NA	NA	NA	NA	NA	NA	NA	NA	NA	NA	NA	NA	NA	NA	NA	NA	NA
	AT2G23290	MYB DOMAIN PROTEIN 70 (MYB70)	0.0311361	0.526744	-0.303677	0.753688	0.295264	1.10861	-0.241402	1.05017	1.26113	0.569385	-0.563703	-0.592978	1	1	1	1	1	0.497027	1	1	0.0286487	1	1	1
	AT2G46150	Late embryogenesis abundant (LEA) hydroxyproline-rich glycoprotein family	-0.373803	0.00282765	1.28806	-0.309373	-1.28236	0.911106	1.51471	1.18984	-1.28265	-1.84994	-0.284699	-0.859439	1	1	0.566953	1	1	1	0.0707197	1	1	0.025424	1	1
	AT3G07790	DGCR14-like protein	0.382908	0.709107	1.02759	0.450312	0.843205	0.927049	1.2916	1.2894	0.497891	0.950515	1.40963	1.16493	1	0.0222424	2.78747e-08	1	0.000172909	3.41313e-06	1.05779e-14	1.40679e-14	1	1.35949e-06	4.7899e-18	1.9863e-11
	AT3G10190	CALMODULIN-LIKE 36 (CML36)	-0.161791	-0.0976155	-0.606552	-0.82299	-0.859735	-1.44645	-2.66193	-3.34522	0.097866	-0.4691	-0.439739	-0.821174	1	1	1	1	1	0.0165587	1.13118e-12	2.90929e-15	1	1	1	1
	AT3G57930	rho GTPase-activating gacO-like protein	-0.130102	0.504641	0.311321	-0.70006	0.495255	1.12991	0.777547	-2.27721	0.205283	0.15442	0.747694	-0.963363	1	1	1	0.107558	1	1.26157e-10	0.00190643	1.12805e-36	1	1	0.00807513	4.90991e-05
	AT4G09420	Disease resistance protein (TIR-NBS class)	-0.768308	-0.111081	-0.367014	-0.315986	-0.618527	-0.00812597	-1.11953	-0.839942	-0.105027	0.257254	0.194615	-1.12677	1	1	1	1	1	1	0.745378	1	1	1	1	1
	AT4G18197	PURINE PERMEASE 7 (PUP7)	0.0354809	1.31127	0.479624	-0.220002	1.18851	1.46209	0.243685	-2.58632	0.854472	2.5076	1.15767	-0.263936	1	0.0733726	1	1	0.525407	0.00421269	1	5.07665e-13	1	2.44805e-14	0.931041	1
	AT4G18205	PURINE PERMEASE 21 (PUP21)	-0.159946	1.94492	1.21312	0.126039	1.07143	2.24572	0.917912	-2.35739	1.2054	3.26174	2.12672	0.0653137	1	2.19339e-06	1	1	1	1.66807e-09	1	7.57677e-10	1	6.82123e-23	3.48729e-08	1
	AT4G22690	CYTOCHROME P450, FAMILY 706, SUBFAMILY A, POLYPEPTIDE 1 (CYP706A1)	0.0659481	1.28028	1.27702	0.186112	0.492692	1.91883	1.66902	-0.135533	0.786433	2.5595	2.30317	0.926047	1	3.09883e-05	3.6108e-05	1	1	2.84909e-15	8.40657e-11	1	1	3.62521e-29	4.14662e-23	0.29211
	AT4G23870	hypothetical protein	0.210608	0.380831	-0.383908	0.814072	1.05619	-1.31219	-1.87842	-3.23432	0.102192	-0.469766	-1.44484	-1.53939	1	1	1	1	1	0.0848093	2.74412e-06	2.78601e-19	1	1	0.0569989	0.0487048
	AT4G31210	DNA topoisomerase, type IA, core	-0.385324	-0.87439	-1.40537	0.463436	-0.70355	-0.634163	-0.370447	0.940986	-0.901017	-0.0445751	0.0633971	1.25234	1	0.330164	2.49565e-07	1	1	1	1	0.138178	0.177323	1	1	6.71544e-05
	AT4G37260	MYB DOMAIN PROTEIN 73 (MYB73)	0.877826	0.615961	0.147637	0.622423	0.375433	1.71299	0.652388	1.39585	0.771261	0.576578	-0.0470821	1.20499	1	1	1	1	1	1.48717e-10	1	6.22686e-06	1	1	1	0.000955249
	AT5G08150	SUPPRESSOR OF PHYTOCHROME B 5 (SOB5)	0.464554	1.47701	0.762251	-0.485048	0.244796	2.40243	0.997678	-0.234487	2.49718	2.07512	0.759774	-0.837787	1	1	1	1	1	0.0545239	1	1	0.0578797	1	1	1
	AT5G44350	ethylene-responsive nuclear protein-like protein	1.25436	1.58434	-0.165958	-1.39811	-0.955945	1.65269	0.388599	0.344728	0.00980268	1.19645	-0.119034	1.14225	1	1	1	1	1	1	1	1	1	1	1	1
	AT5G56750	N-MYC DOWNREGULATED-LIKE 1 (NDL1)	0.457127	0.140059	0.345635	0.380749	0.675578	0.302734	0.820856	2.19467	0.186187	0.552446	0.17682	1.12424	1	1	1	1	1	1	1	7.1661e-17	1	1	1	0.0269545
