# Supplementary material for: Photoperiod Stress in Arabidopsis thaliana Induces a Transcriptional Response Resembling That of Pathogen Infection
Source: Front Plant Sci. 2022 May 12;13:838284. doi: 10.3389/fpls.2022.838284 (PMC9134115; doi:10.3389/fpls.2022.838284)
Supplement: Supplementary file 1 [file Data_Sheet_1.zip › DataSheet/Data Sheet 7.xlsx]

## Sheet: pathogen
Supplementary Data 7. Overview of co-regulated genes after pathogen attack (Truman et al. (2006)). Fold change is given for all experimental conditions; only significant DEGs (p ≤ 0.05) are shown.
ATG	WT				ahk2 ahk3				cca1 lhy
	0 h	4 h	6 h	12 h	0 h	4 h	6 h	12 h	0 h	4 h	6 h	12 h
AT2G26550				-1.154			-1.4232	-3.23591				-1.50972
AT2G26400
AT2G26560		2.63955	3.80877	5.72412		4.2956	5.63968	4.692		3.07904	4.45549	4.74726
AT2G26530		1.796	2.26114	2.14994		2.87217	3.97174	2.53626		2.32863	2.04608	2.05963
AT2G26430
AT2G23320		1.8929	2.68471	2.36681	1.72254	2.02851	2.72011	2.50749		2.16151	2.62358	2.57708
AT2G26440				3.18676								2.7838
AT2G39730				-1.61703			-2.36561	-5.24603				-2.36635
AT2G39725								1.17001				1.20203
AT2G23170				6.16616		3.72489	3.27557	5.53404				3.44137
AT2G23270		5.81279	5.6256	10.318		9.09714	10.5263			7.42476	7.30255
AT2G45290							3.631	2.4855				2.16523
AT2G40840				-1.02403				-2.34522
AT2G41660								1.80769
AT2G41530								-1.01366
AT2G41560				-1.04543			-1.36549	-4.1087				-1.893
AT2G41640	2.27474	3.2843	3.78645	3.49121	2.10551	4.43558	5.1368	3.49894		3.224	3.79025	3.02104
AT2G47450							-1.86325	-3.93044				-2.18787
AT2G47600							-1.19454	-1.42813		-1.05606	-1.38736
AT2G45340			-1.53303	-1.48371		-1.99808	-3.27237	-4.14811		-1.4196	-2.1989	-2.85696
AT2G45330								1.02433
AT2G45210
AT2G45220							5.63719	8.38442
AT2G47590				-1.97021			-1.82734	-4.69339				-2.35075
AT2G47550						6.44462	11.6387				6.28481
AT2G33180				-1.8475			-1.29405	-3.59712				-2.26233
AT2G47550						6.44462	11.6387				6.28481
AT2G47520			10.7948	9.62908		7.7191	12.9731				8.92247
AT2G47440
AT5G12420			2.11597				3.00387
AT1G67810			2.24154	4.00451		4.77622	5.15763	4.70763		2.85799	2.9919	4.6348
AT1G67740							-1.65904	-4.1082				-2.0146
AT1G67800			1.01166			1.14803	2.28433	2.3957				1.54415
AT1G67700				-1.09287				-1.75817
AT1G67840				-1.45241			-1.93713	-3.87591				-1.87082
AT5G12340							7.32601	5.42591				5.43634
AT1G44575	1.07295			-1.61931				-3.42475		1.25074	1.11951	-1.99124
AT4G25570								-1.90598				-1.13057
AT1G44446					1.59902			-3.28424		1.39639		-2.30048
AT1G44350				2.10064			3.70338	4.46989				3.58137
AT4G17230			2.05946	1.54912		2.04793	2.56052	2.04913		2.03247	2.61717	2.50773
AT4G16760			2.16863	3.54608			4.43655	4.19526			1.65555	3.71728
AT4G17490	2.50669	3.1521	3.32543	3.67315		4.87435	5.49754	2.83393		4.27582	3.87303
AT4G17615		2.45252	3.42096	3.40439		4.07441	5.44113	3.51874		2.71583	4.35305	3.19042
AT4G17500		2.46102	3.76646	6.03385		3.8098	6.26091	4.92114			3.53598	4.1214
AT4G15440				-2.92999		-2.80736	-3.99681	-3.28296		-3.75545	-3.82445
AT4G16563
AT4G14400					-1.97075		-1.93993	-3.55604
AT4G14950			1.0132				1.12898	1.96189				1.5567
AT4G14360								-2.66979				-1.7471
AT4G17730
AT4G15560							-1.43689	-3.90873				-2.02359
AT4G14210				-1.15824				-2.7595				-1.28762
AT4G14910
AT4G16660			1.03823			1.05939	1.58243	1.53642
AT4G16370			-1.91949	-1.79084		-1.65383	-2.74771	-3.36452		-1.35416	-2.3144	-2.35748
AT4G15420			1.74839	1.15074			1.95558	2.46428			1.05778	1.87965
AT4G15610							6.58691	5.92381
AT4G16980				-2.01186				-4.66379				-3.37581
AT4G15545				-1.31921		-1.03337	-1.85969	-2.38092				-1.7915
AT4G14100				-1.53804			-1.88901	-3.51947			-1.0951	-2.10809
AT4G14365		3.28466	4.9717	3.67517		4.11657	4.92715			4.15733	5.69508	2.7259
AT4G14930					1.0621			-1.32509
AT4G16442								-3.19407				-1.63954
AT4G17090				-1.68724				-1.20253				-1.17868
AT4G14890
AT4G16690									1.57998
AT4G15490				1.57373		1.10414	1.49667					2.02577
AT4G16000				1.84107			1.47595	1.91815				2.20077
AT4G17600				-2.17859			-1.98828	-5.51894				-2.34772
AT4G17560				-1.68802				-2.87655				-1.67796
AT4G15120			3.79321	5.73038		3.12726	5.16228	6.0616				5.05451
AT4G17720			2.85941	2.86051		2.29655	3.64863	3.62113			2.83665	3.12294
AT4G15510				-1.73035			-1.43092	-4.43784				-2.10983
AT4G16410
AT4G16260	-4.95055			5.04821				7.48111				7.18163
AT4G14870				-1.35201			-1.91473	-3.97871				-1.69305
AT4G17340							-1.49113	-3.64182
AT4G17670
AT4G17360			-1.05705	-1.64343			-2.03645	-3.41978				-2.06526
AT4G17370							-1.67014	-1.64536			-1.27041	-1.0167
AT4G17510								1.66505
AT4G17550					-1.09542
AT4G16740
AT4G16820			6.78722	8.8577		7.95418	9.39874	5.17397			9.00049	5.57689
AT4G16860										1.03795	1.08243
AT4G16960			1.66539			1.68027	1.78694			1.08523	1.99738	1.14515
AT4G16950											1.47398	1.15751
AT4G16920
AT4G16990								-2.69548		1.27856	1.17725	-1.13048
AT4G16590												-5.52458
AT4G16060								-1.69531
AT4G16190						-1.44387	-1.95836	-2.48889		-1.21771	-1.94194	-1.21424
AT4G16390				-1.52085			-2.0389	-2.49059				-1.59086
AT4G16380
AT4G15780
AT4G15110				-1.13327			-1.07576	-2.06482				-1.15681
AT4G15130							1.5804	2.21463			1.23392	1.63333
AT4G15280				3.97419			4.59456	5.5435				4.13363
AT4G15400
AT4G14610
AT4G14630				6.81356			8.06455	8.50882
AT4G14540			-1.07526	-1.34078		-1.30085	-2.47332	-3.86774			-1.37472	-2.42541
AT4G14220			1.68836	1.9427		1.63543	2.61958	2.56853			1.96973	2.27313
AT4G14240				-1.17115			-1.1348	-2.08215				-1.62083
AT4G14270				1.17421			-1.41164	-2.35503		-1.18382	-1.73173
AT4G14440							-1.82283	-4.23023				-2.46518
AT4G14455
AT4G14450		3.89498	4.95272	3.30375		5.52275	4.89212			4.27062	4.34588
AT1G56580
AT1G25280								1.06092
AT1G25370		2.52606	3.58817	4.03399		3.58821	5.30829	3.5994		2.45099	4.08844	3.92747
AT1G28190		2.57622	3.35279	4.60883		3.3897	5.16781	3.69007		2.26635	3.56646	3.80208
AT1G28330						-2.51696	-3.03762	-2.53365		-3.07706	-4.0351
AT1G56660		2.37586	2.92387			4.17449	3.91598	2.38033		2.67505	3.38741	2.80556
AT5G22000								1.25686
AT5G22060			2.66716	2.30633		2.2993	3.64298	2.99785		1.60676	2.87161	2.58444
AT5G04170		1.01771	2.19196	2.31656		1.71526	2.6615	2.80944		1.39686	2.77773	2.55844
AT5G04250			1.8629	1.68211			3.36779	4.26859			2.56586	3.42156
AT5G04140				-1.71801			-1.16308	-3.98777				-1.87318
AT5G04340		2.98805	3.20408	3.87283		5.08844	5.54684	3.27305		3.70064	3.46317	3.65063
AT1G73390							-1.19343	-1.32242
AT1G73500	1.12813		1.25267	1.55396		1.99575	2.49558	2.43271		1.42781	1.20394	1.35335
AT1G73480			3.12914	3.44322			4.16051	4.51335			2.75261	2.92711
AT1G44130		4.81304	5.52536	6.73652		4.96886	6.61833	4.81475			6.80875
AT1G51110				-1.21755				-3.66945				-1.38211
AT1G51110				-1.21755				-3.66945				-1.38211
AT1G51100				-1.88826			-2.06678	-3.76712				-1.77232
AT1G51140			-1.30455			-1.5645	-1.78819			-2.21616	-2.61254
AT1G51090		2.06582	2.07515	2.46056		2.95456	3.47835	4.41545			1.61717	4.08985
AT1G25682			1.69265	1.23033		1.62009	2.40881	2.43837		1.00783	2.30417	2.05961
AT1G25988
AT1G35140		4.09338	4.15476		3.91554	8.44114	6.97354			3.77632	4.16641	2.89375
AT1G66910								-2.00277				-1.50037
AT1G66890							-1.16704	-1.61047
AT1G33600		1.53734	1.9485	2.01604		2.27681	3.00373	2.72326		2.33982	2.49655	1.79923
AT1G30250				-2.05602		-2.4926	-4.59404	-4.95005		-2.39145	-3.76525	-2.27117
AT1G30270			1.49708	2.32953		1.07766	2.37924	4.04583			1.51422	2.7267
AT1G30260				-1.37544		-1.91623	-3.31265	-3.01199		-1.92101	-2.68405	-1.42224
AT1G73540	2.38693	4.10023	4.51567	2.29005		5.59513	5.4303			3.92062	3.528
AT1G32120			-1.56276	-2.24719		-1.91324	-3.10439	-3.18111		-1.08283	-1.82384	-2.5508
AT1G32220				-1.12491				-2.96314				-1.45431
AT1G32170				2.8425			2.35914	3.94447				2.88241
AT1G32160				-1.10319		-1.10517	-1.80616	-1.68284				-1.02392
AT1G45230			-1.13935	-1.7708		-1.17989	-2.21349	-3.93006			-1.03095	-2.29807
AT1G45474				-1.46933				-2.66279				-1.36351
AT1G58440
AT1G48850							2.47545	2.0193				1.14158
AT1G26150				-1.19636			-1.83225	-4.23168				-2.38536
AT1G26130							1.17491
AT5G13520								-1.88853				-1.21395
AT1G57990		4.99131	5.63992	4.37037	3.17323	6.12786	6.16781	2.69263		5.50717	5.49733
AT5G13550		1.30999	1.56616			1.37316	1.93432	1.15424		1.14107	1.52384
AT5G28300								-1.20113
AT1G57980								-2.01516
AT1G26230			-1.76685	-2.80259		-1.89388	-3.29959	-5.37883			-1.31984	-2.22464
AT1G26220
AT5G09460			-1.16233	-1.35003			-2.26724	-3.39657			-1.24591	-2.20873
AT5G09440
AT5G11060			-1.26878			-1.44821	-2.644	-2.52991		-2.00344	-2.29025
AT5G11070			-1.07156	-2.07596			-1.26996	-2.64124			-1.69845	-1.278
AT5G19780
AT5G28770	1.19297				2.08251			-2.53193	1.30281	2.13472		-1.59642
AT5G24760							2.77023	2.49615
AT5G19540				-1.34853			-1.69399	-2.651
AT5G28500				-1.93168			-1.84915	-5.37064				-2.2726
AT5G42020				1.90097		2.03528	2.58544	2.64206
AT5G13080				7.16284			9.12212
AT5G13110		2.62488	3.77129	2.37258		3.27019	5.00154	3.03309	1.30362	3.32514	4.16712	2.6454
AT5G13140				-1.96614			-2.49813	-5.12506				-2.124
AT5G13120				-1.11082				-2.06148				-1.41648
AT5G13180								2.45709		-1.28183	-1.10962	1.23979
AT5G20700			-1.0894	-1.4656		-1.24419	-2.23254	-3.63604		-1.031	-1.40575	-2.14576
AT5G20830				2.76622			2.73293	4.2068				3.76706
AT5G20630				-10.3858			-5.34117	-8.68667
AT5G08410				-1.02214				-1.18347
AT5G08330								-3.93735				-1.64988
AT5G10650												1.37219
AT5G10695
AT5G10690				-1.47897			-1.78254	-3.49968				-1.86146
AT5G21100				-1.95543		-1.28756	-2.7193	-4.80031			-1.32428	-2.90167
AT5G21170
AT5G08370				-1.43723			-1.43104	-2.86188				-1.96193
AT5G19370								-1.56957				-1.0927
AT5G19440			1.47165	3.05663			3.1865	4.02204				3.23107
AT5G19450
AT5G20150			2.92311				4.24249	3.54388	2.33298		4.35956
AT5G20280								-1.7845				-1.15963
AT5G20270				-1.70839			-1.40209	-3.72978				-3.04552
AT5G20230		3.67075	5.31514	4.59638		5.07604	6.50348	3.72407			5.50889	3.91333
AT5G20140				-1.58924				-3.79892				-1.68863
AT5G20250
AT5G20960				5.57456			2.86656	6.60825				5.80309
AT5G20050			1.51966			1.0798	1.68609	2.03846		1.18815	1.47386	1.33874
AT5G19940							-1.05364	-3.20531				-1.72257
AT5G20935			-1.39533	-1.95552		-2.1047	-4.23906	-6.64137			-1.74881	-2.4576
AT5G32440								1.45927
AT5G20910			1.79387	2.23037		1.36968	2.60138	3.71648			1.69284	3.00322
AT4G37000								-1.06617
AT4G37010				4.72696			3.38902	5.35543				3.3675
AT4G36810
AT4G36530				-1.2437				-3.08956				-1.2216
AT4G37240	2.49602			-2.08249				-4.82188		2.04177		-3.29834
AT4G36990		2.05666	3.12448	2.72574		3.73649	4.18602	3.60978			3.15788	2.22735
AT4G36900
AT4G37200				-1.17197			-1.82505	-2.79237				-1.43504
AT4G36430
AT4G36710					-1.03548							1.35038
AT4G37080				-1.79884			-1.9152	-4.63534			-1.46862	-2.69371
AT4G36670			2.11717	2.14599	2.18152	1.6029	1.73994			2.2148	1.73336	2.60644
AT4G36640			2.16053	2.10037		1.70914	3.31155	3.41087			1.48292	1.63492
AT4G37260						1.71299		1.39585				1.20499
AT1G31820							-1.29608				-1.34602
AT1G31800				-2.116			-1.62907	-4.31707				-2.18822
AT4G37150
AT4G36700				5.34247				6.12243				5.21147
AT4G36540							-2.76898	-5.36612				-2.08299
AT4G36660				-1.28367			-1.53768	-3.81253			-1.01934	-2.4492
AT3G56880		2.30154	2.88137		1.87766	2.8145	2.54647			2.67825	2.68663
AT3G56710			3.19066	4.56485		3.14668	5.78539	4.60281			4.00793	4.05273
AT3G56910				-1.61075			-1.05968	-3.58098				-1.57139
AT3G51860								-3.23976
AT3G51820				-1.83215				-4.0322				-1.87113
AT3G51895
AT1G31930			1.50312	1.75178		1.2179	2.54912	3.18716			1.42161	2.13926
AT1G31920
AT1G16540				1.80022			1.51693	2.88771				2.57232
AT1G16670			2.29435	2.46641		2.05395	3.6443	2.75451			2.83203	2.51698
AT3G44830			6.10066	9.06895			9.95361	5.58956			8.27879	6.86625
AT3G44890				-1.57406				-3.02599				-1.46259
AT3G44860							5.12875	4.98052				5.49901
AT3G44870
AT1G51850
AT1G51890			4.68574	5.33281		4.04822	6.11621	4.1984			4.65944	3.78296
AT1G51920		6.10011	5.84355	5.5048		7.64561	7.26417				5.87089
AT1G51940							-1.86825	-4.46427			-1.64037	-1.47315
AT1G51860
AT1G77370			1.16874	1.17284			1.60062	2.45761				1.79658
AT1G77380				1.76235				3.82594				2.09439
AT1G57560			3.99268	3.33023		4.70459	4.50935	3.2498			3.29306	2.95209
AT1G57630		4.03101	6.34193	5.8773		6.58118	7.65497	4.37376		4.50472	7.38197	4.03894
AT1G57650			5.22617	6.32366		4.22308	7.01897	4.09622			5.8778	4.0063
AT5G16990								-1.47588
AT5G16970				1.61454			3.19496	3.83237			1.67113	3.00902
AT5G17000		1.32314	2.47303	1.38178		2.3926	4.25167	2.82568		1.37354	2.79403	1.85873
AT5G16980							3.53112	5.90399				3.30847
AT5G16960								4.72983
AT5G16880				1.09576			1.15167	1.79205				1.36079
AT5G17450				1.2798			1.75001	1.49656				2.15868
AT5G17520								-2.71305				-1.6135
AT5G17600				-1.0967						-1.36465	-1.1583	-2.36296
AT5G17630				-1.50099				-1.83429				-1.17855
AT5G16830		1.29362	1.97509			2.28175	3.16403	1.99195		1.68607	2.40526	1.5951
AT5G16710				-1.29748				-2.84534				-1.34404
AT5G16910			1.94793	1.50534		2.01469	3.04265	2.68711			2.67593	2.33258
AT5G16080								4.44531				3.21212
AT5G16030						-1.61105	-2.15431	-4.74254				-1.96805
AT5G16230				2.43574				2.63237				2.22998
AT5G16110
AT5G15410						-1.4145	-2.47413	-3.9579			-1.17152	-1.67277
AT5G15490			1.71733	1.49754		1.56462	2.80372	2.87302			1.65109	2.30826
AT5G15740				-1.89598				-2.34124				-1.84016
AT5G15770
AT5G15850			1.52081					-1.4295				-1.09312
AT5G15640		1.26358	2.17924	1.63008		2.66285	3.35893	3.13368		1.61076	2.63516	2.39774
AT5G15730		1.02402	1.75025	1.64905		1.69273	2.40644	2.50084		1.2894	2.2225	2.00659
AT5G15870		1.98318	3.55619	2.74849		3.09968	4.1463	2.30912		2.11147	3.30625	1.66453
AT5G14970							-1.14301
AT5G14910				-1.30897				-2.01351				-1.18081
AT5G15050								-1.98127				-1.93629
AT5G14920	-2.06545							-2.15049
AT5G15450	1.00049						-1.25405	-2.25543				-1.73396
AT1G31650			-1.00962	-1.37105		-1.06659	-2.0633	-3.79506			-1.21278	-2.36919
AT5G14730		1.81392	3.0368	4.3236	2.13644	2.2162	5.87053	3.68224	2.13288	2.27289	3.19996	3.27617
AT5G14740				-1.455		-1.04057	-1.67593	-1.96216				-1.61933
AT5G14760	2.15935	2.60945	3.53082		1.90065	3.00928	4.22308	1.33253	1.83749	2.92514	3.38428
AT5G14930		1.98009	3.28173	2.2354		2.9823	3.9107	2.21071		2.172	3.95834	2.12176
AT5G35320								2.18124				1.88646
AT5G36220				1.11496				2.34692		-1.1432	-1.01627	1.84464
AT1G48860
AT2G45300			1.08748			1.33475	3.78014	1.8499
AT1G50740		2.02671	3.46603	2.25158		3.58414	4.68321	2.29861		2.86281	4.06027	1.99979
AT1G29720				-1.69642				-3.39073				-3.3781
AT5G35170				-1.18562				-2.82614				-1.35045
AT5G35200			1.03544	1.64779			1.76278	2.8366			1.06999	2.27107
AT5G35210
AT5G35220				-2.29966			-2.33977	-4.88579				-2.48377
AT5G30510				-1.4344				-3.14635				-1.39288
AT5G33280			-1.16078			-1.28357	-2.83048	-4.02387			-1.45877	-1.84438
AT5G33290			1.05623	2.48385			2.23463	2.95019			1.41327	2.93229
AT5G28020							-1.48677	-2.54727				-1.99034
AT5G28050
AT5G29000
AT5G27560				-1.29145				-2.82696				-1.19661
AT5G27760			3.48283	3.73998		2.88536	4.83143	3.85605		1.80744	3.62412	3.4684
AT5G27930											1.26186
AT5G27420		4.01922	5.07358	5.50351		5.35377	6.18476	4.17299		4.49606	4.9028	3.3519
AT5G27520			2.17707	2.38112		2.15699	3.79452	4.06774			2.0234	3.67114
AT5G27350								1.17893
AT5G27380							1.2517	2.70147				2.16161
AT5G27600			1.41079	2.1619		1.03946	2.10985	2.83438			1.2319	2.16174
AT5G27290				-1.87097			-1.35522	-4.37321				-2.2
AT5G26780								-2.31767				-1.40818
AT5G26920		3.25086	3.96258	2.40771		2.65349	3.1055			4.07919	4.43508
AT5G26570				-1.85495				-3.36659			-1.04748	-1.4793
AT5G26340				3.48144			4.3497	4.10866				4.45073
AT5G26600								1.90591				1.63174
AT5G26731							2.33048
AT5G26820			-1.02402	-1.42854		-1.2352	-2.26594	-2.23059				-1.74307
AT5G25930		2.35768	3.70685	4.43696		3.69693	4.82376	3.87938		3.58809	4.01685	3.29037
AT5G25840								-1.01989
AT5G26030		2.72095	3.89917	2.8681		4.33407	4.78499	2.55891		3.87165	4.83835	2.55124
AT5G25630				-1.36813		-1.11465	-2.20059	-3.41685			-1.14276	-2.25544
AT5G25770
AT5G25820				2.56151				3.35486				2.74662
AT5G25280									1.36935
AT5G25460							-2.4998	-4.10227
AT5G25110				3.59576
AT5G25250		3.45097	5.12124	5.07832		5.09874	6.19689	4.33659		4.02138	5.62207	4.07914
AT5G25260		4.56373	6.77382	5.66387		6.72503	6.76679			4.65322	7.54291
AT5G25350			1.25468	1.75807			1.30497	1.30545			1.28329	1.23514
AT5G25440		1.92077	3.16381	2.04998		2.62718	3.36144			2.20209	3.57547	1.67266
AT5G25450			2.88261	2.43506		2.68425	4.21696	2.40678			3.14675	2.2732
AT5G24800
AT5G24870
AT5G24890
AT5G04860			1.1967				1.45171				1.07691
AT5G67310								6.30386
AT5G67340		3.43909	5.2807	4.27121		4.41712	6.01003	3.31967		3.13485	5.39915	3.25006
AT5G67350			2.60649	2.04347		2.18792	3.00554	2.89253		1.87128	2.72027	3.11174
AT5G67360							-1.83187	-2.6481			-1.13334	-1.45354
AT5G67450		2.9193	3.22128							2.93166
AT5G67370			-1.3794	-1.62262		-1.42582	-2.6646	-5.32473				-2.98297
AT5G67630			1.32872	1.36528			1.99342	2.23606			2.10969	2.21212
AT5G67030	1.40091	1.16119			1.43353			-2.85657	1.82898	1.53184		-1.80004
AT5G67080				7.09639		6.73015	12.2841	5.07122
AT5G67190						-1.05584	-1.26737				-1.15889
AT5G67070				-1.46595				-1.33373
AT5G66650		2.63818	3.1739			3.78343	4.06723			3.24286	3.36108
AT5G66890		5.45654	10.3446	7.69372		8.84563	12.0754	4.98214		6.76862	11.221	4.51124
AT5G66920			-1.40909	-2.12572			-1.27033	-3.63639				-2.14698
AT5G66640		2.91835	3.53378	2.41481		2.92301	3.71056	2.45668		3.57666	3.96482	2.59961
AT5G66490						-1.21235	-1.57907	-2.83211			-1.16031	-1.91228
AT5G66570								-2.53724				-1.2629
AT5G66420								-1.71232
AT5G66470				-1.85568			-1.9146	-3.87789				-1.43677
AT5G66530								-1.15951
AT5G65890				1.54178			1.98214	3.71003				2.61385
AT5G66070		3.37583	4.3232	3.46002		4.69673	5.45083	3.33413		3.56179	4.85909	3.16855
AT5G66190				-1.52186			-1.21211	-3.79017				-1.67859
AT5G66090								-2.51363				-1.14068
AT5G65600		3.13093	4.21708	5.82533		5.32891	5.85535	4.11855		4.45099	4.9282	3.7285
AT5G65660	1.06858				1.60165	1.11865			1.08048
AT5G65700			-1.23728	-1.41348		-1.18051	-2.30132	-3.79856				-2.43584
AT5G65730				-2.59465			-3.80792	-6.1498				-4.70113
AT5G65280				2.32451			3.37523	5.1445				3.07697
AT5G65300		3.94367	4.89054	4.61084		5.64718	6.61321	4.99645		4.18459	4.99655	4.12842
AT5G65440								-2.23671
AT5G65470						1.70274	1.48314				1.16431
AT5G65310							-1.68462	-2.9235			-1.06267
AT5G65380						-1.32869				-1.20414	-1.26701
AT5G65210								1.49303				1.37978
AT5G65220				-1.11425				-1.97591
AT5G64890				8.7518		7.26564	6.58879				6.87518
AT5G64870		5.37257	5.72417	4.60757		6.43534	7.08115	3.02645		6.16686	7.93446	3.17803
AT5G64880
AT5G64905			6.06687			7.23533	9.4266
AT5G65010				-1.60218				-3.78137				-2.36683
AT5G64840	1.18458				1.11621			-1.62714	1.26763	1.69087	1.70667	-1.06206
AT5G65140				1.73395			2.55469	2.87735				3.1835
AT5G64940	1.52021			-1.09499	1.13969			-3.71956	1.19555	1.36002		-2.11255
AT5G64660		3.31338	4.10922	2.71202	1.87004	4.52841	4.65906	2.44448		3.60623	3.53747	2.16713
AT5G64620				-2.01262			-1.16073	-2.69107				-1.17965
AT5G64770							-2.43139	-1.30305				-1.2991
AT5G64460				-1.34303			-1.66672	-3.44423				-1.66561
AT5G64530				2.35046		2.57534
AT5G64570								-2.16883
AT5G64300						1.14762	1.99785	1.92995		1.23872	1.77557	1.43554
AT5G64380				-1.50951			-1.94741	-3.97126				-1.96237
AT5G64260			2.21224			2.89504	2.83414				2.21852
AT5G64250			1.16171	1.98256			2.90338	3.27683			1.61843	2.94436
AT5G64410							-1.81979	-3.22931			-1.01284
AT5G64280				-1.55895			-1.86173	-3.31705				-1.89526
AT5G64230			2.14987	3.56039			4.09652	4.19892			3.6522	4.16095
AT5G64510				2.38119		2.54003		3.64875				3.14916
AT5G64100
AT5G63880			1.73898	2.59761		1.37593	2.84191	3.66989			1.72112	2.95773
AT5G63905			1.79911			1.51463	1.64512	1.83668		1.59451	2.04897	1.48842
AT5G63970				2.88463			2.08271	5.59072				3.32083
AT5G64030
AT5G63990			1.76758	1.47264		1.00316	1.91839	2.11642			1.25436	1.78376
AT5G64040								-3.63368		1.5921		-1.35144
AT5G64120			2.64439	3.1236		4.14919	5.00192				3.38052
AT5G64130							1.39061	1.83539				1.16641
AT5G63530			-1.54365			-1.55382	-3.24033	-4.55676				-2.65009
AT5G63680			1.18125	1.95096			2.29158	3.66815			1.02347	2.3219
AT5G63780		-1.00584	-1.81172	-1.8468		-1.67086	-2.19361	-2.03678		-1.07768
AT5G63810							-1.30911	-3.42369			-1.45154
AT5G63790			2.96546	3.37414		2.73337	4.83039	4.10109			3.42461	3.79022
AT5G63800								-1.63715
AT5G63450								6.43198		-4.82552
AT5G63190						-1.3416	-1.93067	-1.45281			-1.74002
AT5G63310				-1.1904				-1.60443
AT5G63180				-1.83858		-1.41791	-3.3018	-5.67896				-2.19691
AT5G63380				-1.04057				-2.16682				-1.05656
AT5G63410							-1.23376	-3.07952
AT5G63420			-1.10586	-2.62911			-1.69997	-4.46123				-1.49651
AT5G63490			1.91611	1.71469		1.80581	2.94044	2.77186			1.94974	1.87293
AT5G63130		4.25567	5.50571	3.73151		4.68343	5.7647			4.55889	5.79831
AT5G62840				-2.30215		-1.07965	-1.97943	-3.66707				-2.41539
AT5G62790				-1.06989				-2.51691				-1.43177
AT5G62890				-1.3354			-1.17084	-3.02037				-1.44267
AT5G63010				1.75004			1.85251	3.3389				2.4559
AT5G62570		2.50337	3.0086	1.53931		2.56826	3.06631			3.05551	3.42155
AT5G62520		4.40352	4.16199	4.40402		6.39762	7.02748	4.30845		3.83552	5.3532	5.07095
AT5G62540				1.18026				2.64412				1.37151
AT5G62480		4.86612	7.88858	8.67386		7.26532	9.76479				8.48219
AT5G62670							-1.56236	-4.17338				-2.05442
AT5G62630								-2.30454				-1.36158
AT5G62350				-1.36299		-1.18058	-1.8005	-3.5495
AT5G62360	-2.20066							-2.35363				2.70449
AT5G62140			-1.75542	-2.79266		-2.15537	-3.92689	-6.78001			-1.77741	-3.97841
AT5G62150			4.01901	5.31489		3.69892	6.5847	4.39301			4.32498	3.59022
AT5G61890										-2.8838	-3.45953	-3.45395
AT5G61900			5.16274			4.20282	4.84827			4.29259	5.17525
AT5G61790								2.06473
AT5G61960								1.05798
AT5G62020	1.61334	2.39769	2.83476	1.90162	1.48076	2.92658	3.13776	2.67261		2.98447	2.6586	1.64997
AT5G61780			1.28052				2.33258	1.79992			1.0172	1.3744
AT5G61560		2.10864	3.64605	2.99015		3.23671	4.45335	3.05725		2.45281	3.42811	2.54781
AT5G61590							-1.852	-2.75982				-1.55135
AT5G61660
AT5G61670							-1.1029	-2.07513				-1.55003
AT5G61530				1.27315			1.39792	2.13269				2.05053
AT5G61420							-2.15648	-4.44881				-2.35085
AT5G60920								-1.15679
AT5G61130				-2.15694			-1.38451	-5.1201				-3.54352
AT5G60800		1.84608	4.10741	3.43633		3.21705	5.09025	2.59316		2.10084	4.58837	3.27818
AT5G60850							-1.32701	-2.91174
AT5G60630				3.10291				4.97162				3.94782
AT5G60710											-1.04505
AT5G60280								1.14958
AT5G60300								2.70749				1.95191
AT5G59820		5.19611	6.5527	5.8632		6.0281	7.3857	4.44946		4.12718	4.78275	3.2894
AT5G59670	-1.65574			-2.28532	-2.39326		-2.79358	-2.53936
AT5G59690
AT5G59970				-1.27212								-1.29334
AT5G59730
AT5G59750				-1.67677			-1.82291	-4.56689				-2.29118
AT5G59550		2.799	3.76548	3.22537		4.12289	4.96089	2.79818		3.09663	3.77866	3.06225
AT5G59250				-1.34099				-2.55426				-1.08253
AT5G59320												-5.55394
AT5G59310
AT5G59150								1.79814				1.5286
AT5G59220
AT5G59490				4.22884			5.09586	5.44816
AT5G58940			1.56613	1.80263			1.82994				1.5337
AT5G59080					1.10848			-1.35794	1.03588
AT5G58900				-1.4037			-1.71591	-2.0058				-1.13145
AT5G58770							-1.42481	-2.69523				-2.01286
AT5G58730			1.457	1.34218		1.88313	2.56292	3.17295			1.93565	2.59913
AT5G58570				-1.32362		-1.26398	-2.45716	-4.2347				-1.4807
AT5G58330				-1.25124				-2.42357				-1.77074
AT5G58310			-1.82192	-3.13054		-1.535	-2.84807	-5.03964				-3.24644
AT5G58260			-1.34043	-2.4629		-1.44211	-2.96436	-5.85868				-2.8478
AT5G58375								1.71068
AT5G58350				1.29486				2.76964				1.51458
AT5G58380								1.1703
AT5G57910				1.94136			1.91164	3.06011				2.11559
AT5G58090				-1.14647				-2.74524				-1.03218
AT5G58120		2.00239	2.48704			2.95996	2.5499
AT5G58140			-1.19838	-1.37839		-1.49674	-2.25941	-4.20786			-1.57189	-2.25656
AT5G58140			-1.19838	-1.37839		-1.49674	-2.25941	-4.20786			-1.57189	-2.25656
AT5G58250				-1.42133				-3.73579				-1.7693
AT5G57900				1.14809				2.28685				1.73908
AT1G25083
AT1G25220			1.30059	2.77762		2.08036	3.2139	3.99963			1.18999	3.2885
AT5G57890
AT5G57550	-4.9229							-5.13096
AT5G57630							-1.36086			-1.20731	-2.08609	2.25289
AT5G57785							-3.43731
AT5G57800				-1.14425			-1.63535	-1.91786			-1.07542	-1.41435
AT5G57930				-1.68104		-1.20243	-2.43585	-4.68946				-2.00801
AT5G57960				-1.18948			-2.23778	-4.11079				-2.15212
AT5G57345	1.50376				1.42675			-3.26741	1.48702	1.22845		-1.57603
AT5G57480			3.14942	2.67104		3.55059	4.75661	3.13258			2.33766	2.4719
AT5G57510			5.78708	8.35422		6.71078	10.7462	5.75816			7.38382	5.17288
AT5G57500				2.43058		2.61197	3.46745	3.41942				2.74214
AT5G57655							-1.52525	-1.46349			-1.62545
AT5G57560		5.43889	6.50756	4.79699		7.9981	7.58711	3.21888		5.6221	6.26734
AT5G56980			1.64779			2.65403	2.73048
AT5G57030			-1.05103	-1.98417		-1.31871	-2.62333	-4.13829			-1.56375	-2.37718
AT5G57190			1.59088			2.11126	3.00322
AT5G57170				-1.8494			-1.59882	-3.12353				-1.91563
AT5G57150							2.03588	1.78135				1.62257
AT5G57140
AT5G57180				-1.82126		-1.35529	-2.45019	-3.15007			-1.47954	-2.46907
AT5G57220		3.35266	3.63491	3.93483		4.18902	4.66865		2.75602	5.19192	4.9404	2.54436
AT5G56870				2.5909				4.19012				2.56562
AT5G57050				1.5195			1.48033	2.47452				2.28145
AT5G56600
AT5G56850				-2.43932			-2.88033	-6.24384				-3.58481
AT5G56750								2.19467				1.12424
AT5G56860				-1.7031		-1.78101	-2.96199	-5.18491			-1.55792	-2.73432
AT5G56350			2.05093	2.9367		1.37427	3.85236	3.65045			2.70113	3.36043
AT5G55990				-1.58333				-2.52993				-1.03666
AT5G56340		1.69288	2.18878	1.45025		2.34811	2.57684	1.97406		1.83677	2.84768	1.43155
AT5G55710				-1.51463			-1.96086	-3.6461				-1.55255
AT5G55930
AT5G55970			1.21391	1.50752	1.42495		2.52042	3.04739				1.94279
AT5G56040				-1.57758		-1.97193	-2.93616	-4.18752			-1.90214	-2.98442
AT5G55530
AT5G55560			1.76882	2.05662		1.43759	2.47169	3.48315			1.45093	3.02845
AT5G55740			-1.58557	-2.39282		-1.71822	-3.16783	-4.21422			-1.33632	-2.29795
AT5G55090												3.07858
AT5G55120											-1.41596
AT5G55210				-1.36915		-1.08865	-1.49243	-3.21558				-1.60725
AT5G55220				-1.88274				-4.5902				-1.88545
AT5G55230				-1.23938			-1.57415	-3.19748				-1.73328
AT5G55200			1.44029	3.12805			3.22935	4.00186			2.02786	3.20923
AT5G55100
AT5G55050										-1.55098
AT5G54730			1.17397			1.41421	1.47427	1.62434		1.38672	1.82626	1.43842
AT5G54840			1.9978	2.68812		1.84336	2.81486	3.35196			1.46923	2.95919
AT5G54850			1.98512	2.79505		2.46896	3.45737	3.38104		1.42004	2.24074	2.89472
AT5G54980				-1.60044			-1.54958	-3.99522				-1.56009
AT5G54940		1.35467	2.22729	1.30579		2.3145	3.05691	2.54645		2.11911	2.81684	2.13963
AT5G54270								-3.13865		2.05162		-1.8662
AT5G54250			-1.12523			-1.75073	-2.28647			-1.19488	-1.50367
AT5G54500			1.48203	2.73577		1.34438	3.18573	3.44261			1.71453	2.7967
AT5G54490		4.43725	5.16769	4.43929		5.05342	6.51392	3.05182		4.85205	4.99406	2.57473
AT5G54610
AT5G54600								-1.39083
AT5G54650			2.20998	1.51371		2.22484	3.32271	2.73585			2.44815	1.6053
AT5G54630				-1.29028		-1.37632	-3.3018	-2.65037				-1.92962
AT5G54380				-1.2348				-2.51452				-2.24302
AT5G54290				-1.0001				-1.31222
AT5G53880				-1.96503			-1.71743	-4.13366				-2.96981
AT5G53940				-1.30199			-1.40266	-2.04394				-1.33931
AT5G54170							2.37303	1.81254			1.39889	2.03131
AT5G54160			1.71952			1.34555	3.5082	1.67548
AT5G53970	1.52659				1.11043			1.62546	1.36081			1.11509
AT5G53710
AT5G53490				-1.68627			-1.43968	-4.4936				-1.75054
AT5G53830						1.73838		1.22493				1.96837
AT5G53860				-1.53587			-1.38472	-2.81283				-1.64875
AT5G53870										-1.83692
AT5G53580			-1.18982	-2.05723		-1.16901	-2.32031	-5.0499				-2.3602
AT5G53590			1.54237			1.74439	2.93419	2.22661			1.69568	2.25347
AT5G53360								2.6008				1.7423
AT5G53370								-1.4945				-1.1839
AT5G53550								-1.80246
AT5G52920								-1.17955
AT5G52960				-1.13871			-1.27241	-1.58428				-1.49462
AT5G52970				-1.60774				-3.36027				-1.29136
AT5G53110			2.30451				2.12172
AT5G53160						-1.1066	-1.70883	-2.04337			-1.38456	-1.26688
AT5G53170			-1.02147	-1.29072		-1.18476	-2.16908	-4.11093			-1.01188	-2.2301
AT5G52540								-1.21317				-1.07922
AT5G52760		4.27224	5.4774			5.58216	5.63246			4.7348	5.90519
AT5G52780				-2.29967		-1.85606	-4.01008	-6.0686			-1.68783	-3.06148
AT5G52640			2.59855	2.77166			3.6243	3.27055			3.25093	4.65928
AT5G52420			-1.25447	-1.85242		-1.89203	-2.39792	-1.8234		-1.18272	-1.27801	-1.44894
AT5G52440				-1.49148			-1.19791	-3.0384				-1.85036
AT5G52520				-1.01945				-2.20923				-1.27408
AT5G52190
AT5G52510								1.71763				1.39583
AT5G51720								-3.0945		2.72196	2.80757
AT5G51820				-1.87741				-2.08947				-1.35974
AT5G51830			3.17129	4.23668		2.27253	4.57404	4.15995			2.93392	4.20578
AT5G52050	2.91808	3.14747	3.73513		2.79864	4.21216	3.93911			2.75492	3.31736
AT5G51970				-1.12285			-1.82705	-2.69967				-1.48895
AT5G52100			-1.06388	-1.75773		-1.55869	-2.55831	-5.01049				-2.33001
AT5G51540		-1.34026	-1.63224		-1.04401	-1.46228	-1.53959
AT5G51550				-2.10804			-2.29166	-5.52166				-3.69867
AT5G51440			6.80313	7.00197			8.36157	4.15052			7.94223	4.72905
AT5G51110				-1.54798				-2.81712				-1.66061
AT5G51020								-1.6093				-1.01041
AT5G50915				-1.99272			-2.39422	-6.07418				-2.0076
AT5G51060		5.96839	9.32103	7.31761		10.3885	11.6476			4.89296	9.01015
AT5G51070			2.568	3.33169		2.24419	3.91973	3.76791			3.21549	3.55351
AT5G51010				-1.43828				-2.98601		1.08021	1.08	-1.52025
AT5G50780				1.2851			1.06861	3.10371				2.94419
AT5G50380								1.535				1.07414
AT5G50420				-1.18307				-2.35709				-2.15439
AT5G50460							1.39861	1.92923
AT5G50560
AT5G50570
AT5G50760				4.92501				8.69818				6.21179
AT5G50100	1.0341							-2.21139	1.05205	1.08877		-1.50482
AT5G50160			-2.04959			-1.73667	-4.23512	-2.80327		-1.67376	-2.65672
AT5G50180							-1.97652	-2.76089			-1.06204	-1.51994
AT5G50230								1.45899
AT5G50280				-1.33113			-1.76547	-2.88252				-1.59417
AT5G50210			1.16097				1.47664	1.41306		1.15567	1.42988	1.76474
AT5G50200		2.02393	3.61854	2.40135		2.41602	3.36339	1.89292		1.73481	3.4288	2.10883
AT5G50250				-1.03334				-1.66329
AT5G49980			-1.00147	-1.17216		-1.12975	-2.07137	-2.79908		-1.05055	-1.58012	-1.67105
AT5G49970								-1.60522				-1.07353
AT5G49690				5.78007			5.89761	7.28911				7.27426
AT5G49700				3.8932	2.50474		4.61698	4.72743				3.90825
AT5G49730					1.96961	-2.46515	-3.55907	-6.95067				-2.35943
AT5G49740						-2.06346	-3.12324	-6.36156			-1.71917	-2.89243
AT5G49910				-1.02344			-1.00715
AT5G49280						2.24883	1.65924					1.72711
AT5G49450					1.79916			3.29912
AT5G49480	1.73623	2.57306	3.90821			3.48571	4.25405	2.40815		2.59989	2.92985	2.16744
AT5G49520		3.54037	4.86285			5.20208	5.87583			3.15356	4.58613
AT5G49570			1.11023	1.3543			1.1115	1.71474			1.00148	1.69975
AT5G49360					2.91933
AT5G48790				-1.6452		-1.27812	-2.30065	-4.04181				-1.93895
AT5G48880												1.57157
AT5G49030				-1.77967				-2.89072				-1.65824
AT5G48930							1.13752
AT5G49100				-1.33238			-2.48277	-5.09491				-2.43566
AT5G48460							-1.292	-3.9771				-2.22023
AT5G48570												1.83892
AT5G48590						-1.03038	-1.6207	-1.40634				-1.20046
AT5G48730			-1.57754	-2.1722		-1.80017	-3.37301	-4.91988			-1.56366	-2.36908
AT5G48540		2.669	2.92089			3.59946	4.31133			3.29397	3.89708
AT5G48300				-1.02776								-1.01016
AT5G48220				-1.63866			-1.23829	-3.63141				-1.79307
AT5G48400				5.35299			8.32146	4.55569			4.51737
AT5G48410				3.71216			5.90006	5.05196
AT5G48430
AT5G48180			2.36359	2.88773			3.47138	4.46572			2.72665	3.234
AT5G47910		1.66602	2.451			2.76572	3.32615	1.47955		2.70029	3.21754	1.54015
AT5G47780							-1.62976	-3.54991				-1.93821
AT5G47610				-2.32734		-2.6715	-3.27178	-7.49092				-3.59089
AT5G47635
AT5G47650
AT5G47730			2.58017	3.53569		2.09774	4.03715	3.96855			2.22487	3.54245
AT5G47740							9.35396	5.48856				6.54051
AT5G47820							-1.37331	-2.89776				-1.88277
AT5G47200			1.96986	2.0021		1.70964	3.00977	3.17143		1.11584	2.14121	2.6043
AT5G47240								2.84077		-3.17633		5.12355
AT5G47190				-1.37634				-2.1676				-1.15983
AT5G47330				-3.05425				-4.77374			-2.98277	-4.47821
AT5G46910		3.07631	3.98586	2.1578		4.73135	5.36547	2.48148		3.07963	4.14269	2.32098
AT5G47020							-1.28712	-3.29389				-1.3325
AT5G47050				1.29174		1.67417	2.29187	3.15131			1.37316	1.96947
AT5G47070		2.15115	3.31104	2.81479		3.39287	3.98582	3.06406		2.94287	3.71809	2.94026
AT5G46960
AT5G47100
AT5G47110				-1.44196			-1.29679	-3.49196				-1.91455
AT5G46520		1.34779	1.78338			1.99168	1.33177				1.2995
AT5G46570				-1.50543			-2.49794	-4.13008			-1.03721	-2.25612
AT5G46580			-1.48328	-2.12365			-2.66735	-3.32881				-1.34154
AT5G46700							-1.67751	-2.92679				-1.94414
AT5G46780		1.24173	1.42619			2.012	2.25001	1.87148			2.00104	1.30754
AT5G46840						-1.12939	-1.12307				-1.26885
AT5G46450				-1.05978			-1.02184	-2.486				-1.4557
AT5G46110							-1.47553	-3.17692				-1.79126
AT5G46240
AT5G46270			-1.00196	-1.55024			-2.29634	-4.70492			-1.00949	-3.084
AT5G46330								-1.42497		1.24685
AT5G46350			2.27073			2.66638	3.74393	2.81773
AT5G46410								1.39375				1.14865
AT5G46290
AT5G46420				-1.15593				-2.15968				-1.2016
AT5G45820				3.67504					6.42296
AT5G45750		2.08823	3.61918	2.52841		3.27887	3.6471	2.65612		2.87164	3.66528	2.79959
AT5G45840		2.77696	3.80831	2.38472		2.3304	3.08856	2.57894		3.58307	4.4672	1.76953
AT5G45930				-1.6112			-1.78653	-4.2999				-1.68904
AT5G45950				-2.68539			-4.10798	-7.26766				-3.99012
AT5G45900				1.19057			1.60816	2.26087				1.91382
AT5G46050
AT5G46080		3.65981	4.92583	3.74921		4.9765	5.37739	2.72669		3.65665	4.85717	2.39317
AT5G45710			1.39342			1.5877	2.37265	2.30844		1.16291	1.71017	1.96177
AT5G45650							-2.26381	-4.33312
AT5G45680				-2.20865			-1.47132	-3.87697				-2.03746
AT5G45340	3.45197	3.64595	2.86339			4.39026	2.28022		2.10287	3.74132	2.77647
AT5G45280		2.12903	3.30791			2.9295	3.91551	1.83738		2.2957	3.39078
AT5G45380
AT5G45000			2.502	3.49998		2.68902	3.9043	2.88235			2.85635	3.11455
AT5G45080			2.14414								1.72353
AT5G45090		4.46314	5.60114	5.35324			8.37745	5.4611			6.56463	4.54979
AT5G45110		1.97667	2.29466	2.43856		3.26131	3.44804	3.12933		2.64815	2.88369	2.28513
AT5G45130			1.95842	1.50864		1.5076	2.5744	2.58649			2.17787	2.16448
AT5G45170				-1.06596				-2.16783				-1.41559
AT5G44990			6.09532	8.06091		7.64102	9.59705	4.97897			6.52033	4.63649
AT5G44520			-1.03787	-1.45201		-1.41698	-2.85978	-4.47803			-1.00064	-1.98196
AT5G44570								3.36201				2.90213
AT5G44650				-1.82515			-1.68034	-3.41216				-1.94995
AT5G44680							-3.86874	-5.55377				-2.79209
AT5G44580				-1.03126			-1.96357	-3.91559				-1.71106
AT5G44785				-1.09911				-1.15629
AT5G44790								1.19553				1.16783
AT5G44910			1.10083
AT5G44190				-1.30966			-2.1036	-5.30095			-1.68921	-2.45359
AT5G44130			-1.47138	-2.45501			-1.48192	-4.07665				-3.25064
AT5G44380								6.47856
AT5G44410			-1.63983	-2.17484		-1.95782	-3.22687	-5.282			-1.54738	-2.93532
AT5G44290			1.78798			1.53432	2.08227	1.02536			1.94738
AT5G44390							3.20862	2.06447
AT2G26010
AT2G26020
AT5G44480				5.38474			5.9301	6.31752				4.86394
AT5G44020				-1.60072			-2.51001	-4.89449				-2.86637
AT5G43930								1.03395				1.20215
AT5G44240				1.58744			1.85588	2.8302			1.19191	1.97238
AT5G43910			2.41283				2.39591				2.40717
AT5G43580
AT5G43700							-2.94222	-4.29593				-2.21705
AT5G43870				-1.79523			-2.14275	-4.24532				-2.50569
AT5G43750				-1.87545			-1.31077	-3.526				-1.93111
AT5G43850							-1.05345	-2.4541				-1.58306
AT5G43380				1.4696			2.21432	1.83964			1.76463	2.79161
AT5G43150	1.77407	1.21949							1.17675
AT5G43170
AT5G43270				-1.24026			-2.21565	-3.59125			-1.75847	-2.80823
AT5G43350
AT5G42765				-1.32279				-2.59979				-1.47787
AT5G42940							1.91568	2.17821			1.23913	1.53463
AT5G42900	-1.49413				-1.69552					-1.50997	-1.4727	1.45421
AT5G42830		4.04697	5.40846	4.9102		4.50426	8.22929				5.62711
AT5G42750							-2.73719	-2.88077		-1.29795	-1.45938	-2.05077
AT5G42380		6.91406	8.25862	6.88505		8.79045	9.74977	3.99313		6.70092	9.72602
AT5G42240				-1.42784			-1.44318	-3.17568				-1.43429
AT5G42130			-1.15573	-1.66069		-1.16086	-2.16699	-2.203		-1.08085	-1.08108	-1.6586
AT5G42070				-1.96227			-1.74985	-5.16206				-2.22921
AT5G42030							-1.34839	-3.56327				-1.5024
AT5G42100							-2.49381	-4.74505				-3.16887
AT5G41990			1.23154	1.51098		1.14114	2.5011	3.2178			1.59777	2.48538
AT5G42270				-1.2054				-2.37686				-1.13144
AT5G42310				-1.51533			-1.73435	-2.96062				-1.76572
AT5G42010			3.28602	3.94545		2.51177	4.11472	4.58111			3.33666	4.03421
AT5G41610				5.08901				6.06335				4.99694
AT5G41680			4.77168	4.31684		4.37065	7.91932	3.32179		3.29869	5.67279
AT5G41730		4.44613	7.4839			6.76538	7.31966			4.08112	6.97907
AT5G41740		4.32036	5.27928	2.75212	2.73147	5.02062	5.78077			4.79535	5.96475	2.53343
AT5G41750		4.85291	5.84988	4.30209		5.67338	6.38885	2.67557		5.62649	6.70771	2.6224
AT5G41790								-1.21533
AT5G41900				-1.27747			-2.36423	-5.3151			-1.37939	-4.61238
AT5G41760								-2.47724				-1.58537
AT5G41050				-2.46085		-1.74825	-2.71465	-5.12188			-1.46088	-2.90654
AT5G41210								-1.44688
AT5G41180		1.87653	3.0571	1.36393		2.4857	2.4083			2.97907	3.57679
AT5G40880			1.00923	1.3984			1.94209	2.77622			1.48404	2.85011
AT5G49200							4.47537				3.44874	4.15524
AT5G40850	1.28205	2.14188	2.85255		1.31417	2.14531	2.81618		1.22626	2.46306	2.72985
AT5G40950				-1.60181				-3.342				-1.72165
AT5G41100		2.00658	2.90268	2.09401		3.03512	3.82254	2.23596		2.42653	3.60665	2.2074
AT5G40780		1.73259	2.64928	2.00078		1.98218	1.64053			1.78099	2.3242
AT5G40830				-1.56048			-1.54133	-3.72603				-2.6197
AT5G40760			1.40083	2.7323		1.29497	2.60568	3.09762				2.63574
AT5G40690				3.23634			3.29682	3.99529			2.74676	3.34008
AT5G40380				-1.84434			-2.21546	-4.49775				-3.23494
AT5G39670
AT5G39785		1.72779	2.43951	1.64828		3.11835	3.41305	1.93629		1.90638	2.99663	1.95488
AT5G39800							-1.02902	-2.69779				-1.54857
AT5G40080							-1.24279	-2.22142				-1.26762
AT5G40010				5.86637			5.99862	6.70048				5.00665
AT5G39520
AT5G39410				-1.34072				-1.67345
AT5G39580				5.58062		5.48729	6.41074				5.2891
AT5G39610				2.76613	2.96001			2.44865
AT5G39210			-1.47239	-2.82371		-1.80011	-3.53049	-5.0731			-1.73229	-2.48576
AT5G38900				5.9235		3.70851	6.16988	6.20413				5.40328
AT5G38980			-1.05038	-1.83692		-1.20752	-2.52133	-4.78155			-1.4052	-2.49348
AT5G38895			1.08217				1.10475	1.77183			1.29474	1.36211
AT5G39020		1.38206	2.01405	1.41817		1.74923	2.17797			2.29516	1.91238
AT5G39040				1.66453			1.03556	2.61326				2.22394
AT5G39080				-1.32698	1.12121		-2.38141	-3.05135				-2.00688
AT5G39050			2.73224	4.11416			4.58895	4.18806			2.67598	3.9308
AT5G38510			-1.36079	-2.38382		-1.22532	-2.23613	-3.68999			-1.15619	-1.18175
AT5G38660				-1.19731				-2.10865
AT5G38520				-1.91676		-1.10313	-2.11116	-4.22064				-2.13151
AT5G38710			2.97863	3.4297		1.94371	2.91155	3.72363			2.32321	3.45854
AT5G38780
AT5G37600			1.5785	2.11895			2.00923					2.39547
AT5G37260	1.37954			-4.59655		-1.4852	-1.81578	-2.56267			-1.55183	-1.19445
AT5G37360								-2.33772				-1.36237
AT5G37300												-6.10121
AT5G37490		6.32234	9.34349	8.14341		6.62752	11.4389			4.41881	7.24195
AT5G37540								-3.45719
AT5G37580
AT5G36930							-1.34779	-2.84118				-1.32878
AT5G36700
AT5G35970	1.32249	1.74587	1.22413		1.99659	1.18586		-1.85065	2.01664	1.75208		-1.63876
AT5G36120				-2.67357			-2.32483	-7.14316				-2.29751
AT5G36170				-1.47441			-1.31444	-3.11236				-1.70201
AT5G35790				-1.30387		-1.51921	-2.70928	-4.87322				-2.08271
AT5G35630				-1.4536				-2.6243				-1.1903
AT5G35735		3.77983	5.48294	4.15457		5.29375	6.8524	2.50642		4.39997	6.2325	2.48884
AT5G35480				-1.41863		-1.36842	-2.69458	-6.6573			-1.38934	-2.74511
AT5G35490							-2.5987	-5.8186				-2.75722
AT5G24430			2.25213			2.36059	3.29033	1.75983			2.36232	1.55549
AT5G24420
AT5G24490					1.05357		-1.06523	-3.41099				-1.19655
AT5G24540
AT5G24550
AT5G24590		2.57955	3.22035			3.51143	3.68578	1.97822		3.1682	3.89503	2.48572
AT5G24570				1.38171				2.84723				2.58373
AT5G24660	1.50498	1.88297	1.79883		1.84409	2.25531	1.86017		1.19604	1.07271	2.58276
AT5G24530
AT5G24090
AT5G24110		3.97857	5.00871	3.99172		4.56808	6.10337				4.27105
AT5G24150				-2.12605			-2.67423	-4.9581				-4.16679
AT5G24210				1.71044
AT5G24165				-1.49042		-1.21345	-2.22057	-3.01907			-1.106	-1.96954
AT5G24230
AT5G24300								-2.23988			1.10652	-1.0976
AT5G23850			1.31112	1.57667		1.88086	2.86617	2.24134			1.54978	1.86309
AT5G23920			-1.37846	-2.51337		-1.63293	-2.98234	-4.89758		-1.27822	-1.70269	-3.32099
AT5G23760				-1.39532			-1.08041	-2.74665				-1.9612
AT5G23820							-2.53578		-2.39998	-2.33012	-2.57351
AT5G23340						-1.13912	-1.07277				-1.21296
AT5G23490
AT5G23510			1.74185	1.40081		1.81029	3.06589	2.27217		1.86525	2.41348	1.96956
AT5G23590
AT5G22860
AT5G22920					1.86777		-2.75276	-2.9181			-1.93616
AT5G22830							-1.04743	-1.90431				-1.25689
AT5G23010								-2.36291
AT5G23020
AT5G23120				-1.21165				-1.67667
AT5G23060				-1.58547			-1.94234	-6.0704				-2.68393
AT5G22540		4.30773	5.0583	4.79387		5.84899	7.43733	4.49466			5.96889	3.79797
AT5G22570
AT5G22530			4.94593	4.13472		6.62337	6.26164			4.8218	5.34076
AT5G22620				-1.16819				-2.35928				-1.44228
AT5G22640			-1.27937	-2.18409			-2.07268	-4.5067				-2.26892
AT5G22630			1.86979			2.32003	3.12644	1.77234				2.35738
AT5G19140							-1.83022	-1.17253
AT5G22250		3.0633	3.69579	3.53813		4.75886	5.33448	3.42976		3.11194	3.11472	3.61914
AT5G22270			1.44255	2.41027			2.42777	3.58833				2.69261
AT5G22300				6.33633			3.96287	7.09988				6.5959
AT5G22280								2.11396				1.17318
AT5G19000				1.04355			1.40492	2.16846			1.16219	1.56281
AT5G19010							-1.28562	-1.89501				-1.19676
AT5G19110							8.54222	6.67093
AT5G18780			1.09139	1.77422			1.50743	2.46664			1.13026	2.19283
AT5G18400		2.0075	3.6792	2.94107		3.47844	4.77258	3.51764		3.00543	4.4915	3.3111
AT5G18490		1.22369	1.97992	1.79935		1.64475	2.6293	2.28504		1.87459	2.61183	2.60587
AT5G18660				-2.05481				-3.42947				-1.98452
AT5G18670	2.18643	1.00207		-1.86478	2.43254			-3.52062	2.0423	2.09485	1.35411	-3.98307
AT5G18100								-1.99302				-1.02604
AT5G18140						-1.03392	-2.04121	-4.19549			-1.37	-1.80644
AT5G18150			2.69117			3.03196	3.88772	3.08452		2.16502	2.49437
AT5G18270		4.08943	5.18825	5.77039		5.39439	7.5254	5.1465			5.72314	3.83741
AT5G17790								-1.24047
AT5G17870				-1.63242				-2.58819				-1.32045
AT5G17760			2.61637	3.52287		2.26231	3.54305	3.31245			2.94118	3.74444
AT5G17170				-2.10626				-3.24563				-2.08998
AT5G17310				-1.34828								-1.82356
AT5G17670				-1.78576			-1.52695	-3.81365				-2.26321
AT5G17330		3.02554	4.50625	5.95463			4.9897	4.54145			6.50797	2.95318
AT5G17380			2.20385	3.56798		1.82372	3.7625	4.05494			2.2644	3.63141
AT5G17230				-1.58555			-1.62199	-3.91537				-2.60177
AT5G17350		5.27266	4.82934			5.95502	6.24448			4.26921	3.98493
AT5G17300	4.13008	2.78014	2.26568	-1.71743	3.90331			-2.37246	3.03635	2.58483	1.41755	-2.76194
AT5G16570
AT5G15350	1.16277		1.21737		1.39493	1.46994	1.00985			2.0406	1.11604
AT5G16370				1.96086	1.178		1.54254	3.29807				1.6015
AT5G16340
AT5G16390								-1.64481				-1.11868
AT5G16540			-1.4188	-1.78294		-1.7651	-2.7584	-4.28119		-1.07056	-1.33445	-2.21781
AT5G16400							-1.28334	-4.15608	1.00823			-2.06949
AT5G14640								1.33389				1.12714
AT5G14650			-1.29637	-1.42316		-1.28533	-2.24316	-2.25619			-1.64323	-1.98869
AT5G14660				-1.41354			-1.41586	-1.80009				-1.53107
AT5G14700		2.75245	3.47112			4.62336	5.22462			2.45226	3.25432	2.19967
AT5G15130
AT5G15310			-1.75231	-2.02066		-2.4226	-4.02052	-6.36477			-2.2969	-3.17896
AT5G14420				1.59258				3.42076				2.14833
AT5G14410						-1.32376	-2.26163	-3.46426			-1.17627	-2.14
AT5G14320				-1.26352				-1.97722
AT5G13980				-1.14578			-1.05942	-3.51462				-1.82039
AT5G13930	7.5701			-4.33177	3.58523			-4.44226				-4.17552
AT5G14030								1.23093
AT5G13820							2.61514	2.31909
AT5G13460								-2.22267				-1.48553
AT5G13420		2.3925	3.04589	1.97322		2.97228	4.16106	2.14147		2.93815	3.97095	2.0924
AT5G13630	1.74952	1.65314	1.66657		1.59447			-4.07073		2.30482	1.62437	-2.30133
AT5G13720								-1.08462
AT5G13760								1.91296				1.24348
AT5G13750				2.78798	-1.28635		2.50641	4.75978				3.98064
AT5G13710
AT5G13730			-1.97379	-2.41189		-2.35029	-3.92096	-5.08157		-1.46751	-2.24422	-2.38116
AT5G13650				-1.86105			-1.70317	-3.12322				-1.94231
AT5G13770							-2.40905	-4.60044				-2.52681
AT5G13800				1.46012			1.082	2.09978				1.96532
AT5G13400			-1.09445	-1.52352			-2.47576	-4.80568				-3.30691
AT5G13410								-1.22087
AT5G12930		2.81019	4.78292	5.35086		4.90606	6.61982	4.28296		3.62087	5.8303	3.7829
AT5G12950						-1.34131	-2.71728	-3.95343			-2.29247
AT5G12960
AT5G13000								-1.16224				-1.43359
AT5G12860								-2.20893		1.15664	1.36605
AT5G13200		3.12837	4.72118	4.61865		4.2689	5.5696	4.15669		3.3196	5.45139	3.58839
AT5G13320		3.52198	5.33219	4.03397		5.89404	6.02964			3.40407	5.86614
AT5G13330								6.0948
AT5G13190		3.45841	4.69941	3.93504		4.46721	5.56128	3.84363		3.54743	5.32501	3.04881
AT5G13310			1.08977				1.43175	1.94949			1.13588	1.62109
AT5G13220			3.3655			4.32652	5.13455	3.62006				3.33298
AT5G13360						-1.06861	-1.1234				-1.23645
AT5G13370				1.5147			1.74688	2.76151				2.32823
AT5G11970		1.45948	2.32554	1.98842		2.45239	2.81347	1.85062		1.54259	2.87812	2.05696
AT5G12150				-1.2947			-1.29475	-3.17561				-1.9081
AT5G12130								-2.09404
AT5G12250								-2.03566
AT5G12880		4.39284	4.4017	4.84964		4.85063	5.51071	4.04197		3.95865	5.24011	3.78185
AT5G11650		2.26985	3.08391			3.63244	3.48401	1.95178		2.92954	3.22587
AT5G11720								-1.33518
AT5G11790				-1.51396				-2.85761
AT5G11670			3.03765	3.18419		2.82339	5.07365	3.12371		2.1258	3.85488	2.88464
AT5G12030								6.40942
AT5G11420							-3.25333	-4.01966				-1.88266
AT5G11450				-1.67509				-2.86177				-1.34985
AT5G11580							-1.41679	-3.08223
AT5G11480				-1.42051				-3.20119				-1.40111
AT5G11000		2.23952	3.35301	1.38874		2.94421	2.98153			2.01313	3.50164	1.32385
AT5G10810								-1.15156
AT5G11210				5.87347			7.96372				6.92466
AT5G11260				-1.35197			-1.00446	-2.5714				-2.1595
AT5G10480								-1.56119				-1.36635
AT5G10470			-1.12042	-2.06763		-1.25002	-2.29986	-4.08411				-2.40736
AT5G10380								-2.39221
AT5G10520				5.11835		2.42681	4.6937	4.72887				5.50846
AT5G10560							-1.6829	-3.21158			-1.10086	-1.60854
AT5G10760								-3.32833
AT5G10820			1.29887			1.09662	2.00626	1.16056			1.71514
AT5G10300								4.37778		-2.59645		1.84172
AT5G09660				-1.59954		-1.20031	-1.81579	-3.21849				-1.69265
AT5G09730								-1.84075				-1.87796
AT5G09590				1.71266	-1.29051		1.14418	3.036				2.97322
AT5G09870				-1.976				-3.02941				-1.74013
AT5G08260				-1.12028			-1.03361	-2.49114				-1.2145
AT5G08650				-1.41833				-3.32241				-1.47294
AT5G08560				1.23381			1.45643	2.33646				1.64048
AT5G07920			1.18662				1.32501	1.19172			1.4256	1.35066
AT5G08050				-1.79029			-1.38678	-3.57548				-1.7816
AT5G08240		3.06967	4.55905	4.13764		3.43123	4.48429	3.23177		3.67646	5.04729	3.14357
AT5G07440			2.74461	3.73539		2.22635	4.71898	5.53515			2.66178	4.0497
AT5G07580				-2.01947			-2.10444	-4.16358				-2.22456
AT5G07240			-1.08853	-1.4462			-2.1758	-3.87614			-1.54491	-2.27209
AT5G07340
AT5G06750			1.03814			1.15953	1.02191
AT5G06700								-2.12119				-1.11992
AT5G06760
AT5G06690			-1.31656	-1.65131		-1.30062	-2.70912	-5.47485			-1.64389
AT5G07010				4.65049			6.12644	5.92606		-6.15754		6.07732
AT5G07100			2.02275	2.50947		1.9288	3.51259	2.95699			2.32022	2.88754
AT5G07020				-1.5492			-1.05398	-3.73391				-1.58616
AT5G06320		2.75264	4.0869	2.88886		3.00786	4.3245	2.77336		3.1306	4.09829	2.51187
AT5G06570		1.48155	1.33027	1.62686		2.39081	2.6793	2.51427	1.85083			2.03302
AT5G06530				-1.26891			-1.61326	-3.52702			-1.55505	-2.39164
AT5G06790			-1.46063	-3.69042		-2.32871	-3.90576	-5.87782			-1.74653	-3.7024
AT5G06110								1.43995				1.24736
AT5G06190	1.11761
AT5G06290				-1.40276				-2.36184				-1.31768
AT5G06280							-1.16937	-1.30987
AT5G05730			1.21191	2.98484		1.7415	3.39851	4.6623			1.4956	3.79012
AT5G05690						-1.62091	-1.79474	-2.12818		-1.34886	-1.59132
AT5G06060				-1.36111			-1.61458	-3.69437				-1.80455
AT5G05440		2.26094	2.82919	1.91237		2.18195	2.39927	2.1221		2.99201	3.21731
AT5G05410			3.48709	3.25161		3.28549	4.76446	4.40622			3.81706	4.19928
AT5G05600							4.05914	5.83913		-3.60679		3.22026
AT5G05340								5.39639
AT5G05140		1.17722	1.55213	1.24732		2.10812	2.35024	2.1622			1.70489	1.74172
AT5G04900								-1.90326				-1.16072
AT5G05100				1.15118			1.4105	2.36105				1.84449
AT5G05190		1.8486	2.68363	3.1277		2.70613	3.87266	3.07283		2.05682	3.32878	2.58968
AT5G05200								-1.5257
AT5G05170								-1.51433
AT5G04720			1.04606							1.41802	1.28126
AT5G04910
AT5G04950	1.61895							-1.94968	1.81703			-1.84201
AT5G04540			1.44451	1.22157		1.24656	2.06887	2.36736			1.84874	2.03149
AT5G04490							-1.34286	-3.27171				-1.05736
AT5G04810			-1.37847	-1.73521		-1.57132	-2.67744	-4.45153			-1.21667	-2.18168
AT5G04760
AT5G03900							-1.08609
AT5G04040								1.27164
AT5G03940				-1.33993				-3.69023				-1.77603
AT5G04440				-1.09456			-1.51215	-2.3853				-1.60278
AT5G03760	1.52747			-1.55182			-2.03318	-4.74575				-2.89884
AT5G03430			-1.01777	-1.23051		-1.12324	-1.66018	-1.81614			-1.07003	-1.19268
AT5G03300								-1.01199				-1.0369
AT5G03650				-1.25167				-3.5373				-1.70703
AT5G03700
AT5G03610				4.1142		1.88773	4.17087	4.14134			1.77314	3.60722
AT5G03160								2.14765
AT5G03320			1.49958	1.19743		1.09693	1.93653	1.42113			1.28707	1.16099
AT5G03350						-4.185	-5.54155			-4.11552
AT5G03520
AT5G02940			-1.32468	-2.09061		-1.40027	-2.88659	-4.08191			-1.80726
AT5G02890				-2.22965			-3.78391	-5.33667				-3.35987
AT5G02780			6.6416	7.05696		7.78294	10.8572	5.37918			8.62575
AT5G02830				-2.26938		-1.78849	-3.07728	-5.39567				-2.88743
AT5G02710				-1.57784			-1.81335	-2.14886				-1.31466
AT5G02480						-1.02767	-1.38556	-1.4756				-1.34697
AT5G02230				-1.2415								-1.27597
AT5G02120				-1.54773			-2.26387	-4.79582				-2.27424
AT5G02160				-1.14806			-1.68521	-3.42302				-1.45397
AT5G02100				2.12334			2.0728	3.70846			1.09602	2.50511
AT5G02020
AT5G01540
AT5G01820	2.20975	3.00635	2.99353		2.14179	2.76681	3.19148		1.54176	2.37175	3.97965
AT5G01830			2.30242	3.0441		2.84945	4.66291	3.77804		1.54917	3.02048	3.38178
AT5G01920				-1.68912			-1.83968	-3.99325				-1.97532
AT5G01980			1.57129	1.44095		1.16676	1.89246	2.39915			1.48091	1.72031
AT5G01530								-1.91564				-1.2116
AT5G01590				-1.35924				-2.71282
AT5G01340			1.94696	2.67529		1.81854	3.36541	4.75554	1.29991	1.53959	2.44966	3.38749
AT5G01410				-1.00346
AT5G01550		3.28868	5.11859	4.92664		4.38671	7.20805				4.71657
AT5G01560
AT5G01500						1.06891	1.4167	2.61488				1.02635
AT5G01380		4.82743	7.33427	6.70263		7.44595	11.4428	4.71624			9.39629
AT3G63410				-1.47407				-3.00512				-1.65834
AT3G63490				-1.23925				-2.28523				-1.26305
AT5G01020							-1.60976	-3.47343			-1.02002	-1.78318
AT5G01040			2.76411				3.54267	2.84395		3.27371	3.30495	2.91138
AT5G01050							5.75157	4.2178				4.54065
AT5G01090							-1.49992	-3.56277				-1.70541
AT5G01220				-1.4489			-1.57662	-2.08435				-1.06971
AT5G01210
AT3G63520								-1.80353
AT3G63120								-2.37295				-1.68501
AT3G63170				-1.22782				-2.36423				-1.61016
AT3G63160				-2.6956			-1.58699	-3.08629			-1.27338	-2.60895
AT3G63140				-1.62992				-3.05717				-1.3364
AT3G63310			1.15204	1.76635		1.15743	2.02864	3.16727			1.61146	2.54679
AT3G63210						-2.4302	-3.57829	-2.74198		-3.06122	-3.71075
AT3G63190				-1.42528				-2.59507				-1.36461
AT3G63380			3.56738	5.87898			5.34055	4.9496			4.29419	5.21507
AT3G62820						-1.02291	-2.37143	-2.40595
AT3G62630							-2.37062	-1.66141			-1.48149
AT3G62650						-1.11316	-1.80611	-2.25228		-1.15462	-1.6525
AT3G62590			3.01883	2.98025			3.33936	3.98165			3.17795	3.45712
AT3G62720		2.10827	2.80285	2.35825		3.55914	3.76782	3.34108		2.75123	3.32028	2.83882
AT3G62910				-1.72997			-1.04484	-2.78219				-1.38829
AT3G62950						-1.40057		-3.2068			-1.05883	-1.16177
AT3G63010			2.23996	1.69774		1.8434	2.8948	2.03605			2.50873	1.86869
AT3G63050												2.45584
AT3G62410			-1.21702	-2.63622		-1.52924	-3.11764	-4.10775			-1.10648	-2.13563
AT3G62550			-1.92757			-2.73057	-4.62519	-5.34358		-2.26783	-3.59761
AT3G62660							-1.53474
AT3G62700							-1.8866			-1.04654	-1.44159
AT3G62750			-1.27983			-1.38869	-2.4406	-4.62481		-1.03042	-2.02212	-1.47193
AT2G47650			1.27769	2.12851		1.25534	2.1413	2.39226				2.50528
AT3G62830							1.56194	1.71804
AT3G61870				-1.46401				-2.09457				-1.58665
AT3G62150		2.45244	3.16429	3.34776		3.16842	4.37219	2.73576		4.32372	4.01291	3.01622
AT3G62260		2.75893	3.89785			4.05672	4.97829	2.58749		3.16695	4.42477	2.27173
AT3G62110				-1.32512			-2.03275	-4.27333				-2.05487
AT3G61890
AT3G61640		2.06224	2.75495			3.54211	4.06542	1.93164		3.00507	3.96988	2.06517
AT3G61630			1.6808	2.42727			2.94118	2.58558			2.61563	2.53744
AT3G61820							-1.88513	-2.95111		-1.0961	-1.14384
AT3G61930								9.8295
AT3G62030				-1.2457				-1.23949
AT3G61220				-1.53514			-1.61456	-3.65289				-2.47821
AT3G61150							-1.32355	-2.08937				-1.36936
AT3G61490							-1.76287			-2.26954
AT3G61460							-1.72868	-1.61126
AT3G61580
AT3G61430							-2.11979	-2.83159
AT3G61550						-1.17017	-2.54114	-4.64575				-2.24437
AT3G61390			5.67674	6.4418		4.16252	7.73447	6.26454			6.44437	3.88723
AT3G61190		4.63986	5.26972	4.92853		6.49219	7.45181	3.76335		4.50515	5.72233	3.92169
AT3G61080				-1.36567				-2.68037				-1.49809
AT3G60450			1.02731	1.64662			1.78605	2.37333				1.72418
AT3G60630			-1.08085	-1.62194		-1.29111	-2.28915	-2.33194			-1.17973	-1.92486
AT3G60680			1.50565	2.1395			2.78258	3.30366			1.79173	2.40579
AT2G45470			-1.67669	-2.32807		-1.47984	-3.03699	-4.91612			-1.4453	-2.87478
AT3G60750				-1.24127				-1.06664
AT3G60420
AT3G60290								-2.93075				-1.77193
AT3G60300
AT3G60260			2.07729	2.56545		1.75096	2.76656	3.55327			2.34523	2.93297
AT3G60320							-1.64548	-3.34563				-2.25956
AT3G60370				-1.07837				-2.29208				-1.2548
AT3G60540			3.16452	2.84097		2.76162	4.5593	3.89611			3.91369
AT3G60140								9.1712
AT3G60120				6.23182			7.0192	7.14462				5.26864
AT3G59660			1.51257	1.20661		1.3951	1.88485	2.05263			1.47964	1.61917
AT3G59700		2.46856	3.66993	2.94681		3.53004	4.43825	2.8527		2.32564	3.95672	2.33065
AT3G59280			1.1396			1.14018	2.08915	1.63763			1.57684	1.50642
AT3G59350			2.50582			2.43086	3.46989	2.71188		2.11926	3.03715	2.765
AT3G59040				-1.36224			-1.4001	-2.30088				-1.69835
AT3G59060		1.4243	1.80456	1.24647				-2.06023		1.68016	1.63732	-1.21634
AT3G59080	1.95229	3.09759	3.33267	2.231	2.46307	3.68142	3.99641	2.06301		3.52017	3.53427
AT3G59220
AT3G59310				-1.16533				-3.44243				-1.24468
AT3G59320								-1.48071				-1.48764
AT3G59400					1.53735							-2.17078
AT3G58990
AT3G58600			1.67026	1.84509		1.36365	2.36731	2.69581		1.05362	2.07781	2.31176
AT3G57880		1.68118	3.18209	2.26721		2.65467	3.59411	2.97216		2.33891	3.49481	2.85588
AT3G58140								-1.45993				-1.05625
AT3G58620								-1.85099
AT3G57630				1.06673		1.08775	1.60459	1.97801			1.00466	1.28226
AT3G57950
AT3G57390								2.30612				1.68746
AT3G57280			2.43852	2.06347		2.17614	3.43367	2.50938		1.31323	3.03275	2.29088
AT3G57460			3.52297	2.66693		3.77261	4.33205				3.40303
AT3G57480			1.44736	1.03287		1.33513	1.83535	1.72649			1.08564
AT3G57450		3.57411	4.46568	3.52646		5.26015	5.72424	2.515		4.26837	5.08895	2.54146
AT3G57520				1.86086				4.22586				3.44313
AT3G57550		2.42903	3.12477	2.09541		2.81579	3.18209	1.88825		3.17756	3.43781	1.65113
AT3G57780								-2.81751				-1.28909
AT3G57380				3.56229			3.69201	5.67296				3.91151
AT3G57090			1.89887	2.58672			2.92534	3.69465			1.73537	3.22028
AT3G56940	1.19385	1.25437	1.11161		1.40258			-3.90525	1.18733	1.21256		-2.10063
AT3G57040				-1.09536			-1.61039	-2.85262			-1.2215	-1.95684
AT3G57190			-1.40957	-2.15527		-1.61578	-2.27689	-1.63144			-1.23426	-1.19705
AT3G57240
AT3G57320
AT3G56630							-1.20463
AT1G34540
AT3G56650				-1.41142			-1.00787	-2.89139				-1.46636
AT3G56400				3.01514			2.41036	3.69574				3.62977
AT3G56620								1.12867				2.16955
AT3G56080						-1.79017	-2.54478	-1.71879			-1.55697	-1.89648
AT3G56200		1.87511				1.03698	1.25968	1.59351	1.14414
AT3G56290	1.55052			-1.67256			-1.43569	-5.10502	1.38565			-2.63961
AT3G56240					1.03711			-1.73685
AT3G56040			-1.20399	-1.31702		-1.38771						-1.50863
AT3G55890			2.45464	2.82272				5.89904				3.16806
AT3G56010				-1.67255			-1.94841	-4.76776				-2.00809
AT3G55980	3.17524	4.39331	4.69413	2.60157	3.23777	4.58396	4.53025			4.63085	4.40923
AT3G55740
AT3G55640							1.2563	2.01975				1.79564
AT3G55630		-1.11576	-1.65097	-2.89488		-1.99929	-3.01112	-2.50874			-1.49236
AT3G55800			-1.28707	-2.13699			-2.41522	-5.24212				-2.60527
AT3G55950		3.49582	4.2082	3.04174		5.12119	5.26999	2.61635		3.5098	4.38919	2.41083
AT3G55970								6.71453
AT3G55840		4.85081	6.19561	4.75444		6.57817	7.55897			5.24357	6.60114
AT2G39800							-2.15409	-2.34636
AT3G55610
AT3G55330				-1.79233				-2.57363				-1.24928
AT3G55270				1.3497			1.70384	2.43896			1.20336	1.63124
AT3G55450							1.49784	1.08959				1.72354
AT3G55470			2.55359	3.35509		2.80685	4.40694	3.93377			2.7515	3.24895
AT3G55500							-2.21239	-2.73172			-2.02244
AT3G55360				-1.05529			-1.52946	-3.57707				-2.1636
AT3G55430		2.3525	3.01277	3.7326		3.4368	4.32855	4.3107		2.70554	3.69885	3.62961
AT3G55600			1.57232	2.41003			2.71135	3.92604			1.73144	3.09294
AT3G55250				-1.05402			-1.44717	-3.22435				-1.54216
AT3G54890								-1.4025		1.14603		-1.32573
AT3G54900								-2.31698				-1.92086
AT3G55040				-1.19981							1.02442
AT3G55150
AT3G54950			2.54265	2.91626		2.2836	2.94963	3.78531			2.06791	2.65347
AT3G54960				1.68166
AT3G54640				2.57992		1.49151	3.01277	4.60968				2.83956
AT3G54620			1.34383	1.71093			2.2033	2.69131			1.47899	2.27141
AT3G54850				1.09464			1.21631	2.27053				1.72548
AT3G54920				-1.42203			-1.19645	-3.62005				-2.18457
AT3G54210				-1.31202				-2.54387				-1.1918
AT3G54150		4.33759	5.45499	6.95358		5.84913	7.24479	3.83183		6.15808	6.73345	3.86516
AT3G54050				-1.6062			-2.07793	-4.52044				-1.85873
AT3G54220							-1.84059	-2.39439				-1.85998
AT3G54420			3.36996	3.51279		3.24692	4.4974	3.64279			3.59693	2.51234
AT3G54400								-5.2654				-2.73515
AT3G53720								1.79019				1.73733
AT3G53960						-1.32452				-1.01796	-1.34405
AT3G54030		1.16091	2.02221	1.46499		1.90425	2.35722				1.97991	1.0588
AT3G53920				-1.52786			-1.85644	-3.60681			-1.00385	-2.05589
AT3G54090
AT3G53700			-1.29925			-1.2745	-2.71091	-2.82921			-1.33053	-1.76495
AT3G53400							-1.47396	-2.47778
AT3G53470				-1.16679			-1.65113	-2.78182				-1.61104
AT3G53600
AT3G53650							2.67823	2.58689
AT3G53670								1.10258
AT3G53460				-2.72243			-1.08466	-3.93824				-1.36579
AT3G53560
AT3G53420							-1.94681	-3.96458				-1.90766
AT3G53130				-1.76864				-2.1622				-1.22917
AT3G53150							5.18601	5.08762
AT3G53180				1.26828			1.62302	1.94675				1.88597
AT3G53230			2.63737	4.40427			4.60593	5.60337			2.42676	5.0281
AT3G53270						1.13089	1.14409
AT3G53260	2.6374	2.33755	2.68283		1.86736	3.62159	4.74858			2.36723	2.23961
AT3G52940				-1.40925				-2.85028				-2.69495
AT3G52840				-1.30595			-2.0795	-4.43573				-1.60986
AT3G52750				-1.9475			-1.4682	-4.4519				-2.35169
AT3G52770				1.21239				2.04408				2.34857
AT3G52870			1.70891			1.71952	2.34762			1.50188	2.3475	1.78862
AT3G52150				-1.78362			-1.27752	-4.81297				-1.73834
AT3G51950							-2.46678	-5.06254			-1.45095	-3.19512
AT3G52070
AT3G52155								-2.85548				-1.36327
AT3G52450		2.55991	3.08081			3.88335	4.26443	2.29467		2.17627	2.92269
AT3G52500							-1.51251	-1.25637
AT3G52400		4.48511	5.9228	4.52713		5.56682	6.6166	2.58556		5.01185	6.44863	2.77664
AT3G52430		2.85012	4.52265	1.84452		3.92333	4.35965	1.85116		3.08142	4.32511	2.13167
AT3G51520								-1.86369
AT3G51440
AT3G51730
AT3G51660			4.11396	5.05428		4.09197	6.87744	4.56659			4.74842	4.07829
AT3G51420			-1.28835	-1.73935		-1.83072	-3.20924	-5.79985		-1.06548	-1.69146	-2.17577
AT3G51090							1.30837	2.63023				1.38081
AT3G51330				2.71267				3.5096				2.67298
AT3G51450							4.221	3.40528				3.58923
AT3G51600				-1.1263			-1.09669	-4.06552				-1.81377
AT3G51510				-1.2719			-1.27362	-3.81229				-1.23842
AT3G50820				-1.0446			-1.34737	-3.6083				-1.72746
AT3G50930		4.71725	5.79364	5.10542		5.4055	6.47179	2.94787		5.05672	6.28997	3.14298
AT3G50790				-1.25397			-1.29564	-2.9046				-1.90275
AT3G50900			2.04176	2.11361		1.99951	2.73784	2.8849			2.20052	2.31069
AT3G50910			2.5795	2.29655		2.70174	4.01217	3.70124			3.19761	3.05857
AT3G50530				-1.26033			-1.66527	-2.81781				-2.05328
AT3G50440						-1.67522	-2.46742	-3.76463		-1.32742	-1.80706
AT3G50760			2.59016	1.89454		2.40619	2.9733				2.71907	1.91307
AT3G50685				-1.46243			-2.51305	-4.05794				-2.39341
AT3G50740
AT3G50260		3.22052	5.11878	5.01926		4.75705	6.4003	4.82693		3.28611	4.81508	3.91063
AT3G49840				-1.19955			-1.97888	-3.59333			-1.25366	-2.16771
AT3G49810					1.26501			1.11792
AT3G49720						1.5394	1.26587	-1.1041		1.02656	1.49832
AT3G49780			1.50729			2.15514	2.76413
AT3G49220								-2.73987				-1.56615
AT3G49620				6.56048			6.31398	5.74628				5.22119
AT3G49670			-1.29079	-1.99854		-1.40284	-2.27816	-2.75141			-1.442	-2.71788
AT3G49470				-1.735			-1.23012	-4.36582				-2.03678
AT3G49530		2.32637	3.10546	2.20026		3.04988	3.91663	2.79432		3.00878	3.8852	2.72179
AT3G49140				-1.14093			-1.58629	-3.12493				-1.82784
AT3G49160			3.8869			3.54288	5.18209	4.25439		2.87737	4.94803
AT3G49210				1.44864			1.88176	3.20522			1.67989	2.35632
AT3G49370			2.09748	1.43831		1.94171	2.1954	1.3596			2.22617	1.45871
AT3G48720				-1.48601			-2.1023	-4.93755				-2.79779
AT3G48730				-1.7425			-1.45397	-4.43984				-1.95276
AT3G48530										-1.18932	-2.00239
AT3G48570							1.60539	1.7612
AT3G48570							1.60539	1.7612
AT3G48780				1.46956			1.89946	2.72128			1.57999	2.35939
AT3G48790
AT3G48850				7.40446			8.3077	5.35931			5.70922
AT3G48890				2.09707			2.01748	3.68403				2.62912
AT3G48610								-2.097				-1.64376
AT3G48640		3.84953	5.44762	4.59217		5.75652	5.96934	3.62186		3.66664	5.69185	3.4688
AT3G48650
AT3G48200				-2.19692		-1.59022	-3.21009	-6.03071			-1.50954	-3.13932
AT3G48500				-1.15987				-1.80773
AT3G48460	1.1441			-1.7341				-1.52377				-2.24769
AT3G48450						7.11494	8.03046
AT3G48350				-2.25345			-1.93903	-2.88483
AT3G48420				-1.72592				-2.15324				-1.17346
AT3G48520							6.47941	6.29538
AT3G47730							1.09292	2.19469				1.90818
AT3G47780		2.75915	3.43742	4.19788		2.84571	4.09889	3.96017		2.49414	4.69754	3.05338
AT3G47800								1.73766				1.61581
AT3G47860				-1.52398				-1.80765
AT3G48020				4.97524			3.56308	5.70109				4.15948
AT3G47650				-1.52919				-2.43744				-1.35873
AT3G47450				-1.35996			-1.10316	-2.18798				-1.16538
AT3G47430			-1.34302	-2.10707		-2.40778	-3.58049	-6.13009		-1.16004	-1.77348	-3.48885
AT3G47295								-1.04227
AT3G47420	2.06723	2.56125	3.36123		1.61149	2.26102	4.46796		2.28289	2.67894	3.61643
AT3G47340
AT3G47540		1.57075	2.46193	2.35743	1.56697	3.4414	4.24556	2.74724		1.95366	2.20102	2.30321
AT3G47610
AT3G47470								-2.36405		1.50246		-1.45353
AT3G47560				-1.02939				-2.78557				-1.58839
AT3G47380
AT3G46780				-1.05217			-1.24637	-3.49641				-1.73449
AT3G47070				-2.001			-1.96332	-4.4955				-2.14334
AT3G47160												1.21942
AT3G46970				-1.9452			-1.23863	-2.56275			-1.44468
AT3G46930		2.51342	3.61277	2.91525		3.72584	4.57216	3.07692		2.96105	4.12581	3.14099
AT3G46620		3.26786	3.6847	2.44293		4.08065	4.13623			3.42799	3.51936	1.86668
AT3G46640							1.39619	1.95317				1.36324
AT5G59570				-2.33712							1.31065	2.29109
AT3G46540							-1.04577	-1.47642				-1.24998
AT3G46690							4.83138	4.35064
AT3G46510								1.45713
AT3G46660							10.1465
AT3G46280				5.2687			4.8179
AT3G46290
AT3G46130				-2.23589			-2.33252	-5.12483				-2.85625
AT3G45780						-1.14143	-1.9576	-4.11678			-1.29194	-1.30121
AT3G45860								-2.38082
AT3G45970						2.62348
AT3G46070
AT3G45300				1.11376				1.15354		-1.07986	-1.08505
AT3G45290
AT3G45650
AT3G45660
AT3G45600							-1.5622	-2.17429			-1.65017
AT3G45040			2.78352	2.34958		2.35167	3.34145	3.31238		1.82701	3.24025	3.01156
AT3G45160								-2.5199
AT3G44735								-3.16754				-2.74933
AT3G44750		-1.80547	-2.5337	1.52412	-1.4466	-1.71724	-1.30911	2.51782	-1.55733			2.45518
AT3G44630		1.3628	1.85268			1.9052	2.43603			2.18343	2.59514
AT3G44720		2.3837	3.68487	2.76796		3.70088	4.58129	2.85827		2.37874	3.37973	2.18892
AT3G44400		2.42318	3.35073	2.08495		3.25291	4.12794	1.94107		3.10049	4.10615	1.76281
AT3G44020				-1.94912			-2.61678	-5.73318				-2.30014
AT3G43670
AT3G43720				-1.27158				-3.46419				-2.28368
AT3G43800				-1.0969			-1.70881	-2.95061				-2.15278
AT3G43540				-1.22362			-1.23652	-3.33143				-1.51531
AT3G43250			6.81898	7.45567		9.2899	11.2387				9.81415
AT3G43270
AT3G43230							1.07213	1.85531				1.55666
AT4G39890		2.09777	3.4856	2.85463		3.4412	4.57032	3.22235		2.88309	4.13944	3.02057
AT4G39950				1.41872				3.67056				2.37041
AT4G39980				1.70327			1.67454	3.1927				3.67079
AT4G39710			-1.19725	-2.14653		-1.82926	-2.89769	-4.98688			-1.14079	-2.19857
AT4G39780			1.44867				1.92799	1.25932			2.1506	1.08048
AT4G39830		3.29256	4.52612	3.22353		4.25754	4.74917			2.71308	4.4281
AT4G39800	1.0075						-1.23933	-5.11387				-2.1818
AT4G39840
AT4G39940								1.38122			-1.46517
AT4G40020		3.66134	3.95503	5.12394		6.0891	7.12223	2.84081			5.41194	2.84278
AT4G39390			1.19214	1.69373		1.16805	1.25012	1.95291				1.30286
AT4G39730
AT4G39210	1.12286							-2.18299
AT4G39400							-1.12061	-2.33492				-1.59669
AT4G39540
AT4G39620				-1.09124			-1.80668	-2.02449				-1.54533
AT4G39640		2.69318	3.65572	1.88319		3.95691	4.37967			3.76273	4.59906	1.74606
AT4G39670		6.21072	7.65966	6.16782		7.8437	8.68854			6.43385	8.09221
AT4G39030			4.28967	3.31589		4.81904	5.53741	2.92528			4.09282	2.77428
AT4G39040				-1.45005				-2.12345				-1.69974
AT4G38940		1.99335	2.7292	2.3274		2.71143	3.82292	3.55052		2.35934	3.7221	3.05415
AT4G38970				-1.72346			-1.45304	-3.76673				-1.96016
AT4G39230			1.69883	2.23055		2.33662	3.58115				1.51418	1.9274
AT4G39270							1.54518	2.46459				1.75539
AT4G39330				-1.45725			-2.06239	-4.98727				-3.1438
AT4G38690							-1.95849	-2.95745				-2.28456
AT4G38580								-1.85448			-1.28421
AT4G38620				-1.44966								-1.842
AT4G38860							-3.4354	-6.5422				-2.82399
AT4G38850							-2.88162	-5.4631				-1.90431
AT4G38770				-1.53138			-2.47375	-4.82853				-2.39635
AT4G38840				-1.6845			-3.44413	-5.82506				-3.29867
AT4G38430			-1.10825	-1.73171		-1.51297	-2.4654	-4.76696			-1.20901	-2.76581
AT4G37990								7.05739
AT4G38420						1.79387	2.66151	2.72036		1.50883	2.47408	3.08357
AT4G38540				3.18001			2.52301	3.98481				3.78878
AT4G38460								-1.55841				-1.13835
AT4G38290							-1.64029	-2.2951				-1.98415
AT2G45250							-1.04256	-1.67058				-1.31882
AT4G37930				-1.68729				-2.72598				-1.30728
AT4G37900			3.77628	3.78896		3.22701	5.02292	4.17455			4.07603	4.29794
AT4G38060						-1.0527		2.0407				1.12927
AT4G38160			-1.16578	-2.03744		-1.15469	-2.69477	-5.3132				-2.27482
AT4G38220								-1.86459				-1.37028
AT4G37800				-2.08939			-3.08648	-5.80732				-3.10058
AT4G37550	1.36086				1.34651			-3.772				-2.58559
AT4G37290		5.19715	5.32078	8.31873		6.41864	8.14345	5.35121		5.61017	6.42038	4.09585
AT4G37370		4.67577	6.93289	7.07977		6.38414	9.55201	4.03053		4.13225	7.44599	4.01693
AT4G37560						-1.28237	-1.89956	-3.28335			-1.24405	-2.33143
AT4G37300							-1.10855	-1.97593			-1.2756	-1.45893
AT4G37470						-1.2352	-1.97216	-2.66144		-1.50531	-2.15294
AT4G37710				6.12387			8.31562	6.70677				4.9549
AT4G37610	2.73788	2.37022	2.99682		3.07346	3.42436	3.3451			2.5094	2.76506
AT4G37640		2.16045	3.38635	2.36994		3.31275	4.05494	1.92199		2.85151	4.00246	2.35617
AT4G36250				-1.00003			-1.12717	-2.52332				-1.39272
AT4G36220				1.06029				1.08244
AT4G36360				-2.04068			-2.11803	-4.85364				-2.80173
AT4G37330			-1.27334	-1.40441		-2.26994	-2.95208	-2.81258		-1.43923	-2.00932	-1.87779
AT4G37520								2.39536
AT4G37530				3.41252			1.92314	3.85783				2.78631
AT4G37430
AT4G36110			3.76538	3.33986		3.26799	2.68828				3.05865	2.19478
AT4G36010		2.80175	4.55776	3.16105		4.11579	5.04907	3.10306		2.57487	4.85521	3.50188
AT4G35920				-1.24382			-1.38393	-2.98194				-1.85682
AT4G36030
AT4G36040			2.09853	2.43866			2.73934	3.41202			1.97877	2.12053
AT4G35580
AT4G35450				-1.21299				-1.60556				-1.06732
AT4G35480		1.53483	2.14669			3.05717	3.16054			2.09347	2.65989	1.68424
AT4G35600		1.16222	2.06623			1.83104	2.35746			1.15306	1.89505
AT4G35760				-1.39206			-1.813	-3.83742				-1.87532
AT4G35770								5.32107
AT4G35630				3.42176			3.11711	4.81585				4.26513
AT4G35320				-1.79065				-2.55498				-1.48029
AT4G35060
AT4G35110			2.75618	2.58361		3.3074	4.07845	2.90951			2.43464
AT4G35090	2.47446				1.44131			-3.74423	1.86985			-2.39237
AT4G35150
AT4G35160										-7.40933
AT4G35180						6.89905	6.53641			5.0184	5.62287
AT4G35230								2.01931				1.61958
AT4G35250				-1.33946			-1.32891	-4.10132				-1.87414
AT4G34710			2.66861	2.65573		2.80647	3.84437	2.86846			3.76552	2.23869
AT4G34820
AT4G34830				-2.15006			-2.28961	-4.98944				-2.53135
AT4G34950							-1.69214	-1.2228				1.33907
AT4G34960
AT4G34980			-1.28511			-1.63454	-2.42215	-2.73798		-1.29833	-1.61838	-1.77421
AT4G34630										-1.29882	-1.25775	-1.41725
AT4G34290				-2.06786			-1.45915	-3.52231				-1.48236
AT4G34480								-1.66867
AT4G34590				1.30079				2.84633				2.62197
AT4G34730								-1.37169		1.10835		-1.04531
AT4G34760							-3.14304	-5.59072				-2.01546
AT4G34390		3.11833	4.13943	3.05471		3.84589	4.36997	2.91555		3.35523	5.05506	2.85021
AT4G34410	5.92898	5.66813				7.40468	7.70874	5.17081				4.71725
AT4G34131			4.09205	4.42395		3.05638	5.78961	4.97892			4.52657	3.42209
AT4G34135		1.45149	2.38718	1.80842		1.60739	3.10917	2.65304		1.29091	2.78635	2.4036
AT4G34470				6.34166			6.80653	5.67852				8.20383
AT4G34190				-1.43268				-2.49597				-1.01304
AT4G34180			1.15505	1.29646		1.04772	1.8327	1.82397			1.21081	1.73015
AT4G34200				3.91699			3.3806	4.95357				4.39576
AT4G34230							3.35541	3.54092				2.15951
AT4G34030							-1.13442	-2.75987				-1.37095
AT4G34090				-1.71904			-1.45732	-2.94366				-1.5806
AT4G34150		4.04264	5.2292	3.50918		4.83659	5.69183	2.88911		4.07287	6.0413	2.59654
AT4G34260			1.01935		1.19976			-2.22646	1.00746	1.18421	1.02549	-1.12108
AT4G33580							-1.12925	-1.6855				-1.63951
AT4G33660				-1.38001		-1.71391	-2.86212	-4.18255		-1.24375	-1.55923	-2.37019
AT4G33670								-2.06872
AT4G33960		1.17556						-2.23878				-1.41868
AT4G33980								2.44713				2.26324
AT4G33920		2.88084	3.48742	2.90947		3.74589	4.34457	3.40703		3.00843	4.05528	3.08667
AT4G33500				-1.70733			-1.60866	-4.35536				-1.86086
AT4G33470				-1.89602			-1.78092	-3.62333				-1.84262
AT4G33430		1.29021	2.43004	2.05395		2.11059	2.99645	2.71255		1.70062	2.74728	2.4023
AT4G32940
AT4G33220								-3.82896				-1.80216
AT4G33040
AT4G33010			-1.78278	-1.92604		-1.40845	-2.47372	-4.9714				-2.84541
AT4G32650
AT4G32870
AT4G32980			-1.41679	-2.44457		-2.14481	-3.68531	-6.5143				-3.1604
AT4G33050		2.66702	3.74163	3.10741		3.60014	4.03493			4.07717	4.36917	1.88228
AT4G32260				-1.29238			-1.1421	-3.05227				-1.43571
AT4G32340				-1.09825			-1.94074	-2.79531
AT4G32330								-2.99539				-1.7006
AT4G32440								1.13941
AT4G32570				-1.62485			-2.02071	-4.77703				-2.33523
AT4G32070				1.01188			1.69795	2.00155				1.73014
AT4G32250
AT4G31780
AT4G31820						-1.85022	-2.74148	-3.21219			-1.76659	-1.79974
AT4G31850			-1.45461	-1.86535		-1.23957	-3.19406	-4.20351				-1.96912
AT4G31950		8.23092	7.94967			10.9483	11.3286				8.52567
AT4G31940
AT4G31970
AT4G31940
AT4G31750
AT4G31290						-1.60911	-1.69883				-1.35997
AT4G31530								-1.61177
AT4G31550		1.33433	2.11431	1.65386		1.85398	2.30203			1.43572	2.03337	1.39561
AT4G31310				-1.11951			-1.71243	-3.78512				-1.92748
AT4G31040				-1.00744			-1.06953	-2.4925				-1.37181
AT4G30950				-1.2931				-2.13584				-1.07839
AT4G30993						-1.15309	-2.2225	-4.02619				-2.2675
AT4G30960				1.31179				1.70772
AT4G30790								1.51786				1.23608
AT4G30690							-1.33188	-3.47426				-1.20498
AT4G30810				-1.21144			-1.70596	-3.36575			-1.00174	-1.97977
AT4G30330				-1.42794			-1.08713	-2.46161				-1.21025
AT4G30290		2.8153	3.27275		2.69023	4.0609	4.10151			3.0034	3.78779
AT4G30190
AT4G30350		1.4171	2.58506			2.83345	3.502	1.44288		2.14486	3.25724	2.145
AT4G30580								-1.68373				-1.13111
AT4G30280		8.17045	9.33951	6.62971		9.22652	10.9726			7.75734	10.2895
AT1G65310						4.90626				7.08503
AT4G30490			1.39121				1.57308	2.47432			1.39629	1.51347
AT4G30430		6.49924	6.63371	4.80653		7.30932	7.12223			7.78637	7.97793
AT4G30620				-1.58721			-1.73768	-3.62541				-1.83499
AT4G30390			1.81483	2.64393		1.57359	3.05562	3.90087			1.86343	3.42569
AT4G29780	3.25682	5.4708	6.15057	3.45249		7.10564	6.73694			4.99176	5.02872
AT4G29950			2.35241	1.89575		2.24873	3.4648	2.44314		1.33746	2.76003	2.14662
AT4G30060		1.80599	2.94659	2.19964		3.26159	3.87451	3.06226		1.81934	3.12359	1.81838
AT4G30160							1.25615	1.65377
AT4G30210		1.99717	2.3625	1.83523		2.82618	3.5124	2.16672		2.62084	2.97057	2.14738
AT4G30230				3.96092			3.21555	3.91913				2.78005
AT4G30270							3.26388	3.75091				3.21319
AT4G29750							-1.3454	-3.00291				-1.04732
AT4G29520				2.10887			2.30632	2.9633
AT4G29590				-1.19451				-2.15474				-1.15673
AT4G29740			2.74772			3.15064	2.91263			2.35651	2.91538
AT4G29700										-2.30711	-2.80209
AT4G29130
AT4G29190				1.10823		-1.43656	-1.78996			-1.63295	-1.78487
AT4G28750								-2.97166				-1.4173
AT4G28706								-1.1935
AT4G29070				-1.01686
AT4G29060				-1.98504			-1.94001	-4.8711				-2.25532
AT4G28740				-1.89702			-1.94958	-4.34147				-2.24699
AT4G28550			2.94128	3.63932		2.71918	4.0608	5.4719		2.00252	3.7401	4.82121
AT4G28660				-2.30776			-1.59778	-4.21375				-2.51043
AT4G28420
AT4G28460		5.40158	8.99486	8.90011		7.38792	8.32077			4.95176	8.94765	4.28278
AT4G28140			5.40816
AT4G28270			-1.28407			-2.23118	-2.83033	-3.46836		-1.78999	-1.91719	-1.95286
AT4G28300								1.55294
AT4G28220
AT4G28290
AT4G28350			2.65889	2.70144		3.15992	4.64264	2.84802			3.49165	2.73604
AT4G28030				-1.35604			-1.69619	-2.7777				-1.73096
AT4G28085		2.49557	2.27195			3.71734	3.41668	2.71458		2.57908	2.75512	2.24813
AT4G27652		2.48358	3.06304			4.1793	4.78364	2.40404		2.17136	2.23931	2.53627
AT4G27860										-2.18647	-1.55742
AT4G28080			-1.43695	-1.74922		-2.02817	-3.2491	-5.4861			-1.46776	-2.81599
AT4G27700							-2.81602	-4.92176				-2.4766
AT4G27440				-1.79989			-1.33419	-4.45717			-1.89339
AT4G27410								4.01701				2.84744
AT4G27450											-2.98873
AT4G27430								-3.05467				-1.47769
AT4G27710							-1.43923	-2.77337				-2.33654
AT4G27730								-2.79152
AT4G27720			1.1535	-1.2309		1.63714	1.8242	-2.23302		1.43468	2.13541	-1.34829
AT4G27070				1.07803			1.36249	3.42433				1.96969
AT5G54810			1.4383	1.83653		1.4497	2.76307	3.72744		1.13287	1.91165	3.13489
AT4G27180							-1.39282	-3.10994				-1.67335
AT4G27280	2.34824	4.73864	5.32449	3.97333		6.00286	6.1532	2.54071		4.89652	5.00472
AT4G27350			3.40065	2.4176		2.92329	4.36892	3.05885		2.40939	4.63838	2.56765
AT4G27230								-1.59928				-1.17823
AT4G26850				-1.87042		-1.2609	-1.6354	-2.49959				-1.8648
AT4G27030				-2.04304		-1.7524	-2.57877	-4.69173				-3.26211
AT4G26860				-1.08705			-1.08487	-2.14685				-1.43383
AT4G26970			1.58209	2.36117		1.61938	2.62819	2.96487		1.20503	2.03443	2.61138
AT4G26400							1.00758	1.09733		1.10209	1.06708
AT4G26520			-1.30001	-2.20764		-2.01031	-2.80376	-4.96189		-1.08708	-1.7806	-3.14703
AT4G26530			-3.6742	-2.78744		-2.91941	-5.25917	-6.26412			-3.03681
AT4G26270				2.67443				4.22049				2.93674
AT4G26130							-1.34256	-1.09426
AT4G26060			1.35112	2.06261			1.48387	2.91162				2.27317
AT4G26080								1.49892				1.81747
AT4G26200			5.19063			5.96673	8.22715			5.55446	5.10154
AT4G26370				-1.63665			-1.23802	-4.28347
AT4G26120		2.57652	3.70438	4.06254		3.13646	4.27892	3.50136		3.35837	5.00052	3.5051
AT4G25700
AT4G25960								-3.20822				-1.74104
AT4G25910				-1.38776		-1.63514	-2.45407	-4.12583			-1.40315	-2.11983
AT4G25900			1.79171	1.60746		1.58182	2.58634	1.99318			1.89184	1.65053
AT4G25810		5.07444	5.98045	5.34975		8.92168	9.59119	5.24164		5.16116	6.50971
AT4G25880
AT4G25670			2.07771	1.72168		1.25478	2.97779	2.66398			2.08009	2.315
AT4G25690				1.44335			1.37592	1.91362				1.42147
AT4G25350			2.77386			2.91112	3.50407	2.20622			2.49725
AT4G25390		3.18732	4.03372	3.76375		3.09553	3.77957	3.99		3.93397	4.30449	3.31066
AT4G25480	-1.48129	2.6119	2.46829	4.18939	-1.30847							2.85148
AT4G25640							1.36459	1.09439			1.32387
AT4G24960							1.69399				1.17971
AT4G25110			2.19225			2.43174	3.25944				2.4756
AT4G25100	1.3605		1.42773		1.39168	1.54099	2.51679	1.59004		1.88214
AT4G25050								-3.13868		1.95017	2.08601	-1.43709
AT4G25030		1.75564	3.13443	2.11752		2.94744	4.01245	2.58281		2.22388	3.47307	2.09309
AT4G25080				-1.08042		-1.02621	-1.72832	-3.45446				-1.97676
AT4G24750				-1.25778				-3.42717				-1.75045
AT4G24780						-1.63763	-3.06824	-6.0337				-2.42566
AT4G24570	3.49517	5.99021	6.32552	3.4393		7.52758	6.67482			5.14269	4.80983
AT4G24510							-1.32578	-3.02172				-1.55814
AT4G24770				-1.22303				-1.53306
AT4G24540				-1.64523			-1.40109	-3.31874				-2.10621
AT4G24930				-1.3011				-1.39712				-1.1134
AT4G24700				-2.03456		-2.29651	-3.98197	-6.21625				-3.95002
AT4G24380	2.24446	2.89226	3.51344	2.30634		4.06465	5.33076	3.56819		2.95193	3.85114	2.94314
AT4G24240								-2.19123
AT4G24210
AT4G24340								5.14028				4.52444
AT4G24350				-1.65283			-1.60716					2.07142
AT4G24190
AT4G23940				-1.75004			-1.15752	-2.59697				-1.69142
AT4G23890							-2.04561	-3.52857			-1.25158	-2.19866
AT4G23885			1.70786	2.29573		1.45636	2.08336	2.97808			1.61418	2.43328
AT4G24090				-1.65492		-1.05305	-2.55446	-4.49426				-2.061
AT4G24110		6.599	7.31324	6.39808		7.76478	8.63457	3.66681		7.16665	8.47571
AT4G24160		2.60648	3.86027	2.97707		3.56229	5.09526	3.09159		3.37129	4.73939	2.54663
AT4G23450				3.14213			1.9283	4.79359				3.32237
AT4G23700				6.4299			6.24262	5.85402				4.79222
AT4G23710				1.08548		1.02929	1.31768	2.14093				1.07464
AT4G23740				-1.47309			-1.68476	-3.16978				-1.98163
AT4G23820							-1.76362	-4.18417				-1.75373
AT4G23670	1.30029			-1.51581			-2.02066	-3.53724			-1.19642	-2.69836
AT4G23810		2.76699	2.76197	3.03866		2.6992	2.43379			2.47269	2.31164
AT4G23600								-2.96728		-3.19304	-3.12958
AT4G23400							-2.1181	-4.10981				-2.01718
AT4G23190		4.08403	5.59378	4.42628		4.67245	5.96908	2.41501		4.365	5.61931	2.44348
AT4G23210		3.28293	5.87957	4.80312		5.40549	7.17374				6.65738
AT4G23270		1.43339	2.2424	1.5916		2.32523	3.19825	2.33229		1.84907	2.76412	1.85687
AT4G23310		2.89259	3.06281				3.81566				3.08829
AT4G23270		1.43339	2.2424	1.5916		2.32523	3.19825	2.33229		1.84907	2.76412	1.85687
AT4G23140		2.64723						-2.97441
AT4G23280		3.33129	4.79983	5.91688		5.02068	6.72091				4.52815
AT4G23290				-1.45812			-1.21925	-4.4949				-2.17176
AT4G23300							-1.47222	-3.59124				-1.83527
AT4G23140		2.64723						-2.97441
AT4G23160		2.04816	1.92347	2.1746
AT4G23130								-1.70492
AT4G23150		2.90219	3.32504	3.27102		2.86926	3.83946				3.1818
AT4G22970				2.31944			2.4407	4.45383			1.80296	4.48496
AT4G22980			1.88189	2.55459			2.8366	3.50875			2.30547	3.70482
AT4G23010		1.77193	2.81402	2.9572		3.19814	3.82839	2.65687		2.14224	3.23476	2.91299
AT4G23060			1.14733				1.67097					1.09465
AT4G22890				-1.93984			-2.25822	-5.0055				-2.38344
AT4G22920			1.10311	1.46382			2.12768	2.15727				1.84757
AT4G22200						-1.63392	-2.47271	-3.65918		-1.26199	-1.66824	-1.63288
AT4G22470
AT4G22530			3.10204	4.65386		2.70035	5.10399	3.65903			3.19304	3.84628
AT4G22590			2.74231	1.83596		2.43214	3.05886	2.18144			2.9902
AT4G22570	1.73392				1.56931		-1.63411	-4.30345	1.21401			-3.04297
AT4G21990		2.50726	2.75474		1.41526	2.15725	4.08683	2.38173	1.65451	1.56663	3.8725	1.97696
AT4G21980				1.39938				2.55532				2.23631
AT4G22070				6.54274				8.02376
AT4G22190				1.11612				-1.25019
AT4G21790
AT4G21865			1.89065			2.11947	3.39481	2.60786			2.11274
AT4G21870			1.91886	-2.66331				-3.73556		4.16788	3.31962	-2.53916
AT4G21830
AT4G21840
AT4G21960							-2.13775	-3.31804			-1.56819	-1.31366
AT4G21850							4.72313
AT4G21910				-1.34253			-2.01275	-3.41592		-1.37546	-1.44615	-1.36173
AT4G21680								5.74166
AT4G21280				-1.43425			-1.37175	-4.22683				-1.99875
AT4G21390		3.60802	5.19063	5.42816		5.69228	7.61973	4.15037		4.7489	5.53496	3.91734
AT4G21400			1.35925			1.34787	2.1066			1.42212	1.80473	1.54238
AT4G21410			1.35308			2.03861	2.65031			2.15744	2.71228	1.26843
AT4G21440										-2.87409
AT4G21380			2.08959	2.83014		1.72451	3.95214	2.73563	-1.75849		1.73318	3.23542
AT4G21450
AT4G20830		4.12659	5.44013	4.96771		5.62987	6.34407	3.64917		4.00077	5.56753	3.48256
AT4G20860		3.50457	4.50763	3.46169		4.23993	5.30312	2.97214		2.97865	4.88984
AT4G21120							3.39454	3.59234				3.08689
AT4G21210				-1.46296				-1.45568				-1.25601
AT4G20460							2.24461	1.90761				1.91568
AT4G20380			1.23763			1.17537	2.36832	2.62768			1.507	1.54611
AT4G20330								2.06336				1.2913
AT4G20360
AT4G20760				-1.38992				-2.25293				-1.32189
AT4G20780		2.0192	2.86522			3.06974	3.67823	1.96558		3.47417	3.22851	1.3544
AT4G20320			2.56263
AT4G20260
AT4G20130				-1.69567			-1.04258	-3.38615				-1.08862
AT4G19985				-2.0674			-1.82572	-3.78331				-2.32012
AT4G20170		1.26536	1.22267	-1.3334		1.69222	1.07193	-1.61614		1.19484	1.19021	-1.33629
AT3G60990
AT4G19960							1.04236
AT4G20000		3.75987	5.03568	3.78251		3.99104	3.63733				3.05614
AT4G19710				-1.56808				-2.51147				-1.68087
AT4G19810							3.90663	3.76715			3.50762	3.0558
AT4G19880			1.09225	2.10053			2.6867	3.01982			1.48216	2.63419
AT4G19530			-1.13455	-1.57916			-2.078	-4.82117				-3.04296
AT4G19170						-2.32541	-3.14762	-3.40629		-1.57359	-1.68912	-1.83631
AT4G19370				3.42908		1.67908	3.12224	4.61093		1.95998	2.09606	3.67226
AT4G19460							3.82149	5.47595				3.9658
AT4G19390
AT4G18930												1.09288
AT4G18980
AT4G18950		2.17621	3.39352	2.93879		3.66874	5.67252	3.70965		2.90748	4.32632	3.35347
AT4G19100				-1.64457			-2.21638	-4.73049				-2.03468
AT4G18480				-1.79268			-1.40647	-4.86548				-2.23133
AT4G18425
AT4G18630
AT4G18740				-1.29299			-1.38445	-4.03742				-2.46387
AT4G18810				-2.49932				-3.65483				-1.9554
AT4G18570			-1.02048			-1.29502	-2.18826	-3.42153			-1.03535	-1.9198
AT4G18160
AT4G18170						3.07504	6.35586	3.458
AT4G18210							-1.9719	-3.65781				-2.78134
AT4G18220				-1.66972			-2.40252	-6.25694				-2.62857
AT4G18240				-2.22557			-1.84498	-4.63476				-1.68784
AT4G18250		3.36077	4.91594	4.33364		5.7726	5.60288			4.67309	6.13123	3.07526
AT4G18280		1.83874	1.71183
AT4G18370				-1.77356			-1.6186	-4.04014				-1.95187
AT4G18430				5.86299			5.7832					4.80025
AT4G18140				1.03253			1.18673	2.01573				1.62247
AT4G13790
AT4G13770							-2.60948	-3.51149
AT4G13830							-1.04032	-1.05463		-1.07857	-1.04648
AT4G17880				-2.0882			-2.41003	-3.84626			-1.43433	-3.47301
AT4G18030				-1.05818				-3.31875				-2.12421
AT4G18050				2.02953				3.87484	1.27063			3.15024
AT4G18060								-2.54064				-1.19496
AT4G13510
AT4G13670				-1.60844			-1.65592	-3.67699				-2.24593
AT4G13840				-1.48437			-2.00469	-4.6213				-2.17115
AT4G12980								-2.68522				-3.06905
AT4G13220				-1.04479			-1.09832	-2.42776				-1.63486
AT4G13180			2.36229	1.88975		2.03929	3.64876	2.95992			1.74033	1.81778
AT4G13200								-2.32028				-1.35231
AT4G13340		1.72953	1.80999			3.20896	3.01845	2.13012		1.89029	2.96775
AT4G12830		-1.84311	-2.86063	-3.80664		-2.3162	-4.76035	-6.98136			-1.77986	-3.68197
AT4G12720		3.35926	4.89815	3.34221		4.81856	5.30003	2.73739		4.50777	5.74832	2.69871
AT4G12730
AT4G12790			1.58352	1.36402		1.302	2.69285	2.56476		1.13387	2.01456	1.77973
AT4G12880				-1.3134			-1.88249	-3.96282				-2.09796
AT4G12800								-2.42707				-1.14105
AT4G12480
AT4G12410
AT4G12390			-1.49147	-2.30899		-1.53194	-2.91829	-3.20487				-3.19114
AT4G12420							-2.27561	-5.01003				-2.62849
AT4G12470				5.05264				4.34067				3.9509
AT4G12500
AT4G12490
AT4G12280
AT4G12290			-2.10386			-1.78489	-2.5784			-2.3345	-2.01937
AT4G12310			-1.90305	-2.46719		-2.23481	-3.8375	-5.53832		-1.923	-2.41703	-2.23503
AT4G12320			-2.77011	-3.66814		-2.84592	-4.96605	-7.28463		-2.71832	-2.75959	-2.6502
AT4G12400								3.57183				4.28341
AT4G11860
AT4G11850		1.71406	3.00958	2.89431		2.96534	4.30262	2.77996		2.62399	3.83555	2.82781
AT4G11830
AT4G12120		1.76383	3.81709	4.00198		3.11763	4.75024	4.17975		2.19209	4.09782	3.72708
AT4G12070			1.91171	1.64431		1.74624	2.51061	2.1722		1.11738	2.09912	2.24209
AT4G12040		1.35696	2.05339	1.50299		2.17279	2.43496	2.29935		2.16477	2.51673	2.21203
AT4G12030								-2.20552
AT4G11890		2.87334	4.60388	3.34342		3.12204	4.18695				4.72707
AT4G11900				-1.31383			-1.23801	-3.77162				-1.84921
AT4G11650
AT4G11470		2.65875	3.9388	2.83277		2.82029	2.85468			3.30562	3.79984
AT4G11530
AT4G11170		4.92076	7.75648	6.42651		7.797	8.20295			5.70145	8.50721
AT4G11175				-1.26905			-1.69073	-2.57689				-1.364
AT4G11370		2.82427	4.40628	4.93241		4.26932	5.45837	4.2648		2.18212	4.12769	4.12502
AT4G11240
AT4G11330		1.29895	2.13734	1.27983		2.10302	2.80721	1.33729		2.19199	2.74569	1.64276
AT4G11280	3.2728	3.24453	3.57509	4.0964		4.06694	4.64649	3.59048		3.15087	2.8559	3.27083
AT4G11410							-1.02013	-2.57072				-1.52052
AT4G10955	1.84716							-1.48207
AT4G10340								-3.45551		1.2776		-1.57711
AT4G10570
AT4G10590							1.19254	1.50483				1.08774
AT4G10040		2.04508	3.40213	1.75357		3.36354	4.18727	3.2462		2.81483	3.9062	2.02907
AT4G10120			-1.96167	-2.48252		-2.62551	-3.6693	-4.71982				-3.47299
AT4G09900								-1.15312
AT4G08780								6.45144
AT4G09550								-1.95616				-1.33002
AT4G09460								-1.65868
AT4G09650				-1.53203			-2.48851	-4.39387				-2.03655
AT4G09670				-1.04128			-1.57693	-3.09188				-1.30888
AT4G09420
AT4G08950						5.49355
AT4G08920							-1.45317	-2.24342				-1.60485
AT4G09010				-1.26905				-3.1743				-1.9652
AT4G09030				1.94928		3.29473	3.50084	3.29512			2.68014	2.99544
AT4G09350				-2.59722		-1.62151	-3.36193	-6.63525				-3.12067
AT4G08685				-1.12984			-1.56255	-3.72738				-1.83919
AT4G08770				8.91255			11.4943	6.58682				6.64959
AT4G08780								6.45144
AT4G08850		1.68695	2.75842	1.36085		1.51996	2.39079	-1.43492		1.90516	2.83292
AT4G08290					2.24446				2.37284
AT4G08460								1.30857
AT4G08180			1.37515	1.50218		1.14091	2.16123	2.77681			1.40746	2.2236
AT4G08770				8.91255			11.4943	6.58682				6.64959
AT4G05390		2.83456	3.66958	4.49584		3.43094	5.08849	4.78702		3.54975	4.67965	4.41884
AT4G05180							-1.05617	-3.41456				-1.34472
AT4G05090				-1.1939				-3.02377				-1.95221
AT4G05100
AT4G05070					1.47155			-1.23423
AT4G05020			3.49218	3.90162		2.56342	4.72144	3.47755			3.92749	3.60008
AT4G04890				-1.11268			-1.59399	-3.63671				-2.38054
AT4G04960		1.72858	3.15068	2.9543		3.06699	3.90116	2.9048		1.60013	3.1473	2.53345
AT4G04620				1.23181				2.49332				2.19403
AT4G04610		1.88112	1.85433	1.37735		1.56878	2.89337	2.4093	1.1784		2.66785	1.64153
AT4G04640				-1.47712			-1.68686	-4.71404				-1.90253
AT4G04840				-4.89399			-3.43116
AT4G04800			1.36512	1.13497			1.37768	2.01256				1.70788
AT4G04850				-1.55134			-2.37673	-4.60715				-2.26639
AT4G04220
AT4G04330				-3.18941			-1.67736	-4.39325			-1.24701
AT4G04340							-1.68855	-4.14992			-1.261	-1.5712
AT4G04490		3.63437	5.81347	5.56384		3.95592	6.59822	3.83076			6.7075	3.98052
AT4G04510		4.12903	6.00358	3.6742		4.42966	6.28539				6.1245
AT4G04540		4.68729	5.90826	5.95571		7.75442	8.00708			5.21426	7.14901
AT4G04570								-3.34912
AT4G03960				1.06791			1.63828	2.75471				2.02434
AT4G04040				-1.21075			-1.48323	-2.70835				-1.57293
AT4G03520								-1.38214
AT4G03400		2.41314						-3.30884	1.91936
AT4G03320				4.41532			3.82561	6.2317				4.82128
AT4G03280				-1.29102				-2.04105
AT4G03150			-1.23953	-1.8269		-1.60428	-2.9284	-4.80968			-1.45758	-1.9214
AT4G03060
AT4G03070			-1.58313	-1.76781		-1.16988	-2.44444	-3.86995		-1.08236	-1.68802	-3.60167
AT4G02530				-1.20843				-1.4255				-1.05247
AT4G02790				-1.8191			-1.64425	-3.47094				-1.39796
AT4G02880			1.66594	1.87597			2.14369	3.40394			1.63502	3.07362
AT4G02920				-1.09146				-1.11842				-1.04745
AT4G02770							-2.24254	-4.07925				-1.8913
AT4G02940				1.50537			2.09487	2.62573				1.76146
AT4G02990			-1.235	-1.19528			-1.54348	-2.02618
AT4G02380		2.7726	4.12915	4.47394		3.36348	3.97669	3.16419		2.5528	3.01129	3.24182
AT4G02510			-1.05697	-1.31749		-1.18817	-1.93462	-2.53329				-1.49081
AT4G02550			2.05253	1.51007		1.70574	2.29369	1.98982		1.21781	2.28472	1.7687
AT4G02630			-1.38946	-1.79891		-1.06494	-2.85207	-5.32429			-1.9056	-3.58255
AT4G02680				-1.10247			-1.36653	-2.86471				-1.5839
AT4G02130			-1.03862	-1.59993			-1.46621	-3.57145			-1.31136	-1.88757
AT4G02075			1.30606			1.68907	1.43841
AT4G02280
AT4G02330			2.30598			3.23216	2.93252	-2.65066
AT4G02360										-2.58074	-2.75873
AT4G01690												-1.10396
AT4G01800				-1.04913				-2.38131				-1.22409
AT4G01870		3.40293	5.77239	6.98514		4.79275	7.76538	4.67401			6.29312	4.7064
AT4G01850								1.60302
AT4G01960			1.56237	1.49962			1.66156	1.9424			1.01487	1.88113
AT4G01750		1.99306	2.88581			2.38654	2.47122			3.01921	3.14801
AT4G01770
AT4G01150				-1.27835				-2.26387				-1.40197
AT4G01250		2.70344	4.21612	2.67644		3.63433	4.38174	2.65741		3.27266	4.09738	2.33736
AT4G01050				-1.04626			-1.06327	-3.49846				-1.68223
AT4G01550												1.33383
AT4G01610							-1.06391	-1.3887
AT4G01700						1.83457	3.01677				2.13258
AT4G01720								-2.07114
AT4G01080										-3.57084	-2.97373
AT4G01130				-1.81959			-1.96438	-5.72888		-1.33552	-1.79639	-1.4882
AT4G01330							-1.66454	-4.8521				-2.14709
AT4G01070							2.16684	2.51609				2.20051
AT4G01310				-1.40311				-2.00212				-1.28196
AT4G00700			3.47764								4.09693
AT4G00710								-2.18094				-1.04337
AT4G00730						-1.0242	-1.18396	-2.90581				-2.06477
AT4G00750
AT4G00740
AT4G00880			-1.38175	-1.7587			-1.63761	-3.19743				-1.81625
AT4G00895				-1.5953			-1.81768	-1.59696				-1.14843
AT4G00755						-1.12111	-1.82745				-1.40542
AT4G00430				-1.43904				-2.10226
AT4G00490				-1.69323			-1.25768	-2.95545				-1.99228
AT4G00500			1.25163	1.0956			2.61514	2.27026			1.71024	1.59639
AT4G00360				-1.34384			-1.28753	-2.74659				-2.09779
AT4G00370			-1.09098	-2.16171			-2.10018	-4.06265				-2.20717
AT4G00050				-2.01707			-1.79114	-4.72199				-3.97229
AT4G00180				-1.06022		-1.09443	-1.59059	-3.66994				-1.9206
AT1G32070				-1.10908			-1.42947	-3.21527				-1.27814
AT1G32080				-2.38201			-1.61185	-4.45077				-2.19048
AT1G32060			-1.31736	-1.8288		-1.5121	-2.96909	-5.89181				-2.82611
AT3G29575								3.56697
AT1G25540							1.20462	1.30644
AT1G25500							-1.36949
AT1G25450							-1.61738	-3.52879
AT1G25400		2.88855	3.31661	2.98754		4.48214	4.71122	3.31429		2.96761	3.55981	2.9934
AT1G25550		1.15168	2.01107	1.43466		2.09912	2.75833	2.22903	1.08398	1.43227	2.2023	1.62543
AT1G25390			1.34345			1.52629	1.71914			1.43582	1.92642
AT1G18570		2.31169	2.24891	3.26564		3.03574	2.28795	2.94279		3.26952	2.36149	3.08446
AT1G16720				-1.05573		-1.37336	-2.27958	-4.43259				-2.11637
AT1G18590								1.42684
AT1G18620							-2.52074	-4.86652				-2.40662
AT1G19850			-1.65188								-1.44467
AT1G19920				-1.87194			-1.72845	-2.90879			-1.02486	-2.34829
AT2G33430
AT2G33250				-1.51697			-1.43578	-3.7525				-2.30154
AT2G33255				-1.61247			-1.57433	-4.47881				-1.99629
AT4G10300				-1.83216			-1.04535	-2.9317				-1.86026
AT2G33570				-1.32531		1.15845					1.15038	-1.20779
AT2G40540			-1.05753			-1.46269	-2.47876	-2.27484			-1.3258	-1.35754
AT2G33450				-1.21937				-1.97417				-1.12267
AT1G66970							-1.30098	-3.39924				-1.39811
AT1G66940								-4.07314		1.98467		-2.20132
AT1G67080				-1.25978		-1.14617	-2.51067	-4.20579			-1.30002	-2.01741
AT5G34930				1.31137			1.29181	1.99176				1.301
AT5G34940
AT2G30360
AT1G67060		1.79789	2.58872	1.74048		2.93345	3.42313	2.50531		2.08327	3.03445	1.95254
AT1G67070			1.45419	1.8229			2.18945	4.18403
AT1G20310		4.12866	5.47007	4.40681		6.39519	7.40473	2.9859		4.69762	4.53389
AT1G20330
AT1G17840							-1.70246	-4.24086				-2.36029
AT1G17830			3.11757			2.74532	3.93054	2.80086		2.18542	3.80941
AT1G17860
AT1G22180			2.49761	2.79287		2.20364	3.19863	3.64047			2.5766	3.31324
AT1G12640			1.04368				1.07846	1.75802				1.11008
AT1G22160			-1.80809			-1.9148	-2.95018	-3.76318		-1.50103	-2.06282	-1.92442
AT1G33970				1.5575								2.2981
AT1G34000				-1.07777			-1.11141	-2.60465				-1.33026
AT1G29760				1.01722			1.33421	2.27749				1.4722
AT1G19250				7.04129		6.45029	6.0828					6.27123
AT1G19270		1.21982	2.10293	1.87941		2.08619	2.73	2.65379		1.31782	2.48468	2.37162
AT1G19200							2.49387	4.58145				2.42551
AT1G19150				-2.33002		-1.39476	-2.95334	-5.96349				-2.77369
AT1G19180		2.97633	3.9027	3.70409		4.07792	5.26213	3.62626		2.4165	3.55614	2.95045
AT1G58300
AT1G58270						-1.51187	-1.87732	-2.66204			-2.26864
AT1G58340							5.49861	4.31175			3.63937	3.53994
AT1G34130
AT1G07110				-1.39616			-1.67049	-2.75045				-1.50477
AT1G07160		5.73706	6.30543	5.31019		6.90971	8.02404	3.00795		5.52764	6.58513	3.23676
AT1G07010				-1.70617		-1.02398	-2.17065	-2.34459				-2.00416
AT1G07000		1.94912	3.608	3.26285		3.50157	4.27373	3.014		2.51707	3.91793	2.90158
AT1G07180	2.0032	1.32704	2.12872		2.43042	1.80838	2.96021		2.9127	2.705	1.63989	-1.15374
AT1G07050			-2.70973	-2.56078	-1.0559	-2.09013	-4.15204			-3.04663	-4.94435
AT1G07040				1.27322				1.93808				1.28312
AT1G07090
AT1G13640			-1.00361	-1.55486		-1.21167	-1.51644	-2.23683				-1.02334
AT1G18060				-1.19441			-1.03573	-3.40505				-1.9048
AT1G20693
AT1G13700					2.33581			-1.89919
AT1G16850					-1.6228
AT1G16880				-2.07252			-2.05912	-4.95023				-2.42631
AT1G18170				-1.57174			-1.34197	-3.21347				-1.83682
AT1G48650				-1.0059			-1.15488	-1.07139
AT1G48760							1.22682	1.42962
AT1G30135							5.33284	6.844				4.60121
AT1G51805				-1.60001			-1.1122	-3.79617		1.50373		-1.46346
AT1G51800			3.9005	4.96083			5.38341				4.07729
AT1G51790			3.23861	2.76787			3.76027				2.86965
AT1G51620		4.17699	7.09346	3.9232		5.79165	6.88408			5.05381	8.12731
AT1G51760				3.52283			4.00402	4.8322				4.40318
AT1G51780
AT1G51820		4.6483	5.66907			5.07716	6.07471			6.21185	6.89992
AT1G51660		1.81468	2.56252	1.88517		2.27916	2.6268	2.00963		2.86629	3.30419	1.61342
AT1G51680						1.48269	2.63526
AT1G30100				4.83643				5.10331
AT1G30110								-1.76823
AT1G50900				-1.86768			-2.14005	-5.34062				-2.22914
AT1G56340
AT1G56300		1.66697	2.63551	2.89952		1.68914	2.68981	3.028		1.72437	3.05541	3.70102
AT1G56220						-1.23495	-2.18239	-3.16505		-1.19184	-2.01682
AT1G56190				-1.15142				-1.57945				-1.25293
AT3G12630							1.37003	1.81459			1.15738	1.62471
AT3G12570							1.22901	1.92987				1.32901
AT3G12360											1.03338
AT3G12610							-3.1976	-4.91692				-1.99518
AT3G12580							2.70935	4.08813				4.82139
AT3G11340				6.54174			7.20847					7.3537
AT3G11280								-2.02978				-1.01428
AT3G12510
AT3G12240
AT3G12230
AT1G69480
AT1G69530								-3.69531
AT1G69490					3.50401
AT1G30370		5.78376	8.65585	6.91187		8.9379	8.51266			4.70164	5.57621
AT1G30380								-2.79754				-1.54788
AT1G30360							-1.29224	-2.81919			-1.4084	-1.25391
AT1G35910							6.58035	5.58004
AT3G02360			1.24743	1.49272		1.13962	2.51771	2.65519				2.04938
AT1G72030				-1.79288		-1.73133	-2.86079	-4.74901			-1.37822	-2.52033
AT1G72060			2.57009	2.92802			2.65872
AT1G54890
AT1G66500		2.7221	3.38309	2.42312		3.51593	4.33865	3.23813		2.76603	4.42614	4.01495
AT1G66550	-18.9209	-19.4193		23.0517					-23.9823	-19.302	18.9444
AT1G66880		2.14309	2.92282	1.88854		2.09916	2.54567				2.67704
AT1G66780							4.01979
AT1G66700				8.26052				6.98427			4.04028	6.59478
AT1G66690						4.12445	4.88957	4.29649				2.41506
AT1G66830
AT1G66840				-1.93535			-2.60216	-4.54502			-1.28619	-3.20888
AT1G66820
AT5G43610
AT2G14670
AT3G06150				-1.18916			-1.48703	-3.20524				-2.37865
AT1G66570				7.00076			8.4287	6.7633				5.92183
AT3G11100
AT3G11200								1.1346
AT3G11170				-1.56448
AT5G05580			-1.48862	-3.06156			-2.39806	-3.49739				-2.06494
AT1G33420				3.42666			2.34906	3.33333				2.82491
AT3G10985		1.41908	2.02022	1.50365		1.74189	2.09998	1.52203		1.68895	1.97346	1.58513
AT3G10970
AT3G10940				-1.56376				-2.88949				-2.25211
AT3G10980							1.22159	1.61094				1.25716
AT1G75170			1.99603	2.46141			2.19098	2.82785				2.00013
AT5G04780								1.7386
AT1G75280		1.73435	2.12389	1.74449		1.54909	2.49184	1.69687	1.19266	2.06889	2.60824
AT1G36280
AT4G18440
AT1G32550				-1.3777				-2.88798				-1.51603
AT1G32540						-1.36404	-1.39207	-1.43784				-1.50773
AT1G31420				-1.15476			-1.73607	-3.91514				-2.24566
AT1G36640							7.49865
AT1G66130				-1.32068		-1.37112	-2.37417	-4.9148				-2.3583
AT1G66150							-2.02821	-3.17594			-1.11369	-1.80151
AT1G66080						2.15862	1.40094
AT1G66160		3.77003	4.37882	2.45064	2.67177	4.96595	5.01306			3.76691	3.86201
AT1G66180						1.69056		-3.67529		1.70834		-1.78297
AT1G66090		5.49546	6.95217	4.88574		7.25691	7.68251			6.21444	7.40553	2.98242
AT1G42550				-1.32516			-1.52898	-3.12475				-2.24243
AT1G42480												-1.12764
AT3G28210		4.73982	7.08361	6.7613		6.82298	9.12534	5.76271			7.84025	4.91376
AT3G28220								-3.93596
AT3G28200								-1.62899				-1.18908
AT3G28740							6.02081	7.26		-4.70929
AT3G28510
AT3G28540				2.48369
AT3G30180						-1.83461	-3.64212	-2.31333
AT3G28290
AT3G28270						-2.81307	-6.864	-6.00569				-5.49145
AT3G32930				-1.07932				-2.83519				-1.26881
AT3G22260		1.35574	2.3823	2.30914		2.24674	3.58116	3.44175		1.76769	3.08541	2.7433
AT3G28920					-1.02547	-1.17746	-1.46885	-1.28813		-1.40983		-1.11889
AT3G19970		3.6189	5.04367	3.04285		5.59275	6.16859	3.83721		3.90462	5.08091	2.85026
AT3G28340	3.15532	4.94678	5.43073	4.46709	2.55538	6.23759	6.43523	3.25059		5.02708	5.51827	3.05818
AT3G13610				7.61184			8.30804
AT3G18890				-1.41383				-3.00024				-1.70537
AT3G52370	1.40276		-1.44277	-2.60156			-2.33189	-3.06346				-2.4413
AT3G52180
AT3G52190			1.26078	1.12449			2.29924	2.0054			1.74701
AT3G52380				-2.00585				-4.15723				-2.12044
AT3G52230				-1.28222			-1.20465	-2.14139				-1.39131
AT3G20680				-1.16431			-1.83222	-3.38253				-1.68253
AT3G30300							-1.59667	-3.64108			-1.33953	-1.85002
AT2G34070				1.92245								1.49023
AT3G29375				-1.1632			-1.81041	-2.92028				-1.71372
AT3G29320								-2.01846			-1.21935
AT3G27160				-1.0602				-1.21262		1.1075
AT3G25690				-1.33691		-1.21899	-2.40413	-4.83282				-2.02909
AT3G25610		2.6554	3.74285	4.04423		3.8857	5.29873	3.81316		3.14353	4.61197	3.29877
AT3G16860		3.34267	3.53906	2.93183		4.87506	4.98918	2.55801		3.14516	3.96105	2.5634
AT3G13750							-1.93999	-3.6767
AT3G16857							-1.25135	-1.66194			-1.35454	-1.06499
AT3G22150			-1.65883	-2.23926		-2.15341	-3.69889	-5.37128			-1.80269	-2.4572
AT3G22160		1.80741	2.98811	3.13783		2.89681	4.21618	2.92526			2.82078	2.65875
[truncated: 1,857 more rows]

## Sheet: high light
Supplementary Data 7. Overview of co-regulated genes after HL stress (Kleine et al. (2007)). Fold change is given for all experimental conditions; only significant DEGs (p ≤ 0.05) are shown.
ATG	WT				ahk2 ahk3				cca1 lhy
	0 h	4 h	6 h	12 h	0 h	4 h	6 h	12 h	0 h	4 h	6 h	12 h
AT1G52690
AT3G22840	4.79487	6.86397	6.44877		3.55201	7.52418	6.83192	2.37374		4.28693	2.5063
AT4G14690							5.89139	2.62388		4.47594	4.05267
AT5G06760
AT2G47770
AT1G09500								7.31505
AT1G60190
AT5G13170
AT2G33380
AT5G59220
AT3G46230								5.66377
AT5G12020								7.38701
AT3G46660							10.1465
AT1G61800		4.2854	5.59138	7.49499		8.31253	10.0461	5.31665			7.13415	4.73306
AT5G59310
AT1G43160							8.24432	7.56277
AT5G52300
AT5G66400
AT4G33905								4.94245
AT5G05220
AT3G02480
AT2G42540					-2.45619
AT3G17520
AT5G12030								6.40942
AT4G31870	2.45568						4.3296	3.87223			2.09903
AT2G47780
AT5G53710
AT3G14440				2.55167			2.3031	2.34095			2.29296
AT1G02820	1.10309	2.34739	2.25072			2.75382	1.84633		2.70734	1.95	1.0657
AT5G24080
AT1G52890							5.18794	6.29847
AT1G05100							4.59652	6.08738
AT2G29500								4.68838				3.07228
AT1G07430
AT2G41190
AT4G28140			5.40816
AT4G27410								4.01701				2.84744
AT1G16850					-1.6228
AT1G71000
AT2G28400			3.09066	3.62543		3.37503	4.4429	2.78653			3.34803	2.48692
AT2G34810										-2.32422
AT3G05640
AT2G42530	-1.36927	1.51806	2.13236		-2.1159	2.00142	1.966
AT5G59320												-5.55394
AT2G37870
AT2G02990
AT3G29575								3.56697
AT1G56650										-3.08651	-3.84781
AT1G69260
AT4G37990								7.05739
AT5G05410			3.48709	3.25161		3.28549	4.76446	4.40622			3.81706	4.19928
AT1G68620							4.92441	5.52166
AT1G66390
AT2G47180			2.57011				2.63907	3.11131
AT3G28007											-2.3227	2.4154
AT2G36750				7.57023			10.1508	4.37891				3.45094
AT1G27730	3.55046	4.74214	4.99824	4.02142		5.40509	5.62123			4.1	3.12273	2.43432
AT1G10370			2.64847			3.37263	5.95627	3.11798
AT1G57590
AT2G37770
AT1G05340			4.73259	4.45757		4.39232	5.85561	4.95355			5.03301
AT3G21890								-6.39689	2.97045			-3.39227
AT5G04340		2.98805	3.20408	3.87283		5.08844	5.54684	3.27305		3.70064	3.46317	3.65063
AT5G52310				3.26048
AT5G51440			6.80313	7.00197			8.36157	4.15052			7.94223	4.72905
AT3G63060			4.87105				3.92991	3.70131			4.05747
AT1G10585				5.60069			8.86222	5.86338				5.20799
AT1G17870
AT3G12580							2.70935	4.08813				4.82139
AT1G68500
AT4G05100
AT1G24600				2.07051			2.05705	2.77855				2.11596
AT1G61340		4.87493	6.36977	3.83454		6.99893	7.87768			6.28826	6.13547
AT1G73390							-1.19343	-1.32242
AT3G51240	5.23384											-3.76096
AT4G02360										-2.58074	-2.75873
AT5G24120	1.81242	1.92145	2.35497		2.12037	1.12554	1.56225	-1.13588	2.06865	2.08215	2.07929	-1.46121
AT3G61890
AT3G24750
AT1G69480
AT4G18280		1.83874	1.71183
AT4G24000
AT1G77450			2.59586	2.43937			3.87764	3.48738			2.79981	2.97486
AT1G01470			1.6624				2.11688				1.69724	1.84946
AT1G56600
AT2G29460				5.80058			7.93233	5.15722
AT4G39210	1.12286							-2.18299
AT3G50970							4.62197	5.8713
AT2G39030							4.64156	7.40745		-5.54115
AT2G26150			3.60859				3.81268					3.93734
AT5G01300
AT5G48570												1.83892
AT4G37370		4.67577	6.93289	7.07977		6.38414	9.55201	4.03053		4.13225	7.44599	4.01693
AT2G45570								6.71919
AT5G52640			2.59855	2.77166			3.6243	3.27055			3.25093	4.65928
AT1G64660				1.7718				1.91871
AT1G80160								6.91334
AT1G17420			3.22644			4.81413	5.67898				3.31297	3.33907
AT3G23920
AT5G15190							3.08415
AT1G73480			3.12914	3.44322			4.16051	4.51335			2.75261	2.92711
AT2G23910				-3.05409							-1.80858
AT5G01600			2.84383				3.75991	3.16717			3.86759	2.5863
AT4G40010
AT2G33590				1.55426			2.05991	2.55285			1.11211	2.02251
AT1G05680			7.54295	9.69999			13.2047				8.21279
AT1G20070
AT4G21680								5.74166
AT4G37760	1.24781		1.19765						1.12248	1.03766
AT5G57050				1.5195			1.48033	2.47452				2.28145
AT1G07590							1.06641	1.55754			1.14714
AT2G20880			4.73879
AT5G07990	5.22763								2.52881
AT4G39670		6.21072	7.65966	6.16782		7.8437	8.68854			6.43385	8.09221
AT1G54100								3.95567
AT5G47330				-3.05425				-4.77374			-2.98277	-4.47821
AT3G09640
AT1G48100		3.90531	3.90031			2.86133		-2.58901	2.25169
AT2G46680
AT3G04000								2.64539
AT5G54060	5.64577											-4.73453
AT5G52570	2.68946		4.18831	2.92678	3.07925	3.40802	6.40429	3.89164		2.22206	3.47062
AT4G12410
AT5G45630							5.25194			4.49435	6.34761
AT5G01520								-2.24578
AT2G20560			1.77183	2.86389		1.80243	2.72428	4.0967			2.67934	3.77717
AT1G20450			2.41501			2.27054	3.00435				3.03352
AT1G19180		2.97633	3.9027	3.70409		4.07792	5.26213	3.62626		2.4165	3.55614	2.95045
AT1G74310								1.94799				2.01097
AT5G39050			2.73224	4.11416			4.58895	4.18806			2.67598	3.9308
AT2G21820
AT3G02140						3.03055	3.8279	3.65086		2.3685	3.00745	2.84837
AT5G37300												-6.10121
AT1G79520							-1.5773	-2.26397		-1.45146	-1.45406	-1.38826
AT4G09820	4.64596
AT3G48520							6.47941	6.29538
AT5G53120				1.71938				2.94101				2.11804
AT5G50360
AT4G15490				1.57373		1.10414	1.49667					2.02577
AT1G80840		4.82102	4.62213	6.33178		6.73529	7.36962			4.78372	4.98278
AT1G21550								2.67028
AT5G58770							-1.42481	-2.69523				-2.01286
AT3G22370		2.98976	5.46153	5.61616		4.8585	7.77141	4.47772		3.18873	5.95455	3.82481
AT5G62210
AT5G13200		3.12837	4.72118	4.61865		4.2689	5.5696	4.15669		3.3196	5.45139	3.58839
AT2G46270							2.1887				2.0775
AT4G30470	1.13383					1.14092
AT5G22460
AT2G36590				-3.31486							-2.8892
AT3G55500							-2.21239	-2.73172			-2.02244
AT4G32770								-1.02066				-2.00983
AT4G12400								3.57183				4.28341
AT2G36630			1.3066	1.57155			2.0216	1.74495			1.68326	2.34785
AT4G24960							1.69399				1.17971
AT4G37150
AT4G27657						2.64623	1.87909
AT1G66540												-1.72311
AT1G17830			3.11757			2.74532	3.93054	2.80086		2.18542	3.80941
AT5G50100	1.0341							-2.21139	1.05205	1.08877		-1.50482
AT1G62570
AT3G48460	1.1441			-1.7341				-1.52377				-2.24769
AT5G61820				1.44641			1.64786	2.95694				2.08479
AT1G06180				2.6104				2.45885				2.26671
AT3G56290	1.55052			-1.67256			-1.43569	-5.10502	1.38565			-2.63961
AT4G34230							3.35541	3.54092				2.15951
AT1G79270
AT4G26080								1.49892				1.81747
AT1G49450
AT1G51090		2.06582	2.07515	2.46056		2.95456	3.47835	4.41545			1.61717	4.08985
AT4G14090	3.20239			-3.12071				-4.01583				-3.75205
AT4G02280
AT5G05600							4.05914	5.83913		-3.60679		3.22026
AT3G57020			1.56851				2.5999	1.99658		1.45369	1.54102
AT1G06430
AT3G53230			2.63737	4.40427			4.60593	5.60337			2.42676	5.0281
AT5G04250			1.8629	1.68211			3.36779	4.26859			2.56586	3.42156
AT2G32190		4.8521	6.33072	6.35045		6.27234	7.92166	4.56724		5.22591	8.20482	3.5613
AT1G76570				-1.20988			-1.44023	-3.20851				-1.82319
AT1G01720			2.41026	1.58314		1.87468	3.36601	2.9159			2.55602	2.37174
AT4G15480
AT2G21590								-2.22913
AT4G33550
AT3G29590	6.6437											-6.61947
AT5G53970	1.52659				1.11043			1.62546	1.36081			1.11509
AT1G78070								-1.24493
AT4G01870		3.40293	5.77239	6.98514		4.79275	7.76538	4.67401			6.29312	4.7064
AT5G17050	2.82476			-1.90867				-2.35293				-2.3373
AT3G24500								2.72957				1.76862
AT2G24540
AT3G20300								1.39296				2.07485
AT1G76590				1.86674				3.58212		-2.28285		3.53476
AT3G13672
AT4G25480	-1.48129	2.6119	2.46829	4.18939	-1.30847							2.85148
AT3G06500			2.33608	2.34905			3.4932	3.40722			2.96316	3.4743
AT5G63130		4.25567	5.50571	3.73151		4.68343	5.7647			4.55889	5.79831
AT5G18130				2.98245				3.80684				3.3048
AT2G22240	1.44987							-2.26398				-2.24858
AT5G13330								6.0948
AT3G28210		4.73982	7.08361	6.7613		6.82298	9.12534	5.76271			7.84025	4.91376
AT3G07700			1.41478	1.1761		1.06351	1.88171	1.98875			1.2381	1.49361
AT4G02410		1.07516	1.06621		1.0303	1.2507				1.31933	1.27839	1.08224
AT1G56170
AT2G34070				1.92245								1.49023
AT4G10960			2.0481	2.63017			2.69829	2.86546				1.89033
AT5G17220	4.55374											-5.12305
AT5G42760				-2.39656			-2.75525	-5.47654				-4.71368
AT1G61890						3.30104	3.43127	2.4128				2.37469
AT1G21460							-1.51357	-2.09419
AT3G11410
AT3G57520				1.86086				4.22586				3.44313
AT1G69610			2.32418				1.84714
AT5G43450			2.28181	3.23848			3.91058	2.33086			2.77852	2.70767
AT4G36010		2.80175	4.55776	3.16105		4.11579	5.04907	3.10306		2.57487	4.85521	3.50188
AT2G03760			4.70522	5.1797		2.77691	6.8419	4.09199			4.41168	3.99306
AT5G42800	7.99419		5.62143
AT3G48510
AT5G44050
AT2G29090		2.77954						-5.04234			3.29527
AT3G62260		2.75893	3.89785			4.05672	4.97829	2.58749		3.16695	4.42477	2.27173
AT2G04350				1.07732			1.10314	2.3163				1.40468
AT2G25620							1.19427	1.59339				1.58073
AT5G22860
AT1G06570								1.45647
AT4G17550					-1.09542
AT1G04220								-4.12416				-4.67797
AT5G04380
AT1G65060	4.65894			-4.33339				-5.17932				-5.78374
AT1G33260	1.33505							-2.20596
AT3G13130
AT1G67920		3.1163	4.02566	2.79871		2.63714	4.36824	2.93982			4.36904
AT1G01520	2.8325							-3.84215	3.07323			-4.15809
AT5G26340				3.48144			4.3497	4.10866				4.45073
AT1G02400		3.88657	6.44166	4.4998		6.95801	8.27742			4.60946	6.17564
AT5G50800								-8.16107				-2.85003
AT3G57010
AT1G78510				-1.08699			-1.75426	-2.17232				-1.72923
AT3G17800		1.45551	1.86306		1.05428	2.39233	2.78262	1.72015	1.21662	1.38137	1.83967
AT3G61630			1.6808	2.42727			2.94118	2.58558			2.61563	2.53744
AT4G13800
AT2G25625
AT3G24520
AT3G17610
AT5G20830				2.76622			2.73293	4.2068				3.76706
AT1G32870			4.13895	4.0121		2.68465	5.57293	4.21066			5.01415	3.5967
AT2G29450				-1.233			1.08775
AT5G05270	6.12327			-3.95232	2.59774			-3.9671				-4.37576
AT1G32900	3.43069	3.8143	3.84739					-4.81202	2.6013	3.90535	3.24554	-3.79356
AT2G43570								4.50207
AT2G29350
AT3G55120	2.12126			-1.76449			-1.20912	-2.34373				-2.49577
AT1G20440							2.32865
AT1G67360			2.00536	2.00778		2.53876	2.62887	3.32257			2.42189	2.69674
AT5G54300
AT4G12580
AT1G23010
AT3G43270
AT1G68570							-2.77901	-5.80958				-3.39812
AT1G21790
AT2G42560								19.15
AT2G30830
AT1G52080				1.25986				3.30104				2.34926
AT1G54570								2.4602				2.01496
AT3G26290								-1.9801				1.82084
AT5G37550						2.85398	2.70169			2.33993	3.51289
AT1G09950		3.39823	3.75792			5.88311	4.18478			3.89515	4.80829
AT3G54820								-2.34172
AT1G66760							3.31544	4.04856
AT3G49160			3.8869			3.54288	5.18209	4.25439		2.87737	4.94803
AT5G14700		2.75245	3.47112			4.62336	5.22462			2.45226	3.25432	2.19967
AT4G16760			2.16863	3.54608			4.43655	4.19526			1.65555	3.71728
AT5G12110				-1.32953				-2.22994
AT3G11480
AT1G62540	1.69065
AT3G51750							-1.92201	-3.0827				-2.31146
AT5G43150	1.77407	1.21949							1.17675
AT5G23730	1.74778	1.60158	1.18399		2.22671	1.39438		-1.97949	1.70171	1.25189	1.23023	-2.705
AT1G08630								4.91203
AT3G19270
AT3G21560	1.37907						2.86954	2.67131			1.40392	1.35546
AT2G27420				-3.54571				-7.22837				-7.71999
AT5G52250							1.65135	1.55433
AT3G62590			3.01883	2.98025			3.33936	3.98165			3.17795	3.45712
AT1G72520		5.23475	6.49097	4.10909		7.59158	7.63882			5.52858	6.83681
AT1G69870												1.28672
AT1G72770								1.57456
AT4G20830		4.12659	5.44013	4.96771		5.62987	6.34407	3.64917		4.00077	5.56753	3.48256
AT1G78610
AT5G20230		3.67075	5.31514	4.59638		5.07604	6.50348	3.72407			5.50889	3.91333
AT4G21440										-2.87409
AT3G57540
AT5G64510				2.38119		2.54003		3.64875				3.14916
AT4G34000								-1.72373				-1.41506
AT1G07720				-1.17438			-1.97568	-3.754				-2.38528
AT3G55640							1.2563	2.01975				1.79564
AT4G15190
AT1G80110			2.07195	2.60358			3.31582	4.04562				3.98625
AT5G48880												1.57157
AT1G17180				9.89436			12.9631				11.3969
AT5G13930	7.5701			-4.33177	3.58523			-4.44226				-4.17552
AT5G13750				2.78798	-1.28635		2.50641	4.75978				3.98064
AT1G52560
AT1G24070										-3.49728
AT1G19970								-2.70507				-2.34177
AT5G12010			1.47094			1.24849	2.14646	2.02125			1.2931	1.79173
AT4G19390
AT4G31860			1.13062	2.36183			2.49786	3.73627			1.18783	3.28487
AT2G37040	2.41218		2.60431			4.4251	5.95278
AT5G43260								1.30055
AT4G23050								2.14877				1.81249
AT3G14690								1.61231
AT4G30460
AT2G39050								2.9981				1.98255
AT5G19875								-1.83994
AT3G30460
AT3G09350				2.09461			1.99264	3.698				3.98468
AT5G39520
AT5G66780
AT3G46670								3.4362				2.50053
AT2G30140			2.62767	2.69343			2.80699				2.2155	2.41875
AT2G39350							2.7671	3.74784
AT5G64230			2.14987	3.56039			4.09652	4.19892			3.6522	4.16095
AT1G02850				2.88797				2.1186		-1.32843	-1.22713	1.75259
AT5G10730
AT5G67480											-1.85184	1.81082
AT1G02200
AT2G23340				-1.38528				-1.56876
AT5G47610				-2.32734		-2.6715	-3.27178	-7.49092				-3.59089
AT1G64950				1.53516				3.00979		-1.20198		1.51351
AT4G05020			3.49218	3.90162		2.56342	4.72144	3.47755			3.92749	3.60008
AT2G30490			1.61808			2.27247	4.18233
AT4G12000			1.51661			1.52329	2.21392				1.60998
AT3G12510
AT4G27830				2.17624			1.26004	2.22547				2.26788
AT5G39610				2.76613	2.96001			2.44865
AT5G58650
AT1G06000
AT1G17380			3.15026	2.91349		4.57892	5.51332	3.1723			2.94854	2.89293
AT5G65280				2.32451			3.37523	5.1445				3.07697
AT2G16630				-1.78974				-2.98888				-2.37355
AT5G11260				-1.35197			-1.00446	-2.5714				-2.1595
AT3G54390								-2.96784				-1.91655
AT3G01970				4.51677			4.86547	6.2597				3.70333
AT2G41040
AT1G80820			5.3197			8.75302	8.70683
AT3G16175				-1.36879	1.23805			-3.28952	1.66459	1.75997		-2.41017
AT5G63450								6.43198		-4.82552
AT4G17650			1.27609			1.1845	1.58825	1.71357			1.17621	1.74139
AT5G64310		4.87384	5.82871	4.28444		5.77165	6.32747	3.28474		4.61686	6.72824	3.43057
AT5G43850							-1.05345	-2.4541				-1.58306
AT5G59480			1.23703			1.00561	2.41824	1.76378			1.09302
AT2G25530							1.28765	1.68884
AT1G13990			1.77651	2.83395			2.45799	3.77268				3.26804
AT5G15450	1.00049						-1.25405	-2.25543				-1.73396
AT5G03210							4.80131	4.75345			5.14627
AT3G52740			1.38937				1.59207	1.1584
AT4G18010		2.5516	2.94295	2.09232		3.07159	3.06786	1.68218		2.93857	3.29381	2.01968
AT1G30070								2.64298				2.05539
AT5G67300		1.25956	1.30062			2.15209	1.75756	1.51616				1.44325
AT4G09600
AT2G30360
AT5G59820		5.19611	6.5527	5.8632		6.0281	7.3857	4.44946		4.12718	4.78275	3.2894
AT3G56260				-1.95034						-2.42482
AT1G51440								-3.34458				-2.06249
AT1G02390		2.74151	3.58864	2.39426		3.1152	4.00756	3.60291		2.10705	4.00897	2.47314
AT1G60270				-2.90971				-3.47285				-1.80105
AT5G24150				-2.12605			-2.67423	-4.9581				-4.16679
AT4G27520							1.02361
AT1G22400		3.24623	5.28938	4.94125		4.64038	6.88553	4.23661		3.16038	5.60097	3.99282
AT2G16890		2.6633	2.4459			4.1629	3.44569			1.87544	1.81872
AT1G70700										-1.4056
AT4G26150	-1.93929	-2.05259	-2.46824		-2.42377	-2.10343	-1.89373			-2.3258	-2.34913	-2.67599
AT4G16690									1.57998
AT1G09140
AT4G31800			2.75475			4.16288	4.23826			3.12649	3.54426
AT3G24190				-1.03484			-1.60492	-4.02662				-2.2535
AT3G15990	2.13841		1.84321		2.37443	3.18911	4.57949	3.49236	1.94952			1.65995
AT1G62710	2.3918	2.53967	2.44051
AT5G49480	1.73623	2.57306	3.90821			3.48571	4.25405	2.40815		2.59989	2.92985	2.16744
AT1G58360											-1.01783
AT1G44350				2.10064			3.70338	4.46989				3.58137
AT1G76800								-3.22496
AT2G34660								1.64515
AT2G29370
AT5G65140				1.73395			2.55469	2.87735				3.1835
AT5G51760
AT4G25700
AT4G16590												-5.52458
AT5G17780								4.55085
AT1G78600				3.18692		1.13442	2.153	4.86874				3.59897
AT5G19850
AT2G02710								2.44322				1.74235
AT5G63790			2.96546	3.37414		2.73337	4.83039	4.10109			3.42461	3.79022
AT4G33150
AT5G17760			2.61637	3.52287		2.26231	3.54305	3.31245			2.94118	3.74444
AT5G50720							1.33665
AT5G64170		2.65572	5.23698	3.95643		2.49043	3.70218	3.75714			5.11179	1.64188
AT3G50910			2.5795	2.29655		2.70174	4.01217	3.70124			3.19761	3.05857
AT1G58340							5.49861	4.31175			3.63937	3.53994
AT4G10040		2.04508	3.40213	1.75357		3.36354	4.18727	3.2462		2.81483	3.9062	2.02907
AT5G66760								2.38007				1.54757
AT4G00050				-2.01707			-1.79114	-4.72199				-3.97229
AT4G27030				-2.04304		-1.7524	-2.57877	-4.69173				-3.26211
AT5G11650		2.26985	3.08391			3.63244	3.48401	1.95178		2.92954	3.22587
AT1G19640				-1.35317	2.0321		3.56551
AT5G57560		5.43889	6.50756	4.79699		7.9981	7.58711	3.21888		5.6221	6.26734
AT1G05560
AT5G57350								-1.29904
AT5G01670
AT4G34710			2.66861	2.65573		2.80647	3.84437	2.86846			3.76552	2.23869
AT5G55400			1.20566				1.28193	1.37026				1.07843
AT3G03470
AT4G28290
AT5G04830
AT1G17050				-1.41924				-2.50796				-1.30845
AT1G64380				-1.46396			-1.74993	-4.30803		-1.99858	-2.08175	-2.58722
AT3G11420		1.66793	2.42552			2.23014	2.71965				1.57766
AT2G34600								6.4593				3.08662
AT3G16330				3.34235			4.35421	5.22706				4.76714
AT2G22470			6.06417	5.63742		6.31889	9.23128	4.97251			6.82902
AT3G29200
AT5G08640	3.8419			-4.20295		2.8911						-3.16894
AT1G08650			1.96091				1.09977	1.15184			1.19159
AT4G36530				-1.2437				-3.08956				-1.2216
AT2G30550			2.07725	3.10924			3.95491	3.62933			2.38544	3.50119
AT5G40390							-2.28119	-3.02512
AT1G26770
AT4G22960				3.02453		3.52406	3.21611
AT3G19580		2.02227	2.31229	1.88	2.39744	2.53928	3.44432	2.94343				2.22239
AT2G27150							1.50264
AT5G35970	1.32249	1.74587	1.22413		1.99659	1.18586		-1.85065	2.01664	1.75208		-1.63876
AT3G44735								-3.16754				-2.74933
AT3G14200			1.82713			2.83824	2.38539	2.29423		1.21566	1.50279	2.49515
AT4G23600								-2.96728		-3.19304	-3.12958
AT4G01660			2.09141	1.97587		1.67832	2.98934	2.89187			2.10667	2.23514
AT1G02940							2.73674
AT3G24170	1.44143		1.48543	1.39937		1.11517	2.49084	2.4355			1.50222	1.25339
AT1G54050
AT2G41000
AT1G67070			1.45419	1.8229			2.18945	4.18403
AT2G47460
AT5G62470						1.21159		-1.98435				-1.67597
AT2G29670	1.25109	1.09044
AT5G35320								2.18124				1.88646
AT3G48690
AT5G66460			-1.35798	-1.08931		-1.237	-2.17309	-3.4351			-1.20575
AT4G13180			2.36229	1.88975		2.03929	3.64876	2.95992			1.74033	1.81778
AT2G29120		1.34536	1.84254			1.49517	1.50438				1.81274
AT1G15430		1.8737	3.59901	2.71616		3.15455	4.40844	3.1576		2.296	3.60218	2.99361
AT1G13740
AT4G11570
AT1G56060		6.35901	8.02542	7.34901		8.00999	9.31631			7.08881	10.0441
AT5G01540
AT5G51070			2.568	3.33169		2.24419	3.91973	3.76791			3.21549	3.55351
AT5G09230
AT5G60790							1.6947	1.37976			1.30777	2.31551
AT5G59130							-1.66266	-4.31202				-1.43931
AT3G01820			1.6865			1.76605	3.0387	1.70053		1.39048	2.40468	1.72565
AT3G17790								2.78267
AT5G65870
AT5G09590				1.71266	-1.29051		1.14418	3.036				2.97322
AT1G07500
AT1G07180	2.0032	1.32704	2.12872		2.43042	1.80838	2.96021		2.9127	2.705	1.63989	-1.15374
AT1G15960						1.15007		-2.86366		1.2751	1.05686	-1.13793
AT5G27520			2.17707	2.38112		2.15699	3.79452	4.06774			2.0234	3.67114
AT4G27940			2.64928	2.20018		2.31696	4.61482	3.27669			3.22316	2.59926
AT5G60540
AT4G34240							1.13463
AT5G66650		2.63818	3.1739			3.78343	4.06723			3.24286	3.36108
AT4G32920							1.12512				1.34295
AT4G22820			1.96577	1.42081		1.5156	2.42427	2.05807			1.72276	1.44197
AT1G19020		5.21242	6.51782	6.31855		6.84119	7.87131	3.89816		5.88881	6.84477	3.5049
AT3G09440			2.77158	2.50939		2.16603	3.75976	3.28588			3.26167	4.20574
AT5G13490			2.83909	4.52603		2.68314	6.03943	4.27917			3.1129	3.54549
AT5G24850									1.35187
AT2G34850
AT1G48320			2.92258				2.57282
AT5G65990							-1.47668				-1.07451	-1.03476
AT4G30210		1.99717	2.3625	1.83523		2.82618	3.5124	2.16672		2.62084	2.97057	2.14738
AT4G17840
AT5G56090				2.66163			1.61456	3.97346				3.0269
AT1G05170							1.00582	1.77412
AT5G55120											-1.41596
AT1G50250				-1.4092			-1.28909	-3.41265				-1.53681
AT5G25450			2.88261	2.43506		2.68425	4.21696	2.40678			3.14675	2.2732
AT5G09470			2.912	4.80888		3.5255	6.53272	4.68473			4.79471	4.17275
AT4G18170						3.07504	6.35586	3.458
AT5G20220				-1.1094				-1.98617				-1.54496
AT1G21410							-1.40595	-1.37792			-1.55027
AT1G53080
AT3G25780		4.05703	5.6571	5.01864		7.04895	7.89284				6.01851
AT3G09650				-1.34689			-2.1074	-3.92009			-1.03857	-1.9306
AT4G00430				-1.43904				-2.10226
AT2G35760				-1.08408				-2.86995				-1.60223
AT2G21640			2.67694	5.55851			5.12736	5.58977			3.13418	4.61966
AT3G48700
AT4G24120								-1.5219
AT5G22290				1.72299				2.74494		-1.26025	-1.12913	1.30228
AT4G37430
AT4G25640							1.36459	1.09439			1.32387
AT5G48180			2.36359	2.88773			3.47138	4.46572			2.72665	3.234
AT1G69295								-1.01175
AT1G22370			-2.00803			-2.4442	-3.29851	-3.59127		-2.55873	-3.44705
AT3G22830
AT5G02270			1.08775				1.45406
AT1G33110							1.48445	1.85946				1.22685
AT5G42050		1.78199	2.49053	2.0518		1.58175	2.39799	1.74881		2.09738	3.09895	1.85529
AT1G22770			2.24239	5.08028			3.18672	6.57322				5.3426
AT2G46800
AT5G20380							-1.44087	-2.85232				-1.86188
AT3G15350			1.32532			1.37722	1.17028				1.10318
AT1G24330							1.03249	1.30003				1.17283
AT1G18870					-1.95437
AT2G37970		2.02973	3.47762	2.53142		2.90119	3.7371	3.28559		2.47331	3.4783	2.66042
AT4G24130
AT1G15100
AT4G33040
AT3G54950			2.54265	2.91626		2.2836	2.94963	3.78531			2.06791	2.65347
AT1G77680
AT1G27760				1.43685			2.64924	3.20071			1.40651	2.55381
AT3G04620				2.781				4.37799				4.29734
AT3G14560
AT1G20160							-3.28273	-2.03946			-1.90462
AT5G13220			3.3655			4.32652	5.13455	3.62006				3.33298
AT3G27570
AT4G33440				-1.25326
AT5G54840			1.9978	2.68812		1.84336	2.81486	3.35196			1.46923	2.95919
AT5G01410				-1.00346
AT3G05650									-1.75126
AT5G24030		1.52848	2.41559	1.43567		2.35355	2.17669			1.9606	2.68613	2.44171
AT4G01070							2.16684	2.51609				2.20051
AT5G61810											-1.28781
AT4G24380	2.24446	2.89226	3.51344	2.30634		4.06465	5.33076	3.56819		2.95193	3.85114	2.94314
AT3G01830		5.56944	6.74665	5.92544		8.27955	8.65052			6.31764	8.18818
AT2G32800			2.137			1.59981	2.03196				1.94849
AT3G23210	1.15342					1.11291		-1.10812		1.39711	1.04745
AT3G03900				-1.1097
AT3G51090							1.30837	2.63023				1.38081
AT3G56090				-1.3928							1.29777	1.58951
AT2G21130	-1.09924				-1.37448			1.89574				3.16757
AT4G23990	2.81565			-2.61635				-2.95342				-2.44557
AT5G19855							1.13053	2.20608				1.55903
AT2G39020
AT2G37760				1.71904			1.66149	2.07359				1.32981
AT5G58380								1.1703
AT4G30490			1.39121				1.57308	2.47432			1.39629	1.51347
AT3G51450							4.221	3.40528				3.58923
AT5G09990
AT5G11110								1.38104
AT1G01250						-1.61547	-2.76917	-4.56601			-1.62041	-2.09018
AT1G07510							1.51324	1.75178			1.08401	1.24722
AT3G47080
AT1G20030
AT5G06530				-1.26891			-1.61326	-3.52702			-1.55505	-2.39164
AT1G36160								-2.00048				-1.43973
AT3G12830			1.89283			1.69429
AT1G29230								3.09616
AT3G07090			2.05281	1.41509		1.23197	2.35882	2.79549			2.05868	2.82123
AT3G15790				-1.14427		-1.00929	-1.43247	-2.17625		-1.10785	-1.19973	-1.36082
AT5G67330			-1.19757			-1.65612	-1.85007	-1.71965		-1.29515	-1.65074
AT1G22190		1.31097	1.73659		1.46288	1.70674				1.88697	1.71804	1.23366
AT5G52810			2.47241	3.04244		1.71205	3.14984	3.42855			2.00277	2.49457
AT4G02380		2.7726	4.12915	4.47394		3.36348	3.97669	3.16419		2.5528	3.01129	3.24182
AT4G34610			-1.40937	-1.94891		-1.28977	-2.37588	-3.48086				-2.41455
AT3G46450
AT4G17340							-1.49113	-3.64182
AT5G53870										-1.83692
AT5G49280						2.24883	1.65924					1.72711
AT5G47240								2.84077		-3.17633		5.12355
AT3G50930		4.71725	5.79364	5.10542		5.4055	6.47179	2.94787		5.05672	6.28997	3.14298
AT1G76130	1.64145	1.72535	1.94556		1.56488	2.08158	2.36024	1.06177	1.26789	1.58976	1.85714
AT3G17615
AT5G51720								-3.0945		2.72196	2.80757
AT3G17000								1.12532
AT3G63010			2.23996	1.69774		1.8434	2.8948	2.03605			2.50873	1.86869
AT5G52050	2.91808	3.14747	3.73513		2.79864	4.21216	3.93911			2.75492	3.31736
AT1G64970							-1.4642	-1.96536				-1.88728
AT3G59280			1.1396			1.14018	2.08915	1.63763			1.57684	1.50642
AT1G63840			3.17842	2.90116		3.10663	4.14815	3.1577			4.19647	2.16443
AT1G63010								2.18738				2.03207
AT3G44880								1.74843				1.07888
AT1G54160
AT5G22500
AT3G59140
AT3G61220				-1.53514			-1.61456	-3.65289				-2.47821
AT3G02875								2.96383		-1.39071		2.8501
AT3G22550				-1.71705			-1.68383	-4.02163				-2.11876
AT2G18170										-1.18854	-1.28293	1.73676
AT3G44100										-1.00308
AT1G19140				-1.04923								-1.10495
AT4G03320				4.41532			3.82561	6.2317				4.82128
AT5G17450				1.2798			1.75001	1.49656				2.15868
AT3G55110
AT4G03820				1.06318				1.54826				1.67373
AT5G19440			1.47165	3.05663			3.1865	4.02204				3.23107
AT5G49330	2.72984			-4.38086			-2.88211	-4.9582				-4.79178
AT1G78570			1.10742	1.21725			2.17683	2.75853				2.02316
AT2G41870
AT2G37240	1.21996											-1.23456
AT5G42270				-1.2054				-2.37686				-1.13144
AT3G51860								-3.23976
AT3G44450
AT2G30040	1.95628	3.14689	3.87872			5.37025	5.89277	2.44001		2.75744	3.17191	1.84173
AT4G09500							-2.72379	-2.7068		-1.76081	-2.61425
AT5G48540		2.669	2.92089			3.59946	4.31133			3.29397	3.89708
AT4G14010
AT4G34860				2.15523
AT5G54170							2.37303	1.81254			1.39889	2.03131
AT4G30290		2.8153	3.27275		2.69023	4.0609	4.10151			3.0034	3.78779
AT5G37670								1.69587
AT1G65560
AT1G28370		4.72227	4.82317	3.83109		6.04398	6.33468			3.71174	3.80684
AT4G37470						-1.2352	-1.97216	-2.66144		-1.50531	-2.15294
AT3G54420			3.36996	3.51279		3.24692	4.4974	3.64279			3.59693	2.51234
AT5G22300				6.33633			3.96287	7.09988				6.5959
AT4G35550								-1.87245
AT3G14720							1.03256
AT2G46940			2.30445			2.30122	3.16383				2.40335
AT1G06690				-1.13351				-2.10834				-1.13271
AT3G59820				1.8777	-1.22576			2.88439				2.9295
AT2G43500								2.05918				1.31862
AT5G02490			4.3623	4.1389		4.47062	5.07894	2.97406		2.87684	5.46612	4.31854
AT5G23850			1.31112	1.57667		1.88086	2.86617	2.24134			1.54978	1.86309
AT5G17850			1.48981			1.57056	1.70248	1.88774		1.49278	1.94844	2.47549
AT5G57900				1.14809				2.28685				1.73908
AT4G37980
AT3G15760		1.55855	1.52842			1.51501				2.10196	1.6606
AT4G35560							-1.05921	-3.14741				-1.07254
AT5G47550							-1.56994	-3.13385				-1.31192
AT3G57680
AT5G16970				1.61454			3.19496	3.83237			1.67113	3.00902
AT1G53670
AT3G60690			1.35278				1.52053				1.27217	1.01816
AT2G43020				1.10334				1.93343				1.56219
AT4G27652		2.48358	3.06304			4.1793	4.78364	2.40404		2.17136	2.23931	2.53627
AT2G17280							1.92525
AT2G38470		4.45103	5.26197	4.85184	2.43948	4.90357	6.22927	2.79953		4.9244	5.8871	2.48219
AT2G23180				-1.00349		-1.14724	-2.01723	-2.31685				-1.59229
AT5G15860								-1.23312				-1.24188
AT2G47730		1.37806	2.77022	1.84549		2.50077	3.61987	2.68169		2.36313	3.31183	2.37943
AT2G46420								-1.86283
AT2G35730				6.48037			6.93968	6.81287				5.66819
AT3G56620								1.12867				2.16955
AT1G57770				-1.05509				-1.37254
AT4G31390			-1.26115	-1.67497		-1.15239	-2.31974	-3.3708				-2.14719
AT3G23410				-2.18184			-1.78429	-2.63552				-2.01338
AT5G57610
AT5G03190							-1.27767	-2.67945				-1.47296
AT2G39330
AT1G17020								6.70693
AT1G21980
AT3G53260	2.6374	2.33755	2.68283		1.86736	3.62159	4.74858			2.36723	2.23961
AT1G76960
AT1G30700						4.9727	7.42363	5.55599
AT4G22590			2.74231	1.83596		2.43214	3.05886	2.18144			2.9902
AT1G32640
AT4G02420							-1.50953	-1.93122
AT1G73650								-1.17899
AT3G09910
AT5G01260				-1.15763		-1.45589		-1.28742		-1.2706	-1.4236	-1.19233
AT4G31750
AT3G26932			-1.54277	-1.27466		-2.15101	-3.15001	-5.42558				-2.05875
AT4G26540						-1.6866	-3.22677	-6.16489			-2.12095	-2.23431
AT3G03840							-3.40717	-8.16121			-2.66587	-2.85498
AT3G18980
AT1G22530
AT5G26200				-1.02762	1.20744			-3.49439	1.60593	1.13917		-2.41634
AT5G40170							1.22031
AT1G23080							-2.67649	-4.64111
AT3G09580				-1.84266		-1.10616	-2.12947	-3.24584				-2.29593
AT1G66980							-1.90433	-3.92469
AT3G07990				-1.00433			-1.54768	-3.36544			-1.07214	-1.98218
AT3G02380								-4.98112		1.89211	2.02408	-4.19138
AT1G09390								-2.82196				-1.59175
AT4G30020				-1.10504			-2.14242	-4.37505				-1.97766
AT4G33960		1.17556						-2.23878				-1.41868
AT5G06270			-1.56596	-2.0894		-2.61808	-3.80631	-5.09729			-1.95845	-3.53827
AT5G11070			-1.07156	-2.07596			-1.26996	-2.64124			-1.69845	-1.278
AT4G32570				-1.62485			-2.02071	-4.77703				-2.33523
AT4G00330			1.66181	1.32628		1.69088	2.47884	2.19476		1.37623	2.24195	1.89091
AT1G04040				-1.78465			-2.16383	-4.56744				-3.26406
AT4G39710			-1.19725	-2.14653		-1.82926	-2.89769	-4.98688			-1.14079	-2.19857
AT4G29700										-2.30711	-2.80209
AT1G11530				-1.06566			-1.0998	-3.17913				-1.26115
AT4G24350				-1.65283			-1.60716					2.07142
AT1G29460							-3.20337	-7.22455				-2.68729
AT4G28780				-2.37367			-3.14728	-7.08542				-4.03536
AT5G11550			-1.93387			-2.33723	-3.52161	-5.00257		-2.869	-2.52709	-2.02249
AT3G28130							-2.5655	-5.04905			-1.79527	-2.04771
AT2G46710						-1.42503	-2.01875	-2.02968				-1.5353
AT2G27050							-1.10934	-2.21962				-1.23741
AT3G23880			-1.80569	-1.722		-2.5346	-3.7825	-4.70412			-1.84988	-2.00445
AT5G01015				-3.00057			-4.06733	-7.12485				-3.67649
AT2G30510
AT4G11360								1.67445				1.21142
AT3G07470
AT1G75500							-2.74785	-3.99137				-1.38829
AT4G38470
AT1G63260								-3.8984				-2.77533
AT2G20180						-1.34544	-1.98125	-2.60729				-1.59847
AT5G65310							-1.68462	-2.9235			-1.06267
AT2G17230								-3.84799				-2.63634
AT4G16985
AT4G28270			-1.28407			-2.23118	-2.83033	-3.46836		-1.78999	-1.91719	-1.95286
AT4G38770				-1.53138			-2.47375	-4.82853				-2.39635
AT1G79790
AT1G05805
AT3G50750					1.04909	-1.12364	-2.02291	-3.14772			-1.05667	-1.51398
AT5G21170
AT3G19710
AT4G39770								-3.66061				-1.72945
AT4G22540						-1.11812	-2.02638	-1.85213		-1.14014	-1.93892
AT4G22570	1.73392				1.56931		-1.63411	-4.30345	1.21401			-3.04297
AT3G01490							-1.29053	-3.35373
AT4G19380				-3.33365			-3.54933	-5.55228				-2.42887
AT5G24490					1.05357		-1.06523	-3.41099				-1.19655
AT2G45470			-1.67669	-2.32807		-1.47984	-3.03699	-4.91612			-1.4453	-2.87478
AT5G05690						-1.62091	-1.79474	-2.12818		-1.34886	-1.59132
AT2G46330			1.97117	2.03669		2.88054	3.14675	2.31783		3.00389	2.84358	1.72148
AT3G19553
AT4G00410
AT2G33330				-2.51926			-2.19999	-4.55317				-2.53093
AT5G02890				-2.22965			-3.78391	-5.33667				-3.35987
AT5G57760
AT3G28040						-1.63498	-3.17578	-5.72051			-1.55181	-2.66369
AT5G19120					2.50839
AT1G17700
AT4G08920							-1.45317	-2.24342				-1.60485
AT4G12030								-2.20552
AT5G15580							-2.28137	-3.05718
AT3G28860							-1.7208	-3.79855
AT5G13710
AT4G00780								-2.17078
AT1G48480				-1.53394			-2.53453					-2.26895
AT5G12050								-3.234
AT1G11260
AT4G11190
AT2G38120							-2.89633	-4.84226				-1.5175
AT1G44446					1.59902			-3.28424		1.39639		-2.30048
AT1G12500				-1.47534			-1.51113	-3.37067				-2.78658
AT5G47500
AT2G32010			-1.37395			-2.08999	-3.47069	-6.06772			-2.03747	-2.3471
AT1G69530								-3.69531
AT1G23020			-1.36707			-1.2875	-1.67409	-1.14154			-1.33377
AT1G06080
AT5G46690						-2.09441	-3.60066	-7.69968			-2.13713	-3.72246
AT3G62630							-2.37062	-1.66141			-1.48149
AT4G20260
AT5G35790				-1.30387		-1.51921	-2.70928	-4.87322				-2.08271
AT1G31690				-4.36512
AT4G33000				-1.77157		-1.44489	-2.67679	-4.70279			-1.49441	-2.84315
AT5G57780						-1.37856	-3.18683	-5.15388				-1.73992
AT1G76890							-1.25969	-1.81958				-1.35149
AT5G64620				-2.01262			-1.16073	-2.69107				-1.17965
AT5G51850	1.76739			-1.91359			-2.25389	-4.6321				-2.79451
AT1G60010						-1.66261	-2.78273	-4.53863			-1.95763	-1.76345
AT4G16990								-2.69548		1.27856	1.17725	-1.13048
AT1G80920				1.67935	2.26865
AT1G03870							-2.06673	-3.7228				-3.80866
AT1G10020							-1.76832	-2.03334			-1.43732	-2.28656
AT4G30690							-1.33188	-3.47426				-1.20498
AT2G25900							-2.38658	-2.79957		-2.11065	-2.41257
AT1G66150							-2.02821	-3.17594			-1.11369	-1.80151
AT1G76100							-2.47617	-4.85134			-1.43567	-2.25503
AT3G14840	-1.20571			1.64993		1.53075	1.82874	2.04516		1.11876	1.38184	1.70863
AT1G25275			1.33554	1.04766		1.22396	1.23882			1.58469	1.36746	1.6891
AT1G33240							-2.19469	-4.74841				-2.73852
AT4G38840				-1.6845			-3.44413	-5.82506				-3.29867
AT5G08520							-1.67954	-2.36216			-1.02856
AT1G72610
AT3G52060					1.06257	-1.69289	-2.18151			-1.64162	-1.90303
AT4G39640		2.69318	3.65572	1.88319		3.95691	4.37967			3.76273	4.59906	1.74606
AT3G13690							-1.92584	-2.0554			-1.24941	-1.21182
AT5G14120
AT2G25200					1.48111		-2.31823	-1.80647		-1.40812	-2.47634
AT1G21500								-3.14373				-1.7975
AT5G23010								-2.36291
AT3G52500							-1.51251	-1.25637
AT3G47800								1.73766				1.61581
AT2G15830								1.35126				1.46823
AT4G23300							-1.47222	-3.59124				-1.83527
AT1G35710								-2.57253
AT1G27210
AT1G29450							-2.91545	-8.24545				-2.93321
AT3G22970						-1.73874	-2.59991	-2.46179		-1.56439	-1.74704	-1.01561
AT3G06770							-2.67497	-4.86526				-2.48875
AT1G49230
AT1G53230			-1.52321	-1.74414	-1.06221		-2.39303	-1.5185			-1.18521	-1.41118
AT3G14240							-2.34512	-3.95974			-1.46764	-2.51626
AT1G80280				-2.3085						1.58938
AT2G30520	1.04261				1.15637			-1.29332	1.40646			-1.6103
AT3G01690							-1.55261	-1.63956				-1.08496
AT2G06925								-2.23379				1.3584
AT3G45640		2.41883	3.2399	1.79802		3.23661	3.45036			3.3876	3.69471
AT1G17990
AT4G38420						1.79387	2.66151	2.72036		1.50883	2.47408	3.08357
AT4G28240							-2.23279	-3.12048
AT5G54380				-1.2348				-2.51452				-2.24302
AT2G41250	2.85848	2.53527	2.90456		3.18885	1.42001	1.30629	-2.29869	2.21175	2.15557	2.20881	-2.42094
AT4G01460						-2.07305	-3.93343	-6.26975			-1.97214	-2.60985
AT2G22990						-1.00809	-1.17714	-1.99304				-1.66784
AT3G43960							-1.91043	-4.1404
AT3G28910								-1.11897
AT2G30930											-1.37351
AT5G62280								-4.49143
AT4G13840				-1.48437			-2.00469	-4.6213				-2.17115
AT5G14090							-2.4881	-4.17638				-1.53274
AT5G19250			1.39851			1.53345	1.69512			1.30818	1.8951
AT4G12980								-2.68522				-3.06905
AT5G54630				-1.29028		-1.37632	-3.3018	-2.65037				-1.92962
AT1G14280							-2.17485	-4.33333				-2.93637
AT5G65010				-1.60218				-3.78137				-2.36683
AT5G51550				-2.10804			-2.29166	-5.52166				-3.69867
AT1G69780							-1.7279	-2.57529			-1.6714	-1.72595
AT1G19770		2.42157	2.46844			3.71108	3.41533			3.29914	3.41219
AT5G48460							-1.292	-3.9771				-2.22023
AT1G51940							-1.86825	-4.46427			-1.64037	-1.47315
AT4G23400							-2.1181	-4.10981				-2.01718
AT1G31920
AT1G36940
AT3G26740						-1.2956	-2.89779	-2.45408		-2.30227	-3.50318	1.99451
AT1G49750			-1.93613			-1.94906	-3.30323	-3.59357
AT2G44210							-1.85823	-2.49118
AT1G07090
AT4G04955
AT4G18970								-4.66652
AT3G61210								-2.23749
AT5G25460							-2.4998	-4.10227
AT5G14920	-2.06545							-2.15049
AT5G06870							-1.73882			-2.2296	-2.67387
AT2G45170				1.90164			1.7506	3.39918				2.47113
AT1G35612
AT3G62110				-1.32512			-2.03275	-4.27333				-2.05487
AT2G16380
AT1G64640								-3.63354				-1.84815
AT3G28080			-1.76121	-1.95215		-1.85487	-3.32053	-5.81718		-1.38056	-1.95702	-2.8457
AT2G42320								-3.53634				-1.82494
AT1G67910								-2.11957
AT1G20190							-3.58904	-4.04896
AT5G06690			-1.31656	-1.65131		-1.30062	-2.70912	-5.47485			-1.64389
AT3G02170					1.33962		-1.59644	-2.55303				-1.22801
AT5G02160				-1.14806			-1.68521	-3.42302				-1.45397
AT2G10940								-5.76225				-3.06621
AT2G41180
AT4G18290			-1.08631									1.24641
AT3G23080					1.14856		-1.10093	-1.91277				-1.99235
AT4G01330							-1.66454	-4.8521				-2.14709
AT3G23730								-3.47418
AT3G15570						-1.87115	-3.46482	-5.13015			-2.08164	-1.50662
AT4G00400							-1.32225	-2.87581				-1.62159
AT4G00950							-2.92498	-5.47652				-3.12071
AT1G72430			-1.29634	-1.77376		-1.27811	-2.75387	-3.31689				-2.87452
AT4G32340				-1.09825			-1.94074	-2.79531
AT5G01240			-1.02207	-1.22446		-1.22213	-2.14752	-3.70464				-1.67884
AT4G37800				-2.08939			-3.08648	-5.80732				-3.10058
AT1G63800								-2.11059
AT3G22240								5.97207				3.52854
AT4G19530			-1.13455	-1.57916			-2.078	-4.82117				-3.04296
AT2G47440
AT1G23480				-1.03742			-1.29803	-1.96803		1.06311		-1.70332
AT1G51400							-2.44124	-4.80069				-2.29161
AT3G28180						1.65561				1.45701	1.01481
AT3G04290
AT3G46490
AT3G14310							-2.03054	-2.4523
AT4G12730
AT5G40450									1.42193
AT4G27440				-1.79989			-1.33419	-4.45717			-1.89339
AT1G66970							-1.30098	-3.39924				-1.39811
AT1G22330							-1.91649	-3.97823				-2.06807
AT4G19690
AT3G45780						-1.14143	-1.9576	-4.11678			-1.29194	-1.30121
AT5G28020							-1.48677	-2.54727				-1.99034
AT3G50270				-1.51379			-2.39868	-3.54186			-1.4966
AT2G34510				-1.53235	1.15859	-1.13889	-1.78865				-1.14177	-1.37026
AT5G52900					1.86461			-3.45584	1.95961			-1.90154
AT1G29500							-3.24289	-6.4214				-2.91667
AT2G28950			-1.28674	-1.84494		-1.7021	-3.25278	-5.98484				-3.01667
AT1G49500								-1.37979		-1.59481	-1.07052
AT5G50335							-3.59707
AT1G56430				-1.84943			-2.04422	-3.22911
AT1G06830				-1.59201				-2.42979
AT2G20670					3.59668
AT1G01430							-2.25235	-3.85232			-1.17025	-2.07593
AT3G15630					1.72839						-1.46908
AT3G56400				3.01514			2.41036	3.69574				3.62977
AT1G74940			-1.33449			-1.4518	-2.81597	-3.30981			-2.13749
AT2G15090	-1.66134				-1.2854			-1.97957
AT1G03130							-1.55637	-3.34147				-1.6856
AT1G59870		1.50952	2.55935	1.77396		2.2205	2.93453			2.48831	3.06373	2.1253
AT2G01420				-1.44693		-1.53836	-3.01127	-3.94396				-2.3064
AT5G19140							-1.83022	-1.17253
AT3G08940								-4.36474				-1.89403
AT1G56220						-1.23495	-2.18239	-3.16505		-1.19184	-2.01682
AT3G12710
AT4G16370			-1.91949	-1.79084		-1.65383	-2.74771	-3.36452		-1.35416	-2.3144	-2.35748
AT3G48720				-1.48601			-2.1023	-4.93755				-2.79779
AT2G02950			-1.27905	-1.86421		-1.76783	-3.38709	-5.13485			-1.47111	-2.75104
AT2G29290			-1.56938			-2.62078	-4.00565	-6.51309			-2.2698	-2.49586
AT4G17460							-2.31626	-2.8433				-2.8157
AT3G10520				-1.28938				-2.02546				-1.17689
AT3G21950				-1.7599			-2.90161	-3.59382				-2.04941
AT1G29440
AT1G48300			-1.12758			-1.65429	-2.4754	-1.57936		-1.11177	-2.47752	-1.71838
AT3G06070					2.45147			-3.77946		1.90595		-2.03971
AT1G09750						-2.19615	-3.64908	-5.14161
AT5G28770	1.19297				2.08251			-2.53193	1.30281	2.13472		-1.59642
AT3G18050			-1.4726			-2.1104	-3.1723	-5.81807			-2.33688	-2.3879
AT3G16850							-1.49567	-2.09011				-1.57482
AT1G47400				-2.47624				-3.78968
AT4G34220						-1.65907	-2.81983	-3.75983			-2.20474	-1.39765
AT4G31820						-1.85022	-2.74148	-3.21219			-1.76659	-1.79974
AT3G16520					1.13565		-1.79911	-3.92808			-1.18354	-1.42719
AT1G78270
AT1G68190						-2.13151	-3.00316	-4.12035			-2.02671	-2.2331
AT5G25840								-1.01989
AT2G41090
AT3G58120							-3.36251	-6.04303
AT5G20250
AT1G22335
AT5G61440				-2.54308				-1.71162
AT2G15890							-1.54939	-1.70559			-2.27345	1.71899
AT4G03210								-3.48531
AT4G38690							-1.95849	-2.95745				-2.28456
AT5G04230							-2.34428	-2.83101				-2.10373
AT3G50740
AT5G03120							-2.41818	-4.84541				-3.9863
AT1G11350				-1.19828			-1.64376	-2.97019				-1.56331
AT1G33811							-1.88122	-3.5636
AT1G21270
AT1G18620							-2.52074	-4.86652				-2.40662
AT5G07580				-2.01947			-2.10444	-4.16358				-2.22456
AT1G22690										2.15418	1.72605
AT1G20010							-1.57815	-3.80191
AT3G56360											-1.46528
AT1G23390	1.08297				1.92626	-1.67833	-1.18968				-1.34246
AT1G54820						-2.45945	-3.91082	-7.38665			-1.84073	-2.27719
AT2G06850								-3.67408
AT2G37640							-2.61638	-4.01314
AT3G56060							-1.30582
AT5G62360	-2.20066							-2.35363				2.70449
AT3G62550			-1.92757			-2.73057	-4.62519	-5.34358		-2.26783	-3.59761
AT3G12610							-3.1976	-4.91692				-1.99518
AT4G14400					-1.97075		-1.93993	-3.55604
AT1G29660				-2.14819			-2.62454	-5.71102				-3.6343
AT4G36540							-2.76898	-5.36612				-2.08299
AT1G72150							-1.57931	-1.40599			-1.48789
AT2G41560				-1.04543			-1.36549	-4.1087				-1.893
AT5G08330								-3.93735				-1.64988
AT3G15450
AT2G34620					1.73682		-2.10911	-5.09489			-1.69738	-2.7474
AT1G78460												1.33552
AT3G19850							-2.26426	-4.48788			-1.66018	-2.4789
AT2G22980						-1.51552	-2.31279	-4.72642				-1.61014
AT2G32100						-2.16538	-4.04565	-3.72423			-2.30324	-2.75934
AT5G11420							-3.25333	-4.01966				-1.88266
AT4G35770								5.32107
AT5G22580								-2.75751
AT1G29510							-4.73159	-5.54534
AT3G48360	2.56191			-2.31641	1.72481			-1.06451			-1.56164
AT5G44020				-1.60072			-2.51001	-4.89449				-2.86637
AT3G27690			2.52417	2.1564	2.57715			-3.07186	2.60353	3.74091	2.40124	-2.23012
AT4G38860							-3.4354	-6.5422				-2.82399
AT1G13110								1.14197		1.00821	1.1712	1.09673
AT5G59080					1.10848			-1.35794	1.03588
AT3G07010							-2.00322	-3.18308
AT4G23820							-1.76362	-4.18417				-1.75373
AT5G65730				-2.59465			-3.80792	-6.1498				-4.70113
AT5G63180				-1.83858		-1.41791	-3.3018	-5.67896				-2.19691
AT2G45180							-2.4567	-5.40437				-2.11328
AT4G19170						-2.32541	-3.14762	-3.40629		-1.57359	-1.68912	-1.83631
AT5G05250			-2.33481	-2.33065		-2.73729	-4.28587	-2.29598		-1.95247	-3.64505	-3.30864
AT5G49360					2.91933
AT1G66940								-4.07314		1.98467		-2.20132
AT1G52190							-2.77016	-3.73777
AT5G03350						-4.185	-5.54155			-4.11552
AT5G22920					1.86777		-2.75276	-2.9181			-1.93616
AT5G44680							-3.86874	-5.55377				-2.79209
AT5G48490
AT2G30010				-1.29219				-1.29968		1.74345
AT3G22231		-3.13446					-3.77337				-2.99602
AT2G33830	-3.24365						-2.10723			-2.65004	-3.33978
AT5G16030						-1.61105	-2.15431	-4.74254				-1.96805
AT1G25230							-2.12915	-3.08237
AT5G02760								-5.12968
AT1G80440	1.69021			2.03852	2.54468			1.79256	1.45066			1.31421
AT2G14560								2.84707			-2.59114	3.39381
AT1G19960						-2.35778	-3.96156	-2.38036			-2.9741
AT2G18300							-2.85822	-4.75491				-2.61985
AT1G68520				-2.19127			-2.78644	-6.83667			-1.7014	-3.1917
AT5G61590							-1.852	-2.75982				-1.55135
AT2G40610							-3.77291	-6.02995
AT1G74670							-2.38484	-5.22755

## Sheet: drought
Supplementary Data 7. Overview of co-regulated genes after drought stress (Huang et al. (2008)). Fold change is given for all experimental conditions; only significant DEGs (p ≤ 0.05) are shown.
ATG	WT				ahk2 ahk3				cca1 lhy
	0 h	4 h	6 h	12 h	0 h	4 h	6 h	12 h	0 h	4 h	6 h	12 h
At5g59310
At1g11760
At5g59320												-5.55394
At5g66400
At3g02480
At5g15970	-1.26318		1.43101	1.45614	-1.73284		1.19094		-2.05326		1.21735
At2g39800							-2.15409	-2.34636
At3g28270						-2.81307	-6.864	-6.00569				-5.49145
At1g52690
At3g53980
At5g25610							-1.45367	-3.36935				-2.31976
At3g17520
At5g06760
At5g15960					-2.90423
At1g56600
At5g59220
At3g57520				1.86086				4.22586				3.44313
At1g54100								3.95567
At5g15500										-3.23858
At1g01470			1.6624				2.11688				1.69724	1.84946
At1g62510
At1g20450			2.41501			2.27054	3.00435				3.03352
At2g18050						-2.53428		-2.44129			-2.57061
At4g23670	1.30029			-1.51581			-2.02066	-3.53724			-1.19642	-2.69836
At5g03210							4.80131	4.75345			5.14627
At1g35720								1.06019		-1.01744
At1g20440							2.32865
At4g33550
At3g55610
At5g17460	-1.37195			1.62639	-1.87567		1.7802
At3g03470
At1g48750
At2g33380
At5g43850							-1.05345	-2.4541				-1.58306
At2g15970							-1.1885	-2.80219			-1.20226	-1.12765
At4g02380		2.7726	4.12915	4.47394		3.36348	3.97669	3.16419		2.5528	3.01129	3.24182
At3g23000			1.00396					-1.69638		1.13252	1.05962	-1.04534
At3g11410
At2g47770
At4g32940
At3g09390					-1.05789					-1.18336		1.78376
At1g58270						-1.51187	-1.87732	-2.66204			-2.26864
At3g50970							4.62197	5.8713
At4g30960				1.31179				1.70772
At5g47550							-1.56994	-3.13385				-1.31192
At2g05530
At4g04020								1.70133				1.70911
At2g25625
At4g39730
At1g55310								1.11224				1.38668
At3g29575								3.56697
At1g76180			1.87354	1.67346		1.6616	2.10496	1.28079			2.47838	1.71657
At4g22240								1.81212				1.26899
At3g62550			-1.92757			-2.73057	-4.62519	-5.34358		-2.26783	-3.59761
At5g01520								-2.24578
At2g42790
At2g05380	-1.94668			1.55795
At5g10930						-1.99548	-1.33049				-1.5576
At5g21020
At4g08570
At2g33590				1.55426			2.05991	2.55285			1.11211	2.02251
At5g43150	1.77407	1.21949							1.17675
At4g21960							-2.13775	-3.31804			-1.56819	-1.31366
At4g01610							-1.06391	-1.3887
At4g33150
At2g28840
At1g21400				1.75839				1.64752		-1.56042		1.3515
At4g26080								1.49892				1.81747
At1g13930							-1.65289	-3.21422			-1.71046
At1g29390								-2.78758
At1g48605
At4g34000								-1.72373				-1.41506
At1g64370								-1.93524
At1g47960							-1.65339	-2.25343
At4g37980
At1g54115								1.40747				1.0961
At1g51140			-1.30455			-1.5645	-1.78819			-2.21616	-2.61254
At3g46230								5.66377
At5g24770										-4.52045
At4g15530								1.50463
At1g68570							-2.77901	-5.80958				-3.39812
At3g17790								2.78267
At1g47128							-1.07042				-1.01638
At4g16190						-1.44387	-1.95836	-2.48889		-1.21771	-1.94194	-1.21424
At5g57050				1.5195			1.48033	2.47452				2.28145
At3g26450				-1.12315				-2.61667				-1.47572
At5g42050		1.78199	2.49053	2.0518		1.58175	2.39799	1.74881		2.09738	3.09895	1.85529
At1g17870
At5g02020
At1g53580				1.38521				2.7554				1.46884
At1g21000				1.62173			1.53251	2.38928				2.13442
At3g18280
At3g44880								1.74843				1.07888
At4g39800	1.0075						-1.23933	-5.11387				-2.1818
At2g38530												-3.49002
At4g21960							-2.13775	-3.31804			-1.56819	-1.31366
At3g48690
At1g65970				8.05536			7.73427	7.05326				6.7368
At1g78860		2.76937	4.3436	3.25877		4.992	4.81303			4.32919	5.29439
At5g17220	4.55374											-5.12305
At5g61820				1.44641			1.64786	2.95694				2.08479
At1g78670											-1.09256
At1g78850			1.95977	1.59909		2.20907	2.58773			2.00381	1.93788	1.64621
At1g58360											-1.01783
At4g32150
At4g15910
At1g02205								-4.67952				-5.36477
At1g05340			4.73259	4.45757		4.39232	5.85561	4.95355			5.03301
At4g28240							-2.23279	-3.12048
At5g51070			2.568	3.33169		2.24419	3.91973	3.76791			3.21549	3.55351
At1g67870								-2.09488
At3g17000								1.12532
At2g21620			1.20648	2.86135			3.38313	4.71788				3.52316
At5g47640			-1.16403	-1.54408		-1.56232	-2.06896	-3.49612		-1.39188	-1.885	-1.98531
At1g07720				-1.17438			-1.97568	-3.754				-2.38528
At3g05880					-1.10389							1.42464
At3g52360							2.27921	1.72726
At3g26510						-1.28958	-1.46233	-1.31579	1.11783		-1.62204
At3g26290								-1.9801				1.82084
At1g65980								1.49737
At3g05640
At1g16850					-1.6228
At5g42800	7.99419		5.62143
At3g23100
At5g65860
At3g01470
At5g23750							-1.88954	-3.23592				-1.76061
At1g21590						-1.01954
At2g06230
At3g51240	5.23384											-3.76096
At3g51895
At2g16990								-3.24228
At5g41700
At1g07590							1.06641	1.55754			1.14714
At3g15780
At5g57040							-1.2484	-2.26047				-1.10014
At3g14560
At1g13990			1.77651	2.83395			2.45799	3.77268				3.26804
At3g24500								2.72957				1.76862
At3g44100										-1.00308
At1g64360
At3g57020			1.56851				2.5999	1.99658		1.45369	1.54102
At1g79970								-1.18149
At1g67920		3.1163	4.02566	2.79871		2.63714	4.36824	2.93982			4.36904
At2g35940
At3g23600
At3g17800		1.45551	1.86306		1.05428	2.39233	2.78262	1.72015	1.21662	1.38137	1.83967
At4g00755						-1.12111	-1.82745				-1.40542
At3g51895
At2g15390		3.44483	4.47727	4.76705		4.24614	5.05778	2.78238		4.51802	5.62792	2.50647
At3g56240					1.03711			-1.73685
At4g19860
At1g22160			-1.80809			-1.9148	-2.95018	-3.76318		-1.50103	-2.06282	-1.92442
At2g30860								-1.39629			-1.12693
At2g18440
At4g30460
At3g47420	2.06723	2.56125	3.36123		1.61149	2.26102	4.46796		2.28289	2.67894	3.61643
At5g57350								-1.29904
At4g32920							1.12512				1.34295
At5g22460
At2g21130	-1.09924				-1.37448			1.89574				3.16757
At4g35790								1.46497				1.87459
At5g04750
At4g21980				1.39938				2.55532				2.23631
At2g04350				1.07732			1.10314	2.3163				1.40468
At3g52800		1.97668	2.44161	1.39424		2.87311	3.16979	1.94238		2.256	2.86629	1.93178
At1g19570										-2.47367	-1.82588
At3g16400								2.27431				2.06736
At5g10750		1.13329	1.37968			1.91984	2.05197	1.62524		1.36667	1.75842	1.66711
At1g55675				-1.01663				-1.73453				-1.30544
At2g02320			6.48081	8.81514		8.6637	7.69885	6.50505			7.50441
At2g32870								-1.54487
At1g69410			1.03758	1.32703			1.75633	1.92553			1.29986	2.0436
At2g02390			1.03957	2.17162			1.46563	2.82537				2.12091
At3g51730
At1g09310							-1.80696	-4.80275				-2.69671
At1g48300			-1.12758			-1.65429	-2.4754	-1.57936		-1.11177	-2.47752	-1.71838
At4g29190				1.10823		-1.43656	-1.78996			-1.63295	-1.78487
At4g39210	1.12286							-2.18299
At5g58070			1.04533	1.72481			1.91749	3.55677			1.48975	2.38469
At2g38540							-1.23744	-3.17442				-2.77667
At1g56280
At2g47710
At1g08570				-1.23682			-1.02411	-1.12629				-1.26207
At1g76590				1.86674				3.58212		-2.28285		3.53476
At5g02790								-1.05775
At5g12140							1.04018
At2g24940
At2g41410											1.77738
At1g22900
At2g15960
At5g42980
At3g22200
At5g20280								-1.7845				-1.15963
At1g79270
At2g37970		2.02973	3.47762	2.53142		2.90119	3.7371	3.28559		2.47331	3.4783	2.66042
At1g57590
At3g02020								-2.70582			-2.23741
At5g01300
At1g50020								-1.81573				-1.15231
At5g53300
At4g34180			1.15505	1.29646		1.04772	1.8327	1.82397			1.21081	1.73015
At1g07430
At5g07470								1.64059
At1g69030			1.60061			1.69759	2.51252	1.66041			1.65126	1.26655
At1g66240
At5g23660	-2.15358	-1.66472	-2.92123		-1.87283	-2.08215	-2.57023			-1.46072	-2.44409
At3g61460							-1.72868	-1.61126
At4g30450							-2.08847			-1.80518
At4g23680
At5g40480	-1.00929	-1.38213	-1.80192		-1.44011	-1.30747	-1.19954		-1.48948
At5g10860
At1g22710								-1.6437
At5g39590			1.2192	1.04252			1.20353	1.38066				1.20478
At2g35070
At1g11910
At1g51200
At3g03870				1.38785				2.12638				1.56675
At5g50100	1.0341							-2.21139	1.05205	1.08877		-1.50482
At4g37470						-1.2352	-1.97216	-2.66144		-1.50531	-2.15294
At1g22930							1.01274	1.76981				1.34242
At1g64660				1.7718				1.91871
At1g06460				-1.33808			-1.30783	-3.15425
At1g80920				1.67935	2.26865
At2g23120			1.38011			1.12225	1.4128				1.77705
At3g10410				-1.16678
At1g68600			-1.53866	-2.01101			-2.73981	-2.44202
At5g19860
At4g35750								1.77124				1.2756
At4g31860			1.13062	2.36183			2.49786	3.73627			1.18783	3.28487
At3g15790				-1.14427		-1.00929	-1.43247	-2.17625		-1.10785	-1.19973	-1.36082
At1g02305							-1.42132	-1.38088			-1.23298
At1g53210
At1g80920				1.67935	2.26865
At1g70830
At4g13830							-1.04032	-1.05463		-1.07857	-1.04648
At3g17810				1.14527				1.19824
At1g06110							-1.56493	-2.50505			-1.28626	-1.48775
At5g60600								-1.76133
At2g35900								2.25727				2.12431
At4g09890							-3.175	-2.1337				-1.81383
At1g64110
At4g14020			-1.24943				-1.03569
At4g33010			-1.78278	-1.92604		-1.40845	-2.47372	-4.9714				-2.84541
At4g27130
At4g38740								-2.16612
At4g09980
At3g23490
At1g23310
At2g30490			1.61808			2.27247	4.18233
At1g19660							-1.2321	-1.17506			-1.20361
At5g01820	2.20975	3.00635	2.99353		2.14179	2.76681	3.19148		1.54176	2.37175	3.97965
At5g43840
At1g30190		5.12992	5.67327			6.26703	5.30915			6.59305	7.41147
At5g60530								6.33978
At2g33150				1.02002				2.60661				1.67012
At3g26280						-1.54987	-2.25716	-3.64923			-1.73614
At1g64230
At1g65720								1.47131				1.00998
At1g72770								1.57456
At3g01520
At1g61890						3.30104	3.43127	2.4128				2.37469
At2g29630				-1.77704			-1.31941	-2.22963			-1.02561	-1.89097
At2g22430								-1.02256
At4g11600				1.07007			1.63872	2.81551				2.58186
At3g04240				1.15			1.87183	2.34302			1.07109	2.10154
At4g36040			2.09853	2.43866			2.73934	3.41202			1.97877	2.12053
At1g33480						-1.44274	-2.93202	-3.32693		-1.31569	-1.98966	-2.74966
At1g74920
At3g26580
At1g07230
At1g64970							-1.4642	-1.96536				-1.88728
At1g65820				1.73729			1.56448	2.88623				2.12833
At5g05110								1.40624
At2g23610	1.08429			-1.39681			-1.13448	-3.14738				-1.9827
At1g23740				-1.73307			-1.95873	-5.04143				-2.66105
At5g67030	1.40091	1.16119			1.43353			-2.85657	1.82898	1.53184		-1.80004
At1g07080
At2g01530
At4g21640
At1g61520								-2.76584		1.35915		-1.2985
At3g10020				2.51233	1.49766						-1.38365	2.76032
At2g35840								-2.35153				-1.58255
At3g16390
At5g58770							-1.42481	-2.69523				-2.01286
At5g17670				-1.78576			-1.52695	-3.81365				-2.26321
At2g34720
At2g41470
At4g19390
At1g28330						-2.51696	-3.03762	-2.53365		-3.07706	-4.0351
At4g23630			1.19132	1.01427			1.81504	2.11461				1.66814
At2g24420							-1.37619	-1.16317				-1.14593
At5g13930	7.5701			-4.33177	3.58523			-4.44226				-4.17552
At5g02380
At4g32210
At4g01940
At3g21670						-1.99621	-2.42536	-5.2026				-1.94699
At1g21065								-1.14022
At1g09490								2.32739				1.4881
At4g30470	1.13383					1.14092
At5g67370			-1.3794	-1.62262		-1.42582	-2.6646	-5.32473				-2.98297
At1g51500							-1.38073	-3.73537				-2.24482
At5g66490						-1.21235	-1.57907	-2.83211			-1.16031	-1.91228
At1g31812
At2g28910
At1g69490					3.50401
At4g39090											-1.12426	1.27743
At2g37340
At2g25450								2.07161		-2.23272	-1.9961	1.3527
At3g27820							-1.426	-1.73252				-1.01401
At1g25380
At5g08590								-1.90102
At3g12490				1.21794				2.79653				1.96553
At5g14780				1.43071				2.08508		-1.08042		1.87628
At2g19310				-1.05358		-1.12698	-1.95722	-1.19259		-1.15373	-1.62107
At5g53450		-1.45112	-2.07175			-2.23092	-2.86531	-1.97565		-1.65271	-2.40409
At4g01026						-1.10888
At3g19710
At2g14910
At4g21980				1.39938				2.55532				2.23631
At4g13530
At5g65990							-1.47668				-1.07451	-1.03476
At3g22840	4.79487	6.86397	6.44877		3.55201	7.52418	6.83192	2.37374		4.28693	2.5063
At3g50340				1.13057
At2g30870						1.05618	1.29313			1.20962	1.76822	1.68166
At5g22290				1.72299				2.74494		-1.26025	-1.12913	1.30228
At1g07610	1.74967	1.58938	2.17308			1.59483	1.56999				1.65604
At2g31510
At4g29070				-1.01686
At1g76490
At4g11570
At5g40760			1.40083	2.7323		1.29497	2.60568	3.09762				2.63574
At5g03240								1.28305
At4g21570			2.04591			1.61608	2.49723	1.94297			2.38184	1.87087
At1g19370
At5g02550
At3g12580							2.70935	4.08813				4.82139
At4g38460								-1.55841				-1.13835
At4g30490			1.39121				1.57308	2.47432			1.39629	1.51347
At5g57900				1.14809				2.28685				1.73908
At5g58140			-1.19838	-1.37839		-1.49674	-2.25941	-4.20786			-1.57189	-2.25656
At5g67360							-1.83187	-2.6481			-1.13334	-1.45354
At2g22660							-1.25188	-1.16127		-1.0476	-1.38162
At4g26850				-1.87042		-1.2609	-1.6354	-2.49959				-1.8648
At5g38980			-1.05038	-1.83692		-1.20752	-2.52133	-4.78155			-1.4052	-2.49348
At5g48810								-1.10668
At2g42750						-1.32156	-1.75881	-1.89938				-1.13062
At3g07700			1.41478	1.1761		1.06351	1.88171	1.98875			1.2381	1.49361
At1g59700											-1.03993
At3g28007											-2.3227	2.4154
At4g36210
At2g15020	2.21056							-6.64582				-4.73809
At1g19910								1.23097
At2g44060			1.0697				1.10972
At4g02360										-2.58074	-2.75873
At1g01160
At4g09750
At3g50840						-1.63718	-2.46683	-2.46633		-1.5907	-2.17206
At1g54410	-1.10057
At1g71480				-1.08664			-1.39673	-2.44529				-1.51194
At3g63210						-2.4302	-3.57829	-2.74198		-3.06122	-3.71075
At5g43260								1.30055
At5g37640
At5g53870										-1.83692
At4g11600				1.07007			1.63872	2.81551				2.58186
At3g48000
At1g64720							-1.53066	-3.00423				-1.79243
At1g64950				1.53516				3.00979		-1.20198		1.51351
At4g36980
At3g02910
At5g15190							3.08415
At3g05165		1.25708
At4g34050							2.56686
At2g33340
At5g47370											-1.7503
At5g66460			-1.35798	-1.08931		-1.237	-2.17309	-3.4351			-1.20575
At1g70890						-1.09384	-2.54507	-2.64435			-1.15004
At5g17520								-2.71305				-1.6135
At4g32770								-1.02066				-2.00983
At1g72160								-2.10646
At2g22970			-1.3363			-1.22436	-2.54968	-3.41791		-1.17747	-1.53496	-1.37358
At3g15530					1.63211	1.38976		-1.99989
At4g14710								1.68862
At4g13010			1.76422			1.15016	1.88322	1.07823		1.58771	2.14835
At1g27150							-1.3077	-1.43314			-1.23921	-1.30887
At3g16990				1.34179				1.7745
At2g35060
At5g51890						2.11257	1.98829	1.94467
At3g61220				-1.53514			-1.61456	-3.65289				-2.47821
At1g20160							-3.28273	-2.03946			-1.90462
At1g53910								1.08941
At1g23040								2.63005
At1g17745				2.58593				3.93578		-2.13022		3.39257
At5g45310						-2.12898	-2.90554	-5.48211		-1.69112	-2.5916	-2.20226
At3g07360								-1.78679				-1.09425
At1g03910
At4g34230							3.35541	3.54092				2.15951
At5g65840
At1g20696
At3g16190
At4g02280
At5g64840	1.18458				1.11621			-1.62714	1.26763	1.69087	1.70667	-1.06206
At1g62710	2.3918	2.53967	2.44051
At1g67860
At3g03270				3.47485			2.00346	5.80518			1.43297	5.46834
At2g31960								-1.31339
At1g27150							-1.3077	-1.43314			-1.23921	-1.30887
At5g22270			1.44255	2.41027			2.42777	3.58833				2.69261
At4g34070
At3g16570				-1.04901			-1.67379	-3.62617			-1.16332	-1.98665
At5g20150			2.92311				4.24249	3.54388	2.33298		4.35956
At1g80160								6.91334
At1g61200
At4g18280		1.83874	1.71183
At3g60690			1.35278				1.52053				1.27217	1.01816
At2g21590								-2.22913
At2g22170				-1.59386				-3.01926				-2.33887
At1g22640					1.01844			-1.13538
At3g09770
At3g51000
At5g04550		1.0068	1.07029			1.34557	1.20416			1.32442	1.58888
At3g01100								1.37332
At1g10500
At4g25670			2.07771	1.72168		1.25478	2.97779	2.66398			2.08009	2.315
At1g77710
At3g19500
At4g38060						-1.0527		2.0407				1.12927
At1g11840								-1.11163				-1.48829
At1g28140								-1.14891
At3g60300
At5g39950								1.18755
At3g56290	1.55052			-1.67256			-1.43569	-5.10502	1.38565			-2.63961
At1g45050
At1g52870			-1.30123	-1.18538		-1.3839	-2.00869	-3.5074				-1.92973
At4g34630										-1.29882	-1.25775	-1.41725
At5g43450			2.28181	3.23848			3.91058	2.33086			2.77852	2.70767
At5g54940		1.35467	2.22729	1.30579		2.3145	3.05691	2.54645		2.11911	2.81684	2.13963
At4g00050				-2.01707			-1.79114	-4.72199				-3.97229
At4g23870							-1.87842	-3.23432				-1.53939
At1g09530
At3g30390
At1g31170
At5g64180				1.52045				2.0115				1.58711
At3g09840				1.21019			1.2029	2.42682				2.09669
At2g38740						1.03579	1.10642	1.53096
At5g12340							7.32601	5.42591				5.43634
At1g21920							-2.05322				-1.77079
At4g35300				-1.05489			-1.4535	-2.82329			-1.00514	-1.42176
At3g62700							-1.8866			-1.04654	-1.44159
At2g33770								-1.56775
At4g37790
At3g20940
At4g29160			1.18328	1.4088			1.87486	2.65071			1.5677	2.04681
At5g22000								1.25686
At3g11420		1.66793	2.42552			2.23014	2.71965				1.57766
At3g51030
At1g06570								1.45647
At1g54780				-1.29506			-1.8038	-4.48836				-2.03208
At1g72510		-1.01336	-1.51914	-1.15649	-1.22	-1.52378	-1.8374			-1.30186	-2.12731
At3g53990		1.37308	1.70883			1.4784	1.46255	1.56158		1.64815	1.47511	1.47807
At3g60420
At3g48740	-1.70995		-2.11642	-1.37438		-1.36399	-2.33727	-2.58417				-1.22444
At5g40370							1.01932	1.95098				1.40694
At1g27730	3.55046	4.74214	4.99824	4.02142		5.40509	5.62123			4.1	3.12273	2.43432
At2g45670
At3g19290								1.2707
At5g20830				2.76622			2.73293	4.2068				3.76706
At2g35810
At1g04350				-1.50795		-1.34298	-2.48225	-3.23873				-2.20489
At1g16410
At1g30880
At1g71695				-1.41981		-1.29635	-2.00641	-3.44949			-1.52423	-1.73194
At2g18100			1.54316	1.41352			1.69061	1.77809				1.76568
At3g11690				1.41019
At1g28960								1.04452
At2g24270							-1.29462	-3.05043				-2.18534
At5g65480							-1.14902	-1.09859
At3g14360				1.37791
At1g17530
At5g42030							-1.34839	-3.56327				-1.5024
At1g04400
At2g46690						-1.55557	-1.71196
At1g31750											1.58397
At1g56700							-1.1249	-1.1848			-1.0602
At1g04220								-4.12416				-4.67797
At5g43940
At1g28260				1.16236							-1.06119
At5g06530				-1.26891			-1.61326	-3.52702			-1.55505	-2.39164
At1g63010								2.18738				2.03207
At4g24220								1.65366				1.62901
At1g63840			3.17842	2.90116		3.10663	4.14815	3.1577			4.19647	2.16443
At3g17070							-1.17684	-3.74964			-1.00588	-1.3569
At2g31570			1.103	2.48694			1.89473	4.22365				1.88465
At2g37410
At4g27800								-1.80372
At3g01090
At1g58030
At3g20250				1.19979				1.51163				1.24822
At3g61200
At2g35090
At1g25530							-2.25986	-4.56469
At2g15580							-1.27651	-2.23954				-1.14561
At1g62290											1.87707	2.42616
At3g14750
At1g16180								1.7248				1.20803
At5g03460
At1g64850								-1.46634
At2g27290								-1.34188
At1g77930								-1.27286				-1.10198
At2g01490								1.92233				1.36091
At5g54760							1.1926	1.47199				1.12151
At2g14720
At2g41220
At4g03200
At2g38400		-1.85524				-1.78304		2.06089				2.07776
At5g03190							-1.27767	-2.67945				-1.47296
At2g13360			-1.13344	-1.34832		-1.37406	-2.37597	-3.92954				-1.673
At4g14560							-2.04464	-2.16812
At3g24520
At5g42300							1.04651	1.7688				1.19364
At2g31350								1.76913				1.01007
At5g06370				1.13761			1.11089	2.50618				1.79057
At5g05200								-1.5257
At1g30360							-1.29224	-2.81919			-1.4084	-1.25391
At5g22510
At3g20100			-1.72742	-1.40433		-1.42536	-2.53747	-2.85541		-1.47191	-1.41483	-2.20891
At4g24690			1.22397	2.03876			1.66376	2.92185				2.35195
At1g16240							1.05675	1.45533				1.12204
At5g05960
At1g67300								1.66088				1.38416
At4g02050						-1.76822	-1.75361				-1.25959
At3g16110								1.0028
At1g75280		1.73435	2.12389	1.74449		1.54909	2.49184	1.69687	1.19266	2.06889	2.60824
At1g78600				3.18692		1.13442	2.153	4.86874				3.59897
At4g09830
At1g07040				1.27322				1.93808				1.28312
At5g03240								1.28305
At3g08590				2.62418			2.4958	3.96139			1.07143	3.1657
At5g16110
At2g14260							1.12128	1.55916				1.13157
At3g52180
At2g46800
At2g28200								-4.65102				-2.98225
At5g47610				-2.32734		-2.6715	-3.27178	-7.49092				-3.59089
At1g73170				-1.07963			-1.18833	-2.98249				-1.59961
At3g53970								1.18656
At2g04160			-1.61888				-1.87093	-1.23185			-1.19233
At1g58520				-1.45948		-1.84769	-2.43993	-4.15602			-1.23031	-3.16465
At5g58200
At5g49990			-1.3394			-1.28016	-2.21177	-2.66558			-1.27054	-1.40752
At1g32450					1.68353			-3.71878				-2.411
At1g48320			2.92258				2.57282
At2g37240	1.21996											-1.23456
At4g29040			1.07715	1.74396			1.60769	2.83337			1.07447	2.18812
At1g62610										-1.04436
At1g20650						-1.36302	-2.19046	-4.70548			-1.96903	-2.11049
At1g23960
At1g61520								-2.76584		1.35915		-1.2985
At5g11770								1.01638
At3g55290										-1.35532	-1.38342
At1g04970								1.62963				1.19133
At4g02700
At4g07840
At1g77000								1.71829		-1.29695	-1.06448	1.6768
At5g09930												-2.35347
At2g42600				-1.58172			-1.05603	-3.69965				-1.56297
At3g15000				1.2225				2.50824		-1.12645		2.29077
At2g18280
At2g43020				1.10334				1.93343				1.56219
At3g14415				-1.82715			-2.06956	-4.49418				-2.07376
At4g36195
At4g01070							2.16684	2.51609				2.20051
At1g80780
At1g52760							2.01454
At3g56310
At5g66120							1.3163	1.44338
At5g22350			1.3851	1.72762			2.19016	2.55038			1.6532	2.32761
At5g50160			-2.04959			-1.73667	-4.23512	-2.80327		-1.67376	-2.65672
At4g14010
At5g57480			3.14942	2.67104		3.55059	4.75661	3.13258			2.33766	2.4719
At1g51700		2.13001	2.74713			3.58738	2.83335			2.59551	2.79791
At3g08700
At4g22740
At1g80310
At3g58680
At5g35180
At5g62530
At5g46180								1.82032				1.00627
At4g08980								-1.4123				-1.08609
At4g22220
At5g12200
At5g47650
At5g06600								1.50758				1.1093
At2g32090							-1.37568	-2.04395			-1.37266	-1.53538
At3g63000
At1g77450			2.59586	2.43937			3.87764	3.48738			2.79981	2.97486
At4g36760				1.3065			1.20717	2.16772				1.62191
At5g47870
At5g67330			-1.19757			-1.65612	-1.85007	-1.71965		-1.29515	-1.65074
At1g55680
At3g26070				-1.16692			-1.05178	-2.65591				-1.47419
At3g47810								1.0569
At1g66130				-1.32068		-1.37112	-2.37417	-4.9148				-2.3583
At5g42270				-1.2054				-2.37686				-1.13144
At5g45130			1.95842	1.50864		1.5076	2.5744	2.58649			2.17787	2.16448
At1g76020							-1.15823	-2.12596				-1.18306
At4g22260							1.20698	2.12674				1.59899
At1g10140			2.32561	4.75153		2.53606	5.02203	5.01826				4.2019
At5g25220							-1.53501	-1.9807		-1.52112	-1.35981
At2g22420		-1.39669	-1.35439			-1.6716	-2.11759	-2.57167		-1.92847	-2.08569	-2.44373
At2g46610							1.97695	2.0676			1.92671	2.25615
At3g11670												-1.11988
At4g35090	2.47446				1.44131			-3.74423	1.86985			-2.39237
At5g53120				1.71938				2.94101				2.11804
At3g59280			1.1396			1.14018	2.08915	1.63763			1.57684	1.50642
At1g02850				2.88797				2.1186		-1.32843	-1.22713	1.75259
At2g40830
At1g03080							1.3155	1.36115			1.19499
At1g75630
At2g20920
At4g25640							1.36459	1.09439			1.32387
At1g63370
At4g36900
At3g48020				4.97524			3.56308	5.70109				4.15948
At1g13090			-1.01728			-1.5409	-2.39726	-1.54959		-1.29764	-1.76393	-1.11053
At4g16830
At5g61510
At1g31820							-1.29608				-1.34602
At3g52340								-1.3914				-1.12187
At1g65660								1.31421
At4g21790
At1g50480							-1.05372	-1.0524			-1.11081
At1g03900								1.16672
At2g29400
At3g05030							-1.56247	-2.03222		-1.34526	-1.42895
At5g54430				1.16551			1.19227	1.99157				1.22532
At1g67070			1.45419	1.8229			2.18945	4.18403
At4g30210		1.99717	2.3625	1.83523		2.82618	3.5124	2.16672		2.62084	2.97057	2.14738
At3g51830								-1.29502
At3g07310						-1.21766	-2.32418	-4.02079			-1.54891	-1.69465
At4g37560						-1.28237	-1.89956	-3.28335			-1.24405	-2.33143
At3g10770
At4g00880			-1.38175	-1.7587			-1.63761	-3.19743				-1.81625
At5g23760				-1.39532			-1.08041	-2.74665				-1.9612
At4g05160
At1g77320							1.49595	1.06971			1.17394
At1g21410							-1.40595	-1.37792			-1.55027
At1g15230
At2g47600							-1.19454	-1.42813		-1.05606	-1.38736
At4g39940								1.38122			-1.46517
At1g16320			-1.04964	-1.36635		-1.3692	-2.12548	-1.97815			-1.28977	-1.28051
At1g32100
At4g24520
At5g01880							-2.42812	-2.33946		-1.91684	-2.79001
At1g07440			-1.17599	-1.69455		-1.36917	-2.30936	-4.1182			-1.63061	-2.22679
At1g77370			1.16874	1.17284			1.60062	2.45761				1.79658
At2g44140								1.58918
At4g26620								-1.87065
At3g54660								-1.07512				-1.0797
At1g62570
At3g49120				2.73343			3.25135	4.79612				3.27416
At4g16110
At3g62740
At1g50250				-1.4092			-1.28909	-3.41265				-1.53681
At2g38470		4.45103	5.26197	4.85184	2.43948	4.90357	6.22927	2.79953		4.9244	5.8871	2.48219
At4g35940								1.56949				1.88164
At1g04240							-1.76139	-3.26148				-2.98276
At3g25800								1.32129				1.16612
At5g54580								1.21233				1.18058
At3g28650
At2g43710							-1.03558	-1.62621				-1.51405
At1g34060
At2g37110		1.45662	3.11973	2.38738		2.48938	3.41069	3.01234		1.82305	3.29439	2.72045
At5g64430				1.02952				1.85903		-1.20548		1.39832
At1g01240							-1.26007	-1.64562			-1.43065
At2g35680
At3g56360											-1.46528
At2g16070
At4g14040							-2.28386	-2.95962
At3g02360			1.24743	1.49272		1.13962	2.51771	2.65519				2.04938
At4g25100	1.3605		1.42773		1.39168	1.54099	2.51679	1.59004		1.88214
At1g74260							-1.04393	-1.16938
At3g55770
At5g14640								1.33389				1.12714
At2g22040
At5g24380	1.35062				1.37361	1.94609	1.94788		1.33087			-1.27777
At5g16550
At5g60580							-1.60119	-1.04491			-1.52377
At3g57680
At1g11480								1.04027
At2g14900
At3g45160								-2.5199
At5g37540								-3.45719
At4g19840								-2.0879
At5g16120										-1.00112	-1.11849
At1g28060								1.19543				1.20277
At2g37760				1.71904			1.66149	2.07359				1.32981
At4g00355
At3g52880
At5g41960
At5g52240
At3g46170
At5g63370						1.07164	1.23407	1.18227			1.28665	1.41095
At2g24200								2.01023
At1g08650			1.96091				1.09977	1.15184			1.19159
At5g55120											-1.41596
At3g44860							5.12875	4.98052				5.49901
At5g37720								2.20254				1.75923
At5g67380
At4g31550		1.33433	2.11431	1.65386		1.85398	2.30203			1.43572	2.03337	1.39561
At1g02475
At2g41900
At1g77180
At3g61470								-2.85138				-1.32193
At4g04620				1.23181				2.49332				2.19403
At3g55980	3.17524	4.39331	4.69413	2.60157	3.23777	4.58396	4.53025			4.63085	4.40923
At5g11060			-1.26878			-1.44821	-2.644	-2.52991		-2.00344	-2.29025
At5g52390
At1g20850						1.99095
At2g04900								1.32955				1.05227
At1g49660							-1.73676	-2.60703				-1.9348
At1g49240
At1g25141			-1.36471		-1.3068	-1.33861	-1.54892	-2.24099
At2g25910
At5g03560
At3g04890								-2.04502
At1g58180
At1g25141			-1.36471		-1.3068	-1.33861	-1.54892	-2.24099
At1g32900	3.43069	3.8143	3.84739					-4.81202	2.6013	3.90535	3.24554	-3.79356
At3g22380
At4g12800								-2.42707				-1.14105
At5g54160			1.71952			1.34555	3.5082	1.67548
At1g68660				-1.29732			-1.36362	-2.55222				-1.693
At1g01725
At1g28280				1.15666			1.08079	1.19228
At5g09590				1.71266	-1.29051		1.14418	3.036				2.97322
At3g03150							-1.25433	-1.35578			-1.0678
At5g43460								1.31936				1.04378
At3g48220
At3g58730
At5g23440							-1.05895	-2.39837
At1g27300								1.70778				1.35545
At1g68140								1.15788
At1g17100			-1.55183	-3.1086		-1.82716	-2.85357	-3.76081		-1.42964	-2.13118	-2.76519
At1g52590				-1.41683			-1.03907	-2.2453				-1.77459
At5g39730
At1g03030
At5g05060
At1g79750
At1g17050				-1.41924				-2.50796				-1.30845
At4g32910
At5g22240
At5g14590
At2g42590								-1.46625
At1g47270							-1.03275				-1.12357
At1g08460
At3g48680
At3g03480
At3g04090							1.04611	1.59565				1.23792
At5g27150
At4g25650
At1g42990		2.93568	4.20514	3.06752		4.00974	4.86135	2.81762		3.17276	4.66464	3.02829
At5g64400			1.0964	1.10828			1.54973	2.218			1.28894	1.7605
At4g17050				-1.04349			-1.20007	-3.37975				-1.8298
At1g60190
At4g10050								-1.66336
At5g07460
At1g80110			2.07195	2.60358			3.31582	4.04562				3.98625
At4g00720
At4g38800
At5g54960		1.07833					1.07647	2.11389				2.67546
At1g16890								1.27406
At1g32230				1.25807			1.13705	2.5997				2.50229
At1g54160
At2g32700								1.01524
At4g34460		1.13604	2.18038	1.45471		2.20242	2.73111	1.91708		1.32336	2.41583	1.95037
At2g45600						-1.29806	-2.32663	-1.69792		-1.64565	-1.70263
At5g49720								-1.62995				-1.14567
At5g17310				-1.34828								-1.82356
At4g40040
At4g30530			1.36303	1.20772		1.4531	2.87958	2.24011			1.35683	1.85404
At3g14430			1.42415	1.57199		1.11715	1.51024	1.98792				1.66795
At3g22420				-1.11303			-1.12742	-3.17252				-2.20602
At3g22740
At4g27390
At5g04950	1.61895							-1.94968	1.81703			-1.84201
At5g64570								-2.16883
At4g40030								-1.05838
At5g50720							1.33665
At4g12400								3.57183				4.28341
At5g03760	1.52747			-1.55182			-2.03318	-4.74575				-2.89884
At5g62620		1.60199	2.95218	1.98619		2.28062	3.11068	2.31677		2.10495	3.49309	2.6804
At2g24180				1.6949			1.03247	3.22025				2.24352
At5g62040
At4g14550						-1.87167	-2.68987	-1.98793			-2.04546	-2.13348
At1g33270
At5g25890
At2g03550						-1.77574	-2.80857	-5.73369		-1.60817	-2.26252	-2.51961
At3g07100
At4g27560							1.43174	1.54		-1.13125		1.55639
At3g20120						-1.10184	-1.98293	-2.51403		-1.0056	-1.16223	-1.46744
At1g06180				2.6104				2.45885				2.26671
At1g15310
At3g06170
At1g54830
At5g39030
At1g03290				1.49874			1.00351	2.23071				1.94324
At4g22200						-1.63392	-2.47271	-3.65918		-1.26199	-1.66824	-1.63288
At4g18130							-1.08589
At1g05940
At5g03455
At3g48750								-1.0139
At4g26130							-1.34256	-1.09426
At3g60340
At2g45980								1.83831				1.32871
At3g07680								1.26265
At5g55970			1.21391	1.50752	1.42495		2.52042	3.04739				1.94279
At3g19640								1.37179				1.17855
At1g75410
At2g26160											5.97033	4.38488
At3g01910
At5g16050
At4g30760
At4g21560			1.79729	1.09973		1.4081	1.79216	1.48724		1.29373	2.04066	1.52727
At1g04690
At2g14080
At5g20350
At3g10340
At5g24610								-1.57238
At1g12090								-5.55511
At5g14570		1.09683						1.23772
At2g22900
At2g38980
At3g07560								1.57668				1.27898
At3g58500								1.00346
At4g27500			1.67666	1.35782		1.3853	2.27798	2.24276			2.08626	1.95856
At5g17440
At3g19520
At1g56170
At5g19140							-1.83022	-1.17253
At5g16830		1.29362	1.97509			2.28175	3.16403	1.99195		1.68607	2.40526	1.5951
At5g62200
At1g66410				1.0752			1.02555	1.90092				1.92784
At1g16840
At5g21090			1.11224	1.32724			1.59362	1.7361			1.24595	1.58615
At5g53640
At4g37000								-1.06617
At3g06860								1.54986				1.00209
At2g18230				-2.13295			-1.70491	-3.7799			-1.47386	-3.00528
At5g58490
At5g11680			1.13978				1.36856	1.75075			1.44171	1.37074
At3g55070
At4g03380
At1g08210
At2g21250
At5g02240
At5g57240
At5g13440								1.22713
At5g16010			1.92173	1.26894			3.54784	3.02159			1.8067	2.58121
At5g16780
At1g61660			1.22267			1.87284	2.25875				1.62685
At4g03560								-1.48585
At1g07700
At3g14690								1.61231
At1g57870								-1.97828				-1.08469
At2g26800			1.20244				1.233				1.03354
At2g26890
At1g48790								1.35781
At2g43590		-2.40848						2.18453		-2.42768
At4g33030												-1.14397
At4g00510
At5g66360
At2g32800			2.137			1.59981	2.03196				1.94849
At5g24590		2.57955	3.22035			3.51143	3.68578	1.97822		3.1682	3.89503	2.48572
At5g11150					-1.05672			-1.44989
At1g10090
At2g04690							-1.40787	-1.46538			-1.20047
At4g25420
At1g72320
At3g62490
At3g58020
At2g16720			2.30556	2.50519		4.39164	4.39874	3.82706			2.55346
At5g40890						-1.48596	-2.02991	-1.75436			-1.76343	-1.53901
At2g26740								1.28039
At2g07290
At3g04350						-1.0641
At4g36530				-1.2437				-3.08956				-1.2216
At5g44840
At2g46650							1.57255	1.84674
At4g14340
At5g63860
At1g72010
At3g61710
At1g04120
At5g65140				1.73395			2.55469	2.87735				3.1835
At4g32850.6
At3g03890								1.46503
At1g01730								1.80353				1.30202
At5g66110
At1g33230
At2g21720
At2g20070
At5g40170							1.22031
At5g58180
At1g80070
At2g43320		1.86456	3.21069	2.46361		3.1036	4.14278	3.31542		2.01347	3.49872	2.57692
At4g18880		2.84233	3.99123	3.15122		3.99363	4.89292	2.38334		3.30995	5.0472	2.58816
At1g21780
At3g19940
At5g11610							-2.53727	-2.09932			-2.65112	1.3505
At1g76580							1.10423	1.66243				1.85464
At2g17330
At1g46768				1.47519				2.51772				1.80469
At1g64710		1.43446	1.96117	1.40635		1.64735	1.83178			1.32959	2.15599	1.40505
At5g61670							-1.1029	-2.07513				-1.55003
At1g28120
At3g25150										-1.00943
At4g21110
At4g31910
At1g55970				-1.11151			-1.23179	-2.06538				-1.75408
At3g24030
At5g51290								1.84932				1.36525
At2g34850
At2g47810
At2g31690
At3g53280								-1.51447
At2g34080
At3g56690
At1g74960
At4g23500
At4g12460												-1.21811
At3g28715								1.37888
At5g58110
At5g03910
At3g08970				2.4659		2.69653	3.38129	4.15706				3.24802
At5g27670
At1g41810
At1g23950								1.06553
At2g48140
At4g38210
At1g72910								-2.74688		2.233
At3g04160							-1.3115	-1.4908				-1.48771
At1g36230
At2g44160								-1.83534				-1.24073
At5g46120
At1g07370												-2.0128
At4g17110
At1g51980								1.18188
At3g10080							-1.86874	-3.26542
At5g66200						1.04912	1.36312	1.92787
At1g13220								-1.10405
At3g12210				-1.32537			-1.7682	-2.81909				-1.48568
At2g37130
At2g44470
At3g61410
At1g14840				-1.34787			-1.68993	-4.3995				-2.364
At1g01630								-1.88429				-1.42162
At1g66090		5.49546	6.95217	4.88574		7.25691	7.68251			6.21444	7.40553	2.98242
At5g44420
At5g61010		1.37035	1.886	1.58293		1.70949	2.47437	1.89171			1.51111	1.38886
At5g14110
At2g25670								1.10031
At4g02820							-2.11906	-1.58056
At2g37630			-1.65789	-2.45005	-1.20957	-1.68833	-3.21327	-4.46857		-1.53298	-1.99493	-3.27933
At1g17990
At3g46290
At1g67810			2.24154	4.00451		4.77622	5.15763	4.70763		2.85799	2.9919	4.6348
At2g34400
At3g06650												-1.0966
At1g53270
At1g19440						1.2623	1.27955			1.22579
At4g13510
At1g54310				-1.39635			-1.19552	-2.28737				-1.39153
At1g20780			1.40258	1.23925		1.23222	1.87524	2.07088		1.54716	1.65165	1.73655
At4g30330				-1.42794			-1.08713	-2.46161				-1.21025
At2g32100						-2.16538	-4.04565	-3.72423			-2.30324	-2.75934
At5g49100				-1.33238			-2.48277	-5.09491				-2.43566
At3g48160
At4g26380
At1g28550
At3g02180								-1.71077
At1g14205				-1.08002				-2.0029
At2g27840		-1.38752	-1.6076		-1.53849	-1.08119			-1.08349
At4g02290
At2g33600							1.11209	1.58228				1.11613
At5g38480							1.00566	1.23688
At3g43250			6.81898	7.45567		9.2899	11.2387				9.81415
At4g27330
At2g39870			-1.74278				-2.51659	-3.59087			-1.42625	-1.50008
At3g14850								1.59264
At1g51805				-1.60001			-1.1122	-3.79617		1.50373		-1.46346
At1g19380		3.39908	4.45512	2.27303		3.92555	3.86793			3.75477	4.54437
At1g41825
At2g42800
At3g47860				-1.52398				-1.80765
At1g79140
At5g44820			1.5114	1.63485		1.85272	2.5624	1.90307			1.80577
At1g08000
At2g29560
At4g22490
At3g50690
At3g52890
At1g09780			1.70801			1.07988	1.78791			1.23138	1.80551
At5g64040								-3.63368		1.5921		-1.35144
At1g06830				-1.59201				-2.42979
At1g55830							1.30097	1.99655				1.90787
At4g13390
At3g02900
At1g33170				-1.95737			-3.53957	-6.94733				-2.92743
At1g60230				-1.37518				-3.00443				-1.49021
At1g07360								1.26485
At1g26220
At5g53650								1.48226
At5g59500								-2.04031
At1g44790
At1g05460			-1.18079	-1.24055			-1.82485	-3.97852			-1.69568	-1.85902
At1g02730					1.53159			-3.11301
At2g30050			1.14638			1.02678	1.64506	1.83277				1.2288
At3g29670			-1.52885			-2.05524	-3.21	-2.10577		-1.95378	-2.51015
At4g00180				-1.06022		-1.09443	-1.59059	-3.66994				-1.9206
At4g31000						1.87533	1.22475			1.96836	2.04201
At2g47390
At5g42170
At1g15930
At1g69820
At1g77740
At2g22125								-3.31636				-1.80267
At5g11160				-2.87862				-2.51551
At5g65180
At1g71500				-1.72252			-1.02287	-2.27602				-1.45838
At4g36020			1.11674	1.13636		1.52727	2.35575	2.15833		1.53565	2.27551	1.85301
At2g16430
At1g67320								-1.83042				-1.69524
At2g21330				-1.81551		-1.65386	-2.97854	-5.60695				-3.02995
At2g30520	1.04261				1.15637			-1.29332	1.40646			-1.6103
At1g02780
At5g39550
At4g36390				-1.17123			-1.08656	-1.85659				-1.18316
At1g59675
At3g61310							-1.50143	-2.79337				-1.67025
At5g28060
At5g20890
At1g51570							-1.53054	-2.77771			-1.16371	-1.58773
At1g60660			-1.0805	-1.04048			-1.2554	-1.53788				-1.34886
At2g39190				-1.24492			-1.07754	-3.79677				-1.6189
At3g57560								1.16746
At3g25020
At3g56680				-1.3706			-1.06652
At4g33270						2.20675			1.8277
At5g38870
At5g51830			3.17129	4.23668		2.27253	4.57404	4.15995			2.93392	4.20578
At1g74810												1.34212
At3g18780
At5g43700							-2.94222	-4.29593				-2.21705
At5g58670			-1.09375								-1.56844
At3g16850							-1.49567	-2.09011				-1.57482
At4g16880						-1.77858	-3.64647	-3.98639
At5g45390
At2g27760
At2g34640				-1.94194			-1.46895	-3.79234
At3g14110				-1.27414				-2.62575				-1.04496
At3g14220				-1.14506			-1.60459	-2.92574				-1.52321
At3g57610								-1.12124
At3g11940
At3g18800			-1.50509	-1.62954		-1.61779	-2.72034	-3.19745		-1.13281	-1.83608	-2.62744
At2g21220					3.24505
At5g48760							-1.05591
At3g12600			1.2333	1.3444			1.75006	1.77012			1.10135	1.01317
At1g29450							-2.91545	-8.24545				-2.93321
At1g27460				-1.15382				-3.54655				-1.82395
At2g01910				-1.00437			-1.27653	-3.36711				-2.08694
At1g11530				-1.06566			-1.0998	-3.17913				-1.26115
At1g29880
At1g51400							-2.44124	-4.80069				-2.29161
At5g16000			-1.4834			-1.71034	-2.85944	-5.84616			-1.92062	-2.46949
At5g18080							-1.76367	-5.94747				-2.26039
At1g07570			1.92088			1.49293	1.56861		1.20383	1.88726	1.85279
At2g26380
At4g02060								-2.45489				-2.44931
At5g18010					2.47931			-7.10937
At2g37170							-2.49566	-3.39963
At4g09160
At3g10270				-1.36124			-1.79333	-3.0074				-1.80167
At1g04280				1.97731				2.99249				1.9397
At1g56070								1.23149
At1g72970				-1.83954				-2.68589				-2.57608
At1g29250								1.58277				1.11449
At1g14270				-1.33221				-3.23966				-1.60245
At2g24570								-1.96455
At5g63510								-1.04993
At1g55160								-1.2283				-1.07871
At5g22340				-1.50651				-2.23187				-1.65163
At5g61020					-1.02296
At2g21170								-1.29029				-1.0108
At2g30695				-1.21247				-2.28411				-1.17112
At3g56010				-1.67255			-1.94841	-4.76776				-2.00809
At4g24350				-1.65283			-1.60716					2.07142
At4g19500				-1.13656		-1.24371	-1.82332	-1.51865				-1.31854
At1g53500							1.03737
At2g37130
At1g74640							1.31055	1.67331
At3g51270
At3g20580
At1g12380				-1.64227				-2.92394				-1.8973
At1g75680				-1.00173				-2.78791				-1.63111
At3g28420
At4g20310							-1.14271					-1.26717
At5g03940				-1.33993				-3.69023				-1.77603
At5g08650				-1.41833				-3.32241				-1.47294
At5g39860								-6.67405
At1g22530
At3g20230				-1.27575			-1.04447	-3.53401				-1.62756
At3g47020
At5g47840								-1.38565				-1.02137
At5g57760
At5g42240				-1.42784			-1.44318	-3.17568				-1.43429
At3g57410
At3g47560				-1.02939				-2.78557				-1.58839
At3g52940				-1.40925				-2.85028				-2.69495
At3g20750
At3g02640					1.70191	1.7762		-3.52073
At4g13220				-1.04479			-1.09832	-2.42776				-1.63486
At5g46280			-1.11707				-1.17592	-2.74598			-1.1068	-2.5609
At3g01290		2.9026	4.10908	3.91615		3.41546	4.07037	3.13377		3.93287	4.61419	3.19641
At3g08580
At5g47700
At5g39530							-2.17153	-4.73724				-2.53853
At1g14410				-1.02822			-1.11508	-2.64799				-1.48769
At3g15640
At4g13930				-1.05646				-1.58017				-1.24514
At5g02890				-2.22965			-3.78391	-5.33667				-3.35987
At5g13120				-1.11082				-2.06148				-1.41648
At4g15700			2.0003				1.14323			1.21903	1.31857
At2g01420				-1.44693		-1.53836	-3.01127	-3.94396				-2.3064
At1g64790								-1.39279
At2g34357		-1.03213	-1.112					1.73996				1.87163
At1g74910								-1.34909
At1g58380								1.29934
At2g25800
At2g43090
At2g35410				-1.44619			-1.27562	-1.5211				-1.13914
At3g18680				-1.637				-3.37893				-1.21315
At3g04650											1.0527
At5g03300								-1.01199				-1.0369
At5g39210			-1.47239	-2.82371		-1.80011	-3.53049	-5.0731			-1.73229	-2.48576
At1g48830
At1g68900
At3g48570							1.60539	1.7612
At3g45980
At1g72450				1.20979		1.55647	2.79659	2.96016				2.02347
At2g19620		1.08578	1.96475			1.82143	1.79535			2.0208	2.46221
At3g08580
At3g57810								-1.24705
At1g71720			-1.09383	-1.91103			-1.81441	-3.50301				-2.13889
At1g49600			-1.47637	-1.31971		-1.55118	-1.93069	-1.80112			-1.0662	-1.14383
At5g47110				-1.44196			-1.29679	-3.49196				-1.91455
At3g52155								-2.85548				-1.36327
At5g62280								-4.49143
At5g38290				-1.04196				-2.12706
At2g33180				-1.8475			-1.29405	-3.59712				-2.26233
At5g24510
At5g52190
At4g15110				-1.13327			-1.07576	-2.06482				-1.15681
At2g39140				-1.1323			-1.26516	-3.91902				-1.12868
At2g36170
At1g60800			-1.15767	-1.60078		-1.29887	-2.51255	-5.06655				-2.29848
At4g15650
At5g13770							-2.40905	-4.60044				-2.52681
At1g01970			-1.2527	-1.65777		-1.26938	-2.75525	-4.24766				-1.90557
At3g49260							-1.83469	-3.2573
At3g62250
At1g52440
At3g17170				-2.29597			-2.03385	-4.34124
At3g57330											1.00931
At4g37080				-1.79884			-1.9152	-4.63534			-1.46862	-2.69371
At5g46290
At1g29280
At3g25480				-1.47252
At3g55170
At1g19920				-1.87194			-1.72845	-2.90879			-1.02486	-2.34829
At3g53420							-1.94681	-3.96458				-1.90766
At3g21530								-2.17021
At4g25260						-1.34575	-1.81895	-2.37698
At3g58120							-3.36251	-6.04303
At1g76680		3.07205	4.34666	3.35257		4.05464	6.12708	2.96245		4.37354	5.39763	2.61754
xxxx
At3g23080					1.14856		-1.10093	-1.91277				-1.99235
At5g13140				-1.96614			-2.49813	-5.12506				-2.124
At4g34760							-3.14304	-5.59072				-2.01546
At3g43810			1.14046			1.09594	1.77202	1.78335			1.24908	1.2209
At4g10840
At2g44040
At4g14360								-2.66979				-1.7471
At1g55480				-1.74227			-1.16871	-3.53861				-1.68345
At3g13180				-1.70752			-1.4824	-4.0514				-1.95738
At4g00370			-1.09098	-2.16171			-2.10018	-4.06265				-2.20717
At4g12830		-1.84311	-2.86063	-3.80664		-2.3162	-4.76035	-6.98136			-1.77986	-3.68197
At1g08830								1.71674
At5g57490
At3g24480								-2.20882				-2.20211
At1g67700				-1.09287				-1.75817
At1g75500							-2.74785	-3.99137				-1.38829
At4g08850		1.68695	2.75842	1.36085		1.51996	2.39079	-1.43492		1.90516	2.83292
At4g26370				-1.63665			-1.23802	-4.28347
At1g69040			-1.30679	-1.32499			-2.06203	-3.16115			-1.91929
At1g11430				-1.27574				-1.92528				-1.36061
At3g02170					1.33962		-1.59644	-2.55303				-1.22801
At3g53580
At4g10060				-1.08076		-1.14094	-1.95509	-3.20871				-1.38033
At4g37910			2.04721	4.08587			4.61298	4.22075			3.89315	3.99549
At4g37040				-1.18263			-1.28788	-1.21908				-1.01954
At4g20760				-1.38992				-2.25293				-1.32189
At5g48470								1.11604
At3g03830												-3.10756
At1g17650				-1.37916				-1.93665				-1.10134
At5g23120				-1.21165				-1.67667
At5g02610
At5g47770								-1.10125
At3g53750				-1.27324				-2.01592				-1.82269
At5g28050
At3g56650				-1.41142			-1.00787	-2.89139				-1.46636
At4g32915				-1.01153				-1.15259
At5g57170				-1.8494			-1.59882	-3.12353				-1.91563
At1g75310
At3g24830
At3g11250
At2g28740
At1g57860
At3g12110								-3.81206		2.46246		-2.55493
At2g37450			-1.38311	-2.0831		-1.77762	-3.57767	-6.27076			-1.51818	-2.69418
At3g05590
At4g39960				-1.70214			-1.87184	-2.81076				-1.77182
At3g29185				-1.626			-1.66605	-4.49342				-1.83562
At2g34480
At2g14610
At3g24420			1.71302									-2.22281
At5g56010							1.4227	1.55791			1.36764	2.77341
At1g75350				-1.06739				-1.78021
At3g20390
At1g64740
At4g16720
At1g56110		-1.26977	-1.52719	1.46265	-1.31631	-1.03492		2.2094	-1.12689			2.30826
At1g67020
At4g19100				-1.64457			-2.21638	-4.73049				-2.03468
At2g26500				-1.37495				-1.70716				-1.04381
At5g20160								2.15674				2.17073
At3g59400					1.53735							-2.17078
At3g02230			1.39265	2.32399		1.24254	3.10484	2.12333			1.73079	2.42111
At3g61870				-1.46401				-2.09457				-1.58665
At4g30620				-1.58721			-1.73768	-3.62541				-1.83499
At4g35250				-1.33946			-1.32891	-4.10132				-1.87414
At4g34530
At2g45790
At3g24430				-1.70462			-1.42817	-4.60065				-1.89988
At4g12480
At3g47520			1.17348			1.26979	1.82761	1.65602		1.50611	1.8673	1.2953
At5g64050
At4g33110												-1.2053
At5g45630							5.25194			4.49435	6.34761
At3g03820							-3.05517	-5.57866				-2.72015
At4g00970		2.02634	2.65856	1.74489		2.45061	2.30274			2.22884	2.68993
At1g52220								-3.08928		1.04751		-1.59369
At2g43360				-1.59879			-1.55396	-3.67011				-1.85692
At4g20110				2.28371				3.95643				2.72346
At5g39830				-1.41971				-3.11614				-1.45925
At1g52230							-1.30109	-4.54945				-2.04753
At2g37270
At3g23700				-1.60796			-2.0114	-4.99785				-2.06675
At5g22800				-1.94325			-1.92985	-3.11948				-2.02517
At5g15600								-3.70611	2.33405			-3.16765
At1g32080				-2.38201			-1.61185	-4.45077				-2.19048
At2g39070
At3g62870
At3g06770							-2.67497	-4.86526				-2.48875
At4g26230
At2g32500				-1.24033
At1g77060								-1.40059
At1g11260
At3g24270
At2g42610
At4g16450
At5g46790								1.45482
At4g27440				-1.79989			-1.33419	-4.45717			-1.89339
At1g31580							-2.44694	-2.45533
At5g15520											-1.04985
At2g26520
At3g59980				-1.48934			-1.136	-1.66463				-1.49944
At4g11010
At1g69620
At5g44680							-3.86874	-5.55377				-2.79209
At5g64580				-1.91424				-3.3459				-1.61865
At1g36240
At1g14345				-2.02407			-2.7747	-5.81677				-2.87782
At3g11930							-1.61438	-1.94314
At5g44650				-1.82515			-1.68034	-3.41216				-1.94995
At5g09500
At5g56030				1.19502	-1.29384			1.93425				3.15971
At3g16370							-2.71982	-6.11004				-2.76739
At5g49480	1.73623	2.57306	3.90821			3.48571	4.25405	2.40815		2.59989	2.92985	2.16744
At1g57990		4.99131	5.63992	4.37037	3.17323	6.12786	6.16781	2.69263		5.50717	5.49733
At1g66200				-1.16758			-1.35882	-3.19191				-1.96279
At3g17840				-2.99711			-2.20192	-5.94023			-1.44587	-3.87187
At3g28930			1.92879	3.35365		2.3114	3.42415	3.97611		1.41851	2.29601	3.13734
At4g09040				-1.80048			-1.60237	-3.84072				-1.84677
At5g56000							1.17091	1.72463				1.49631
At2g42580								-1.38177
At1g02280				-1.26079			-1.08745	-2.31506				-1.23575
At3g16480
At5g20230		3.67075	5.31514	4.59638		5.07604	6.50348	3.72407			5.50889	3.91333
At1g73655				-1.84686			-1.16455	-3.77982				-1.72307
At5g62300
At3g01190
At3g52580
At5g23830
At4g33680				-1.05004				-2.05785				-1.2336
At4g16390				-1.52085			-2.0389	-2.49059				-1.59086
At1g07090
At1g09590
At3g51800								1.4725				1.08348
At3g27740
At5g16650
At1g66150							-2.02821	-3.17594			-1.11369	-1.80151
At2g27380												-2.23845
At3g10610		-1.21101	-1.3098
At4g00100
At5g65700			-1.23728	-1.41348		-1.18051	-2.30132	-3.79856				-2.43584
At3g59040				-1.36224			-1.4001	-2.30088				-1.69835
At1g04270
At3g09630
At1g09340				-2.12214			-1.67522	-3.98698				-1.90127
At2g25870
At4g16990								-2.69548		1.27856	1.17725	-1.13048
At3g52590								1.18277
At2g45070			1.27974			1.15954	1.69174	1.66905			1.08123	1.07739
At5g58500
At3g56150								1.19516				1.00452
At2g27550
At3g47800								1.73766				1.61581
At1g75820							-1.3955	-2.09693
At1g74970				-1.15873				-1.62055
At5g55280			-1.01119	-1.08122				-1.02805
At5g04790
At5g43750				-1.87545			-1.31077	-3.526				-1.93111
At5g21930			-1.31174	-1.6318		-1.23624	-2.51014	-4.72092				-2.5457
At5g35490							-2.5987	-5.8186				-2.75722
At5g64290				-1.03773				-2.66514				-1.42342
At2g20890				-1.58096				-3.45576				-1.63743
At2g44620
At3g02870								-2.64005				-2.27031
At4g02530				-1.20843				-1.4255				-1.05247
At5g43870				-1.79523			-2.14275	-4.24532				-2.50569
At5g04590		1.02428	1.32715				1.81126	1.47825		1.08679	1.39112	1.0718
At5g52100			-1.06388	-1.75773		-1.55869	-2.55831	-5.01049				-2.33001
At3g13930							1.27279	1.32814			1.28886
At1g77490				-1.04174				-1.60243
At2g30200								-1.79577				-1.13316
At5g65610
At5g15670
At3g09580				-1.84266		-1.10616	-2.12947	-3.24584				-2.29593
At4g16500			2.24075	1.8358		2.66442	3.5391	2.65468			2.37134	1.71345
At4g21210				-1.46296				-1.45568				-1.25601
At2g19740
At2g17420				1.31127			1.32158	2.76158				1.81433
At3g57550		2.42903	3.12477	2.09541		2.81579	3.18209	1.88825		3.17756	3.43781	1.65113
At4g34620				-1.3497			-1.05034	-2.06687				-1.02529
At2g07090
At1g23480				-1.03742			-1.29803	-1.96803		1.06311		-1.70332
At5g14040
At3g49560
At1g73260
At2g36990				-1.89957			-1.68191	-4.32518				-2.12522
At5g62670							-1.56236	-4.17338				-2.05442
At5g41520
At2g30600
At2g15880					3.2574
At2g26530		1.796	2.26114	2.14994		2.87217	3.97174	2.53626		2.32863	2.04608	2.05963
At3g12930				-1.85453			-1.45182	-2.81427				-1.53019
At4g29310							-1.65487					-1.639
At5g18050								-6.35852
At5g07440			2.74461	3.73539		2.22635	4.71898	5.53515			2.66178	4.0497
At3g10060				-1.37867				-2.61766				-1.49405
At1g08540				-1.50628			-1.67481	-3.31664				-1.56401
At2g19760								1.55228
At2g32230				-1.72578			-1.03333	-3.21039				-1.4976
At3g55605				1.2459				1.60523				1.33266
At5g15200
At4g39710			-1.19725	-2.14653		-1.82926	-2.89769	-4.98688			-1.14079	-2.19857
At3g54590
At1g56340
At1g64770				-2.15326			-2.21448	-4.95276				-2.53364
At4g14870				-1.35201			-1.91473	-3.97871				-1.69305
At2g21385				-1.61154				-1.86483				-1.07973
At2g23590				-2.22827		-1.94865	-3.62447	-4.11109			-1.30025	-3.07439
At5g48220				-1.63866			-1.23829	-3.63141				-1.79307
At1g65930
At4g27600				-1.47305			-1.29769	-2.06326				-1.20641
At5g12470	1.47038	1.06753	1.22949		1.13515	1.51299	1.24091	-1.05083	1.22409	1.62201	1.98961
At5g53160						-1.1066	-1.70883	-2.04337			-1.38456	-1.26688
At5g39530							-2.17153	-4.73724				-2.53853
At2g23600				-1.97829			-1.71507	-4.47188				-2.66386
At4g38470
At3g44010
At5g66510
At1g75220
At1g05805
At2g03420			-1.45277	-2.63327			-2.95135	-4.76014				-2.25677
At3g26710				-1.92444				-3.24346				-1.82335
At3g04290
At3g53870
At5g16390								-1.64481				-1.11868
At5g43500							-1.30937	-1.76649
At4g26690			1.08578			1.56119	1.85887	1.6017			1.50548
At5g59820		5.19611	6.5527	5.8632		6.0281	7.3857	4.44946		4.12718	4.78275	3.2894
At1g04800								-3.18298
At3g56820
At4g35100							-1.965	-4.3554				-2.15665
At2g04390
At4g15680			2.21093				1.79084			1.69816	1.52187
At4g17520
At4g24930				-1.3011				-1.39712				-1.1134
At2g34430
At1g03300
At3g04910							-1.0143	-1.57155
At3g27770
At4g36540							-2.76898	-5.36612				-2.08299
At5g53950
At3g25860								-2.16187				-1.58669
At3g63490				-1.23925				-2.28523				-1.26305
At2g29950
At1g13110								1.14197		1.00821	1.1712	1.09673
At5g42100							-2.49381	-4.74505				-3.16887
At1g55450		2.41918	3.12856	2.41048		3.07029	3.50208			3.40925	3.36375
At5g28500				-1.93168			-1.84915	-5.37064				-2.2726
At1g76090
At3g04720				2.1974				3.91157				2.72271
At5g36700
At3g60770
At3g52930			1.76022	2.35981			3.23014	3.79725			1.86506	2.65671
At5g02570
At4g36130								1.49138
At1g16880				-2.07252			-2.05912	-4.95023				-2.42631
At3g26570				-1.75381			-1.9637	-3.96333				-2.59976
At5g02450
At1g29430							-3.28649	-6.43184				-3.35003
At3g58610										1.33486	1.17418
At5g50730
At2g19480
At5g61790								2.06473
At5g50740							-2.43561	-4.79607
At3g60130								2.38755			-1.24287	1.43556
At1g26240								3.42262
At1g02650
At3g12145
At1g02450												6.54354
At3g54050				-1.6062			-2.07793	-4.52044				-1.85873
At3g09480				2.14378			2.67652	2.80139				2.07033
At1g74730				-1.52294				-3.62716		1.11428		-1.74996
At2g33330				-2.51926			-2.19999	-4.55317				-2.53093
At2g21790			-1.16155
At2g31610
At1g20330
At1g51060							1.06166
At2g39390								1.08033
At5g30510				-1.4344				-3.14635				-1.39288
At2g47440
At3g10090
At3g55400
At3g55800			-1.28707	-2.13699			-2.41522	-5.24212				-2.60527
At5g45775
At2g16830
At1g07070				-1.32597			-1.51855	-1.52738				-1.16103
At1g03630				-1.90721			-2.45777	-5.58145				-2.44147
At2g41680				-1.10788				-1.40094				-1.0823
At5g44340
At3g23050								-1.78922
At2g17360
At1g68840	1.83677	3.12657	3.52853	2.37075	2.85386	3.69748	4.09616			4.10784	3.39667
At3g09210				-1.50443			-1.78013	-3.54701				-1.7663
At2g27710
At1g03475				-1.02067				-1.44966				-1.01124
At1g23290
At3g05910							-1.51528	-3.9108				-2.39597
At3g16770
At4g20420
At5g22640			-1.27937	-2.18409			-2.07268	-4.5067				-2.26892
At2g23130							-2.19274	-5.80587				-4.67532
At3g14840	-1.20571			1.64993		1.53075	1.82874	2.04516		1.11876	1.38184	1.70863
At4g24750				-1.25778				-3.42717				-1.75045
At4g02510			-1.05697	-1.31749		-1.18817	-1.93462	-2.53329				-1.49081
At5g61660
At3g62120
At3g43720				-1.27158				-3.46419				-2.28368
At5g51010				-1.43828				-2.98601		1.08021	1.08	-1.52025
At1g67430
At4g22010								-2.95099				-1.73988
At3g53650							2.67823	2.58689
At2g05220
At1g03790
At5g17170				-2.10626				-3.24563				-2.08998
At5g66530								-1.15951
At3g45030
At5g56710
At4g35770								5.32107
At5g25190					2.99217			-4.79913	1.99638			-1.92186
At3g01500			-1.47005	-2.53247			-2.1253	-3.70054				-2.82798
At5g55050										-1.55098
At2g32060
At4g08400
At5g17920								-1.47284				-1.11558
At2g44650								-1.31756
At2g20450
At1g76160			1.45627			1.47495	1.45091	-1.19718		1.90024	2.03966
At1g12520
At1g52300
At5g21170
At3g53430
At5g15580							-2.28137	-3.05718
At2g23670
At3g15020
At3g47070				-2.001			-1.96332	-4.4955				-2.14334
At1g66900
At3g53900										1.11869
At3g48930
At5g44550
At1g26910
At4g16155				-1.38399				-2.32071				-1.5601
At5g55730				-2.10434			-2.28157	-4.57181				-2.42253
At2g37190
At3g08920							-1.16844	-3.72039				-1.5604
At3g53460				-2.72243			-1.08466	-3.93824				-1.36579
At5g43640
At5g45280		2.12903	3.30791			2.9295	3.91551	1.83738		2.2957	3.39078
At3g07010							-2.00322	-3.18308
At4g31985
At1g18250								-3.65848
At5g47930
At3g46320												-1.39716
At3g07470
At2g19730
At1g04530								-1.88344				-1.52492
At1g77760	3.46515	1.49066	2.15979		2.58744				2.34568		1.46958
At5g07090
At5g57290								1.09661
At3g59540
At5g21920				-1.74886			-1.05792	-3.20093				-1.88354
At1g71070
At1g43560				-1.39399				-2.12208				-1.24416
At3g26080
At1g76990				-1.24949			-1.81274	-2.4369				-1.52209
At1g60550				-1.47334			-2.21466	-3.37555			-1.02714	-2.32641
At3g14240							-2.34512	-3.95974			-1.46764	-2.51626
At3g05020
At4g00300			1.21091			1.43039	1.18692	1.07849		1.7293	1.78023
At2g29180				-1.92651			-2.64979	-4.81717				-2.19657
At1g66970							-1.30098	-3.39924				-1.39811
At3g53890
At3g25660				-1.30387				-2.2114				-1.15469
At4g01690												-1.10396
At2g16850								-3.68476
At3g06980				-1.6142			-2.06484	-3.77857				-1.86671
At4g28780				-2.37367			-3.14728	-7.08542				-4.03536
At1g12800				-1.5993			-1.55863	-4.22423				-2.07119
At2g34510				-1.53235	1.15859	-1.13889	-1.78865				-1.14177	-1.37026
At2g30970
At2g47610
At4g14320
At5g47210
At4g09400
At3g07430
At5g09510
At1g49400
At3g15630					1.72839						-1.46908
At1g32540						-1.36404	-1.39207	-1.43784				-1.50773
At2g05990								-1.30888				-1.23042
At1g21500								-3.14373				-1.7975
At3g27850				-1.97827			-1.98119	-4.15532				-2.17071
At5g39740
At3g19820							-2.0266	-4.1971				-2.08245
At2g27530
At1g18540								1.03688
At5g53490				-1.68627			-1.43968	-4.4936				-1.75054
At3g56340
At1g18620							-2.52074	-4.86652				-2.40662
At5g66960		-1.60734	-1.68423	1.82574	-1.82975			3.26754	-1.99631
At5g16130
At3g23940				-1.18837
At4g08380								3.12927
At5g23060				-1.58547			-1.94234	-6.0704				-2.68393
At2g40590
At2g47940				-1.30809				-2.87645				-1.5642
At3g09440			2.77158	2.50939		2.16603	3.75976	3.28588			3.26167	4.20574
At3g14310							-2.03054	-2.4523
At3g21200								-1.04063
At4g19130			-1.89673							-1.78053
At1g68560	-1.17703					-1.28429	-2.67464	-3.12194		-1.30642	-2.00272	-1.37631
At2g33430
At2g24020
At1g21270
At2g44920				-1.02257				-3.26881				-1.35795
At3g09680
At1g17880
At3g16080
At3g26060				-1.66312				-1.48022				-1.47919
At5g20720				-1.21467				-1.34908
At5g65430
At5g44610
At1g72370
At3g17930				-1.85883			-1.85228	-4.55888				-2.15574
At4g19410
At4g14960
At5g24490					1.05357		-1.06523	-3.41099				-1.19655
At5g65220				-1.11425				-1.97591
At1g30520				-1.88902		-2.33787	-2.99595	-4.94207				-2.44967
At5g13630	1.74952	1.65314	1.66657		1.59447			-4.07073		2.30482	1.62437	-2.30133
At5g17710
At3g44450
At5g49730					1.96961	-2.46515	-3.55907	-6.95067				-2.35943
At5g63570
At3g09200
At3g63160				-2.6956			-1.58699	-3.08629			-1.27338	-2.60895
At3g16000				-1.43788			-2.12579	-4.22115				-1.83773
At3g55280
At4g12980								-2.68522				-3.06905
At1g74340			1.45149	1.37315		1.44327	2.38599	2.54445			1.65078	1.87914
At5g66470				-1.85568			-1.9146	-3.87789				-1.43677
At3g07110
At3g06680
At1g30720		3.80516	5.14919	3.59184		4.52308	5.63652			2.73955	3.94693
At1g18080
At3g18080							-1.35788	-3.32435			-1.65064
At3g48720				-1.48601			-2.1023	-4.93755				-2.79779
At2g30470
At5g22440
At3g07460							-1.00437	-1.72207
At1g75690				-1.36175			-1.04533	-3.20276				-1.67627
At3g17390		1.58295	1.97669			2.38661	2.82759			2.42311	2.93605
At3g02560
At5g11450				-1.67509				-2.86177				-1.34985
At4g15000
At1g69740
At3g54400								-5.2654				-2.73515
At4g09320
At5g02870
At3g28180						1.65561				1.45701	1.01481
At1g72900		2.42643	2.76906	2.84983		3.10533	3.31842	2.94303		3.51374	2.96928	2.82528
At1g62750				-1.92487		-1.0166	-2.13488	-4.66979				-2.38415
At4g10480
At2g43460
At5g03850
At5g08330								-3.93735				-1.64988
At1g50900				-1.86768			-2.14005	-5.34062				-2.22914
At1g32990				-1.4172				-2.57056				-1.26276
At1g11860				-2.0388			-2.11112	-4.58141				-2.33369
At5g63180				-1.83858		-1.41791	-3.3018	-5.67896				-2.19691
At2g38120							-2.89633	-4.84226				-1.5175
At2g16280
At2g40300							1.23577			1.47779	1.9627
At5g23740
At5g58420
At2g42380								-5.95071				-3.65944
At4g31700								1.06319
At4g09040				-1.80048			-1.60237	-3.84072				-1.84677
At5g64140
At2g23350
At2g44210							-1.85823	-2.49118
At5g56670
At5g55620				-2.26593			-1.22495	-3.81043				-3.1389
At1g41880
At3g49010
At3g16250				-2.70882			-2.50231	-5.34966				-2.87007
At5g63650
At2g40400								-1.13499				-1.22534
At2g38140				-1.22899				-2.84157				-1.07574
At5g59870	1.27371				1.4102
At4g18970								-4.66652
At3g46740				-1.07957
At3g08740				-1.53931				-1.72642				-1.27211
At3g52500							-1.51251	-1.25637
At1g04040				-1.78465			-2.16383	-4.56744				-3.26406
At1g10470				-1.21623			-1.70648			-1.70578	-1.9596
At3g22060		2.06256	2.95988	2.09484		2.75481	4.26284			1.83653	2.63009
At4g17560				-1.68802				-2.87655				-1.67796
At3g28860							-1.7208	-3.79855
At5g13710
At5g02760								-5.12968
At3g62110				-1.32512			-2.03275	-4.27333				-2.05487
At1g27400
At3g62530								-1.09085
At3g20670							1.38989	2.30408
At1g80380				-1.27135				-1.2768
At4g24780						-1.63763	-3.06824	-6.0337				-2.42566
At5g17870				-1.63242				-2.58819				-1.32045
At5g54600								-1.39083
At1g32470				-1.88329			-1.27348	-2.97808				-1.65089
At1g43670				-1.79492			-1.40372	-2.52971				-1.23102
At3g05730								-5.87297
At4g30190
At5g60670			-1.42235	-1.21151			-1.92571	-1.39051				-1.23604
At1g78630								-1.13646
At3g18890				-1.41383				-3.00024				-1.70537
At4g01470
At5g49030				-1.77967				-2.89072				-1.65824
At3g05560
At2g21280				-1.45201				-2.75238				-1.29731
At3g47650				-1.52919				-2.43744				-1.35873
At5g14740				-1.455		-1.04057	-1.67593	-1.96216				-1.61933
At2g33370
At3g04840
At1g08930		2.25391	2.67088			2.67103	2.73456			3.62845	3.66983
At4g11480							6.83825
At4g17090				-1.68724				-1.20253				-1.17868
At5g49910				-1.02344			-1.00715
At3g54210				-1.31202				-2.54387				-1.1918
At1g49750			-1.93613			-1.94906	-3.30323	-3.59357
At1g32200				-1.5841			-1.42302	-3.86551				-1.77462
At1g50010
At3g27160				-1.0602				-1.21262		1.1075
At1g05190				-1.34621				-1.8214				-1.02203
At1g52190							-2.77016	-3.73777
At5g19120					2.50839
At1g12560
At5g13510				-1.51348				-2.65268				-1.65203
At1g59870		1.50952	2.55935	1.77396		2.2205	2.93453			2.48831	3.06373	2.1253
At5g61170
At5g58250				-1.42133				-3.73579				-1.7693
At1g79850
At4g17600				-2.17859			-1.98828	-5.51894				-2.34772
At5g06490
At2g16500			1.46608	1.4775		1.30755	2.11391	2.49659		1.50105	1.73492	1.25674
At3g27830				-1.66876			-1.04554	-3.91222				-1.71035
At4g23820							-1.76362	-4.18417				-1.75373
At5g45680				-2.20865			-1.47132	-3.87697				-2.03746
At1g12900				-1.79963			-2.24542	-5.17342				-2.56173
At3g44890				-1.57406				-3.02599				-1.46259
At1g19670				-2.32175						-2.60658
At3g63190				-1.42528				-2.59507				-1.36461
At1g05010			2.0205	2.01251		1.432	2.30095	1.67014			1.79399	2.77072
At3g46380
At5g61980			2.25503			2.327	3.51543
At4g38860							-3.4354	-6.5422				-2.82399
At5g02160				-1.14806			-1.68521	-3.42302				-1.45397
At3g27360						1.21731
At3g04790				-1.98352			-1.80252	-2.97877				-1.92839
At3g10950
At5g40950				-1.60181				-3.342				-1.72165
At1g35680				-1.46749				-3.04292				-1.31891
At5g14320				-1.26352				-1.97722
At4g25080				-1.08042		-1.02621	-1.72832	-3.45446				-1.97676
At5g47190				-1.37634				-2.1676				-1.15983
At2g28000				-1.89025				-2.57056
At5g45930				-1.6112			-1.78653	-4.2999				-1.68904
At5g20250
At1g09200
At1g48630								1.1493
At3g43600			-1.05011	-1.23957			-1.71804	-2.95831				-2.0728
At5g09650				-1.11522								-1.16366
At5g48270
At5g08280				-1.06454				-1.37397				-1.40773
At1g07320				-1.44056			-1.00152	-2.69097				-1.52456
At4g12730
At1g53240				-1.05854				-1.23256				-1.04018
At2g43560								-1.45899
At1g68590				-1.84397				-4.65987				-2.17507
At3g25920				-1.41251				-2.05504				-1.21368
At5g55220				-1.88274				-4.5902				-1.88545
At5g06290				-1.40276				-2.36184				-1.31768
At5g22580								-2.75751
At5g16930				3.0367	-1.4176		1.67734	4.35011	-1.35663			3.98965
At3g52380				-2.00585				-4.15723				-2.12044
At5g11420							-3.25333	-4.01966				-1.88266
At3g14930				-1.00449				-2.18306		1.05326		-1.41698
At5g35540
At5g59080					1.10848			-1.35794	1.03588
At3g13120				-1.75238			-1.20919	-3.39883				-1.6441
At5g15350	1.16277		1.21737		1.39493	1.46994	1.00985			2.0406	1.11604
At2g42220								-3.6782		1.42871		-1.74588
At3g18130			-1.32459
At5g48490
At1g22690										2.15418	1.72605
At4g14690							5.89139	2.62388		4.47594	4.05267
At3g21640								-1.08542
At3g04210										1.63469
At5g59850
At2g36830				-1.96088			-1.60538	-3.88415		-1.9131	-1.66678
At3g10520				-1.28938				-2.02546				-1.17689
At3g23390
At4g21280				-1.43425			-1.37175	-4.22683				-1.99875
At3g48730				-1.7425			-1.45397	-4.43984				-1.95276
At2g28950			-1.28674	-1.84494		-1.7021	-3.25278	-5.98484				-3.01667
At3g61640		2.06224	2.75495			3.54211	4.06542	1.93164		3.00507	3.96988	2.06517
At2g24090				-1.58357				-3.94973				-1.52049
At4g12420							-2.27561	-5.01003				-2.62849
At2g41090
At3g15850				-1.89913		-1.2702	-2.12809	-4.01901				-2.69287
At5g08050				-1.79029			-1.38678	-3.57548				-1.7816
At4g29060				-1.98504			-1.94001	-4.8711				-2.25532
At4g04840				-4.89399			-3.43116
At3g13470				-2.05758				-3.03931
At4g39756
At4g28660				-2.30776			-1.59778	-4.21375				-2.51043
At5g23840
At3g14310							-2.03054	-2.4523
At1g29660				-2.14819			-2.62454	-5.71102				-3.6343
At1g36280
At5g25460							-2.4998	-4.10227
At3g01480				-1.50156			-1.24383	-3.02784				-1.59802
At5g23820							-2.53578		-2.39998	-2.33012	-2.57351
At4g01310				-1.40311				-2.00212				-1.28196
At2g37660				-1.69794				-4.26811				-1.72841
At5g09340
At2g45180							-2.4567	-5.40437				-2.11328
At2g43030				-1.1798				-2.9784				-1.24574
At4g03210								-3.48531
At2g16660			1.16482			1.4066
At4g25050								-3.13868		1.95017	2.08601	-1.43709
At5g12860								-2.20893		1.15664	1.36605
At1g32750
At1g29070				-1.16993				-1.32086
At5g19780
At1g05010			2.0205	2.01251		1.432	2.30095	1.67014			1.79399	2.77072
At2g30600
At3g56910				-1.61075			-1.05968	-3.58098				-1.57139
At5g57320
At1g19450	1.87935	1.50279	1.47197		2.289	1.78216	1.64742	-2.2608	1.51717	1.79625		-2.06187
At1g73840
At3g62030				-1.2457				-1.23949
At1g20010							-1.57815	-3.80191
At3g52130
At2g40490				-1.03331			-1.06313	-2.13706				-1.40395
At1g14250							-2.43797			-2.73247	-3.09274
At1g62780				-2.1455			-1.2453	-4.25019				-2.18271
At1g62480
At3g22240								5.97207				3.52854
At3g13750							-1.93999	-3.6767
At1g03870							-2.06673	-3.7228				-3.80866
At1g09750						-2.19615	-3.64908	-5.14161
At2g46330			1.97117	2.03669		2.88054	3.14675	2.31783		3.00389	2.84358	1.72148
At2g06850								-3.67408
At5g14120
At3g22231		-3.13446					-3.77337				-2.99602
At3g15450
At5g65730				-2.59465			-3.80792	-6.1498				-4.70113
At1g55330
At3g16240								-4.52977
At2g40610							-3.77291	-6.02995
At1g74670							-2.38484	-5.22755
At1g69530								-3.69531
At1g75750
At5g20630				-10.3858			-5.34117	-8.68667
At5g51520
At5g59880
At2g10940								-5.76225				-3.06621
At5g23970
At1g72610

## Sheet: blue light
Supplementary Data 7. Overview of co-regulated genes after blue light treatment for 3 h (Kleine et al. (2007)). Fold change is given for all experimental conditions; only significant DEGs (p ≤ 0.05) are shown.
i	WT				ahk2 ahk3				cca1 lhy
	0 h	4 h	6 h	12 h	0 h	4 h	6 h	12 h	0 h	4 h	6 h	12 h
AT4G14690							5.89139	2.62388		4.47594	4.05267
AT3G22840	4.79487	6.86397	6.44877		3.55201	7.52418	6.83192	2.37374		4.28693	2.5063
AT1G09350		3.9153	4.92399	4.9469			5.25661
AT1G61800		4.2854	5.59138	7.49499		8.31253	10.0461	5.31665			7.13415	4.73306
AT1G02820	1.10309	2.34739	2.25072			2.75382	1.84633		2.70734	1.95	1.0657
AT2G42540					-2.45619
AT2G42530	-1.36927	1.51806	2.13236		-2.1159	2.00142	1.966
AT1G51090		2.06582	2.07515	2.46056		2.95456	3.47835	4.41545			1.61717	4.08985
AT2G23170				6.16616		3.72489	3.27557	5.53404				3.44137
AT5G52310				3.26048
AT4G31870	2.45568						4.3296	3.87223			2.09903
AT1G78440
AT2G47780
AT5G07010				4.65049			6.12644	5.92606		-6.15754		6.07732
AT1G10370			2.64847			3.37263	5.95627	3.11798
AT1G16850					-1.6228
AT3G51240	5.23384											-3.76096
AT2G23910				-3.05409							-1.80858
AT4G15480
AT5G06760
AT5G13170
AT2G33380
AT1G18400
AT1G15580
AT2G36750				7.57023			10.1508	4.37891				3.45094
AT5G62210
AT3G29575								3.56697
AT1G56650										-3.08651	-3.84781
AT4G25480	-1.48129	2.6119	2.46829	4.18939	-1.30847							2.85148
AT1G64660				1.7718				1.91871
AT5G24120	1.81242	1.92145	2.35497		2.12037	1.12554	1.56225	-1.13588	2.06865	2.08215	2.07929	-1.46121
AT3G56290	1.55052			-1.67256			-1.43569	-5.10502	1.38565			-2.63961
AT1G11210				3.70439		1.88402					2.19597	2.12045
AT3G15540			1.84705	1.65271		3.13268	1.76755			1.93269	1.62958
AT1G60190
AT1G06000
AT4G33905								4.94245
AT1G48100		3.90531	3.90031			2.86133		-2.58901	2.25169
AT5G53970	1.52659				1.11043			1.62546	1.36081			1.11509
AT1G06180				2.6104				2.45885				2.26671
AT3G05640
AT3G05800				-1.61016		-1.44009		-2.52218
AT5G50800								-8.16107				-2.85003
AT1G01520	2.8325							-3.84215	3.07323			-4.15809
AT1G02340
AT3G50970							4.62197	5.8713
AT1G32900	3.43069	3.8143	3.84739					-4.81202	2.6013	3.90535	3.24554	-3.79356
AT5G42760				-2.39656			-2.75525	-5.47654				-4.71368
AT3G62090
AT2G29090		2.77954						-5.04234			3.29527
AT2G22810
AT5G02270			1.08775				1.45406
AT3G21890								-6.39689	2.97045			-3.39227
AT1G65060	4.65894			-4.33339				-5.17932				-5.78374
AT5G23730	1.74778	1.60158	1.18399		2.22671	1.39438		-1.97949	1.70171	1.25189	1.23023	-2.705
AT5G17050	2.82476			-1.90867				-2.35293				-2.3373
AT5G05270	6.12327			-3.95232	2.59774			-3.9671				-4.37576
AT4G32280								-3.93551
AT5G57760
AT5G44110
AT4G39210	1.12286							-2.18299
AT1G02400		3.88657	6.44166	4.4998		6.95801	8.27742			4.60946	6.17564
AT4G24960							1.69399				1.17971
AT3G17610
AT4G37760	1.24781		1.19765						1.12248	1.03766
AT5G59220
AT2G39980	1.3416		1.23681	1.45825	1.58953		1.22335				2.13942	1.56195
AT2G22590
AT4G36110			3.76538	3.33986		3.26799	2.68828				3.05865	2.19478
AT3G21560	1.37907						2.86954	2.67131			1.40392	1.35546
AT4G09820	4.64596
AT3G57020			1.56851				2.5999	1.99658		1.45369	1.54102
AT2G25530							1.28765	1.68884
AT5G49330	2.72984			-4.38086			-2.88211	-4.9582				-4.79178
AT5G17780								4.55085
AT3G55120	2.12126			-1.76449			-1.20912	-2.34373				-2.49577
AT1G69260
AT1G06080
AT3G17130	1.79845							-3.03509
AT4G18280		1.83874	1.71183
AT5G37550						2.85398	2.70169			2.33993	3.51289
AT2G16890		2.6633	2.4459			4.1629	3.44569			1.87544	1.81872
AT1G20450			2.41501			2.27054	3.00435				3.03352
AT4G16515
AT3G62610
AT5G35970	1.32249	1.74587	1.22413		1.99659	1.18586		-1.85065	2.01664	1.75208		-1.63876
AT5G02540
AT4G15490				1.57373		1.10414	1.49667					2.02577
AT3G14690								1.61231
AT5G08640	3.8419			-4.20295		2.8911						-3.16894
AT3G29200
AT1G12370				-1.5697				-3.86208				-2.33158
AT5G24850									1.35187
AT3G44450
AT1G15050
AT1G79270
AT1G79520							-1.5773	-2.26397		-1.45146	-1.45406	-1.38826
AT5G50335							-3.59707
AT4G27657						2.64623	1.87909
AT5G52250							1.65135	1.55433
AT4G17550					-1.09542
AT1G73010	3.89519			4.07486			5.52222	7.62727			4.00977	5.27612
AT1G78510				-1.08699			-1.75426	-2.17232				-1.72923
AT2G37040	2.41218		2.60431			4.4251	5.95278
AT3G24190				-1.03484			-1.60492	-4.02662				-2.2535
AT5G01540
AT3G29590	6.6437											-6.61947
AT3G48700
AT5G48880												1.57157
AT3G52740			1.38937				1.59207	1.1584
AT4G25640							1.36459	1.09439			1.32387
AT2G28400			3.09066	3.62543		3.37503	4.4429	2.78653			3.34803	2.48692
AT5G07000
AT1G52830
AT3G05660	-2.24279			2.0876	-2.09682				-3.12065			1.884
AT1G78070								-1.24493
AT5G66590							-1.97096	-4.24096
AT1G23010
AT1G19200							2.49387	4.58145				2.42551
AT1G01470			1.6624				2.11688				1.69724	1.84946
AT1G03905						2.03077	3.24941	2.02971		1.68934	2.06074	1.90974
AT1G48320			2.92258				2.57282
AT1G73390							-1.19343	-1.32242
AT1G21790
AT4G38400								-3.70421				-3.21041
AT5G07990	5.22763								2.52881
AT4G12000			1.51661			1.52329	2.21392				1.60998
AT1G17050				-1.41924				-2.50796				-1.30845
AT5G11260				-1.35197			-1.00446	-2.5714				-2.1595
AT1G04310			1.3268	1.41289
AT3G19450				-1.8335			-2.12426	-3.34454				-2.80074
AT2G25620							1.19427	1.59339				1.58073
AT5G60540
AT5G44050
AT5G49480	1.73623	2.57306	3.90821			3.48571	4.25405	2.40815		2.59989	2.92985	2.16744
AT2G24540
AT5G52300
AT1G68500
AT5G22300				6.33633			3.96287	7.09988				6.5959
AT5G02760								-5.12968
AT1G17830			3.11757			2.74532	3.93054	2.80086		2.18542	3.80941
AT4G14090	3.20239			-3.12071				-4.01583				-3.75205
AT2G27420				-3.54571				-7.22837				-7.71999
AT3G17800		1.45551	1.86306		1.05428	2.39233	2.78262	1.72015	1.21662	1.38137	1.83967
AT4G16146				1.48945				2.78362		-1.55591	-1.61463	2.67421
AT1G04240							-1.76139	-3.26148				-2.98276
AT1G78100				-1.03015			-1.1407					-1.01814
AT1G76590				1.86674				3.58212		-2.28285		3.53476
AT3G02990								1.38363				1.43286
AT4G26080								1.49892				1.81747
AT4G36010		2.80175	4.55776	3.16105		4.11579	5.04907	3.10306		2.57487	4.85521	3.50188
AT1G62710	2.3918	2.53967	2.44051
AT2G17280							1.92525
AT1G16510
AT5G15950	2.78198	2.86643	2.36474	1.05744	2.21064	2.18367	2.19557			2.22617	2.55223
AT5G50100	1.0341							-2.21139	1.05205	1.08877		-1.50482
AT2G36630			1.3066	1.57155			2.0216	1.74495			1.68326	2.34785
AT1G06540
AT4G34740										1.40716
AT4G27940			2.64928	2.20018		2.31696	4.61482	3.27669			3.22316	2.59926
AT1G67360			2.00536	2.00778		2.53876	2.62887	3.32257			2.42189	2.69674
AT2G41040
AT2G18790
AT5G12050								-3.234
AT5G17220	4.55374											-5.12305
AT5G01600			2.84383				3.75991	3.16717			3.86759	2.5863
AT1G27760				1.43685			2.64924	3.20071			1.40651	2.55381
AT4G17090				-1.68724				-1.20253				-1.17868
AT3G05630							1.96135	3.72226				2.62502
AT1G69870												1.28672
AT4G37150
AT2G22240	1.44987							-2.26398				-2.24858
AT2G41190
AT1G73480			3.12914	3.44322			4.16051	4.51335			2.75261	2.92711
AT5G15160
AT5G58760				-1.03565				-1.53725				-2.02826
AT4G16780				1.88751
AT1G76570				-1.20988			-1.44023	-3.20851				-1.82319
AT3G09650				-1.34689			-2.1074	-3.92009			-1.03857	-1.9306
AT5G56080
AT4G37770			4.37365	3.20496		4.37854	4.72778			3.03845	2.47434
AT5G59240
AT4G27030				-2.04304		-1.7524	-2.57877	-4.69173				-3.26211
AT5G43260								1.30055
AT4G18390							-1.70837	-2.89785			-1.27819	-1.0964
AT1G06690				-1.13351				-2.10834				-1.13271
AT5G40590
AT5G57220		3.35266	3.63491	3.93483		4.18902	4.66865		2.75602	5.19192	4.9404	2.54436
AT3G53260	2.6374	2.33755	2.68283		1.86736	3.62159	4.74858			2.36723	2.23961
AT5G58650
AT2G11810							2.68147	5.13249	2.20049
AT1G65560
AT5G43860								2.10958				1.17744
AT4G19690
AT3G30460
AT4G30470	1.13383					1.14092
AT5G48540		2.669	2.92089			3.59946	4.31133			3.29397	3.89708
AT2G17840		2.42174	3.18646	2.85491		3.34749	3.97928	3.10602		2.68256	4.47511	3.75033
AT1G17710
AT3G07720			2.00691	1.93041		1.19603	2.51984	2.21936				1.54611
AT3G59670	-1.46942	-1.85512	-2.34756		-2.09152	-2.06211	-2.38937		-1.64479	-1.46229	-1.53747
AT1G17180				9.89436			12.9631				11.3969
AT5G62280								-4.49143
AT2G37970		2.02973	3.47762	2.53142		2.90119	3.7371	3.28559		2.47331	3.4783	2.66042
AT5G53980
AT3G59900			3.31856	3.57179		3.34593	3.80117	3.89322		2.99832	4.34235	3.23694
AT1G66540												-1.72311
AT5G22460
AT3G50340				1.13057
AT4G14560							-2.04464	-2.16812
AT2G34650			1.65361			1.55325	2.87849	1.9308		1.50007	3.21541	2.28549
AT4G26150	-1.93929	-2.05259	-2.46824		-2.42377	-2.10343	-1.89373			-2.3258	-2.34913	-2.67599
AT3G23210	1.15342					1.11291		-1.10812		1.39711	1.04745
AT4G39800	1.0075						-1.23933	-5.11387				-2.1818
AT1G65870				-2.58806				-3.63571				-4.20869
AT5G54470		5.29411	4.29741	3.7101		4.76989	5.07571				8.50947
AT4G34990								2.20103		-1.31149
AT5G09970
AT4G30650	-1.06222	1.6984	1.38961	1.78134	-1.97942	1.77017	1.26208		-2.1226	-1.16584	-1.30543
AT5G52570	2.68946		4.18831	2.92678	3.07925	3.40802	6.40429	3.89164		2.22206	3.47062
AT2G23180				-1.00349		-1.14724	-2.01723	-2.31685				-1.59229
AT1G27730	3.55046	4.74214	4.99824	4.02142		5.40509	5.62123			4.1	3.12273	2.43432
AT1G06430
AT5G04340		2.98805	3.20408	3.87283		5.08844	5.54684	3.27305		3.70064	3.46317	3.65063
AT4G25500
AT4G21200
AT4G04840				-4.89399			-3.43116
AT2G37770
AT2G40010
AT3G44735								-3.16754				-2.74933
AT5G62220				-1.10518			-1.36961	-2.31021				-1.8985
AT2G36220		2.34015	2.64088	2.57358		3.45657	3.3704	2.69929		2.9933	3.13703	2.44618
AT2G46270							2.1887				2.0775
AT5G09470			2.912	4.80888		3.5255	6.53272	4.68473			4.79471	4.17275
AT4G32770								-1.02066				-2.00983
AT1G26770
AT4G25700
AT5G62670							-1.56236	-4.17338				-2.05442
AT5G13930	7.5701			-4.33177	3.58523			-4.44226				-4.17552
AT4G28720								2.84492
AT5G52900					1.86461			-3.45584	1.95961			-1.90154
AT3G55510		-1.148	-1.47753		-1.5162			1.41506	-1.10315			1.61023
AT3G56090				-1.3928							1.29777	1.58951
AT3G01820			1.6865			1.76605	3.0387	1.70053		1.39048	2.40468	1.72565
AT1G73120
AT5G01410				-1.00346
AT5G19850
AT5G41400
AT1G29395				1.64975				-2.50871
AT3G14440				2.55167			2.3031	2.34095			2.29296
AT5G12010			1.47094			1.24849	2.14646	2.02125			1.2931	1.79173
AT4G01660			2.09141	1.97587		1.67832	2.98934	2.89187			2.10667	2.23514
AT4G30290		2.8153	3.27275		2.69023	4.0609	4.10151			3.0034	3.78779
AT4G00050				-2.01707			-1.79114	-4.72199				-3.97229
AT4G27520							1.02361
AT2G47890				2.51638			2.03778	4.22957				4.2132
AT2G32220					-1.63929			1.70144				2.21734
AT3G55760								-2.03486			-1.3008
AT1G57590
AT4G19390
AT5G59480			1.23703			1.00561	2.41824	1.76378			1.09302
AT1G61930
AT1G07430
AT4G27260				5.41884
AT2G16430
AT5G54060	5.64577											-4.73453
AT3G44720		2.3837	3.68487	2.76796		3.70088	4.58129	2.85827		2.37874	3.37973	2.18892
AT2G39710					-1.15558	1.47625		-2.4216				-1.25401
AT2G36470								1.30797				1.98928
AT5G42800	7.99419		5.62143
AT3G61890
AT3G27270										-1.64442
AT3G09540				-1.34151							-1.23904	-1.5549
AT5G01790				-1.67164			-2.61309	-4.80989		-1.81748	-1.60145	-2.62841
AT2G36870								-2.3013				-2.52898
AT3G02140						3.03055	3.8279	3.65086		2.3685	3.00745	2.84837
AT5G43150	1.77407	1.21949							1.17675
AT2G16350
AT3G23030			1.58298	1.09383		2.24807	1.88955			1.5923	1.27775
AT5G64770							-2.43139	-1.30305				-1.2991
AT5G20220				-1.1094				-1.98617				-1.54496
AT4G01080										-3.57084	-2.97373
AT5G60790							1.6947	1.37976			1.30777	2.31551
AT4G25630		-2.09609	-2.48543	1.79999	-2.06836	-2.19089		2.20537	-1.91174			2.20737
AT2G27820
AT3G07050		-1.07674	-1.08252	1.03203	-1.32694			1.92101				1.77665
AT3G54420			3.36996	3.51279		3.24692	4.4974	3.64279			3.59693	2.51234
AT4G14550						-1.87167	-2.68987	-1.98793			-2.04546	-2.13348
AT4G12130							1.25508	2.21471				1.16531
AT1G79140
AT4G39670		6.21072	7.65966	6.16782		7.8437	8.68854			6.43385	8.09221
AT5G16980							3.53112	5.90399				3.30847
AT1G80130			1.91356					-4.62527		1.81462	2.75581
AT4G36530				-1.2437				-3.08956				-1.2216
AT3G21390				-1.15385			-1.07883	-2.87053				-2.44175
AT2G31750						-1.8978	-2.47735	-4.21488				-2.52582
AT1G49660							-1.73676	-2.60703				-1.9348
AT5G26220							2.13828				2.72348
AT2G27840		-1.38752	-1.6076		-1.53849	-1.08119			-1.08349
AT5G57050				1.5195			1.48033	2.47452				2.28145
AT5G50200		2.02393	3.61854	2.40135		2.41602	3.36339	1.89292		1.73481	3.4288	2.10883
AT5G17760			2.61637	3.52287		2.26231	3.54305	3.31245			2.94118	3.74444
AT1G01060	6.02382	7.69842	6.06044		5.36999	6.74911	5.38626	-1.76887		2.31	1.83978
AT1G17100			-1.55183	-3.1086		-1.82716	-2.85357	-3.76081		-1.42964	-2.13118	-2.76519
AT1G30040			2.53428	2.62058		3.7872	4.22214	3.27697			1.96168	2.03227
AT5G61820				1.44641			1.64786	2.95694				2.08479
AT1G79510				-1.19295		-1.13154	-1.41775
AT1G01420						-1.74285	-2.63165	-4.10598				-1.95686
AT3G60650
AT5G26340				3.48144			4.3497	4.10866				4.45073
AT1G76580							1.10423	1.66243				1.85464
AT3G22370		2.98976	5.46153	5.61616		4.8585	7.77141	4.47772		3.18873	5.95455	3.82481
AT3G57830							-2.4096	-3.33226				-1.59385
AT5G25190					2.99217			-4.79913	1.99638			-1.92186
AT4G26850				-1.87042		-1.2609	-1.6354	-2.49959				-1.8648
AT1G55500				2.36869			2.44791	3.36302			1.252	2.84217
AT2G26710							-2.8651	-3.99204
AT5G17010				-1.39225			-1.14792	-2.14269				-1.61127
AT2G02990
AT3G54200		1.39	1.66481			2.01884	2.07003			1.04094	1.82276
AT4G34610			-1.40937	-1.94891		-1.28977	-2.37588	-3.48086				-2.41455
AT5G63120								1.02491
AT4G37470						-1.2352	-1.97216	-2.66144		-1.50531	-2.15294
AT3G07700			1.41478	1.1761		1.06351	1.88171	1.98875			1.2381	1.49361
AT2G14460			-1.02357		-1.27382
AT5G64780								2.05913
AT2G18010
AT1G60270				-2.90971				-3.47285				-1.80105
AT1G77450			2.59586	2.43937			3.87764	3.48738			2.79981	2.97486
AT1G46768				1.47519				2.51772				1.80469
AT4G34950							-1.69214	-1.2228				1.33907
AT3G23810				-2.3309				-3.15497				-2.4262
AT1G02940							2.73674
AT4G01870		3.40293	5.77239	6.98514		4.79275	7.76538	4.67401			6.29312	4.7064
AT4G24570	3.49517	5.99021	6.32552	3.4393		7.52758	6.67482			5.14269	4.80983
AT5G47370											-1.7503
AT4G04940	-1.36992	-1.73589	-1.74173	2.33132	-2.05712			3.2382	-1.60685			3.59032
AT5G25350			1.25468	1.75807			1.30497	1.30545			1.28329	1.23514
AT3G54950			2.54265	2.91626		2.2836	2.94963	3.78531			2.06791	2.65347
AT5G48900								-3.36799
AT4G27820			-1.78258	-2.17776		-1.88177	-3.22214	-3.46926		-1.18269	-1.95501	-1.18291
AT2G45130
AT1G62570
AT2G21590								-2.22913
AT1G61340		4.87493	6.36977	3.83454		6.99893	7.87768			6.28826	6.13547
AT5G47060				1.49414			1.11437	1.67976				2.1508
AT5G66650		2.63818	3.1739			3.78343	4.06723			3.24286	3.36108
AT3G08640				1.45489				1.99778				1.05586
AT1G27200								1.13609
AT5G17030
AT2G33530				-1.3367				-3.58907				-2.09951
AT3G59140
AT2G28900
AT5G59050												-1.19523
AT1G48650				-1.0059			-1.15488	-1.07139
AT3G12830			1.89283			1.69429
AT5G54510								2.57451
AT3G19970		3.6189	5.04367	3.04285		5.59275	6.16859	3.83721		3.90462	5.08091	2.85026
AT4G23490				-1.49106			-1.42121	-3.98523				-2.65371
AT3G25410			-1.11428	-1.47348			-1.69046	-2.33641				-1.54057
AT1G56060		6.35901	8.02542	7.34901		8.00999	9.31631			7.08881	10.0441
AT3G13940				2.178	-1.43438		1.33957	2.94499	-1.08074			2.9127
AT2G02120
AT2G41230				9.3514				8.15611				5.6087
AT3G22660				1.16507	-1.27913			1.84629				1.86042
AT4G31390			-1.26115	-1.67497		-1.15239	-2.31974	-3.3708				-2.14719
AT5G20230		3.67075	5.31514	4.59638		5.07604	6.50348	3.72407			5.50889	3.91333
AT1G47530
AT4G13800
AT3G08730
AT1G56170
AT5G57560		5.43889	6.50756	4.79699		7.9981	7.58711	3.21888		5.6221	6.26734
AT2G17270					-1.20281	-1.10949	-1.33882
AT1G17170			4.07833	7.21845			8.50909	5.63883			4.04993	4.70101
AT1G18900			1.20951	1.12204		1.66269	2.43885	2.00498			1.62396	1.40013
AT1G06570								1.45647
AT2G39450								-1.95817				-1.82665
AT1G05070			-1.12428	-1.17414		-1.03337	-1.8791	-3.5512			-1.6375	-1.67955
AT3G16175				-1.36879	1.23805			-3.28952	1.66459	1.75997		-2.41017
AT4G38100			-1.06629			-1.0135	-1.07297
AT3G21670						-1.99621	-2.42536	-5.2026				-1.94699
AT2G30490			1.61808			2.27247	4.18233
AT1G52930		-1.27858		1.21922	-1.31758			1.81281	-1.15348			1.9087
AT4G20830		4.12659	5.44013	4.96771		5.62987	6.34407	3.64917		4.00077	5.56753	3.48256
AT1G27910							1.41262
AT1G52890							5.18794	6.29847
AT4G22590			2.74231	1.83596		2.43214	3.05886	2.18144			2.9902
AT5G56950
AT5G02280
AT3G63010			2.23996	1.69774		1.8434	2.8948	2.03605			2.50873	1.86869
AT1G03530	-1.00806		-1.55145		-1.29292	-1.21991		1.18011				1.43561
AT5G10730
AT3G16810	-1.15927	-1.35167	-1.5444	1.39703	-1.54136	-1.22131		2.2936	-1.153			2.56712
AT1G66390
AT3G57490		-1.06272			-1.25185			1.92343				1.70486
AT5G09230
AT1G51680						1.48269	2.63526
AT5G47880				1.36783			1.93225	2.77601			1.37841	2.47148
AT5G51220				2.00766				2.01241				1.75727
AT2G29760
AT1G78570			1.10742	1.21725			2.17683	2.75853				2.02316
AT4G28290
AT4G30830
AT3G27570
AT2G41000
AT1G30240					-1.42525			1.93319				1.37936
AT5G49560
AT4G05410				1.47225	-1.65457		1.23357	2.59382				2.30506
AT5G04830
AT3G61220				-1.53514			-1.61456	-3.65289				-2.47821
AT3G52340								-1.3914				-1.12187
AT4G00370			-1.09098	-2.16171			-2.10018	-4.06265				-2.20717
AT3G14770	1.18622				1.15729
AT1G64950				1.53516				3.00979		-1.20198		1.51351
AT3G07390			3.39333	2.30708		3.11061	4.15382	1.94034			3.4428
AT2G34930
AT4G27410								4.01701				2.84744
AT3G46670								3.4362				2.50053
AT1G21980
AT4G04460
AT1G13570
AT5G48850	2.91598	2.63836	2.15841		2.83666		2.37971				3.31379
AT4G18570			-1.02048			-1.29502	-2.18826	-3.42153			-1.03535	-1.9198
AT5G51970				-1.12285			-1.82705	-2.69967				-1.48895
AT1G25450							-1.61738	-3.52879
AT1G53570
AT5G51850	1.76739			-1.91359			-2.25389	-4.6321				-2.79451
AT1G23020			-1.36707			-1.2875	-1.67409	-1.14154			-1.33377
AT1G04400
AT1G75100	1.42263				1.46322		-1.0956	-4.38969	1.36096	1.46074		-2.27254
AT5G01240			-1.02207	-1.22446		-1.22213	-2.14752	-3.70464				-1.67884
AT1G30520				-1.88902		-2.33787	-2.99595	-4.94207				-2.44967
AT5G44060		2.04641	1.88648			3.22358	2.43946			2.35998	2.38836
AT1G73680				-1.06831			-1.09512	-2.43273				-1.16664
AT5G66880								1.26559			-1.19716	1.75348
AT2G32150			2.51338			3.47	4.52749	4.30154				3.16005
AT1G09390								-2.82196				-1.59175
AT5G57630							-1.36086			-1.20731	-2.08609	2.25289
AT1G21270
AT5G66490						-1.21235	-1.57907	-2.83211			-1.16031	-1.91228
AT4G37800				-2.08939			-3.08648	-5.80732				-3.10058
AT2G46490												1.05836
AT2G17710									1.90741		1.37183	1.40819
AT1G72200
AT3G08840								-1.66357
AT2G30210
AT5G25770
AT3G07310						-1.21766	-2.32418	-4.02079			-1.54891	-1.69465
AT3G29810
AT4G30790								1.51786				1.23608
AT2G15090	-1.66134				-1.2854			-1.97957
AT5G61290							-1.54263	-2.96686				-1.99229
AT1G72160								-2.10646
AT4G29520				2.10887			2.30632	2.9633
AT5G37740							1.40496
AT4G30690							-1.33188	-3.47426				-1.20498
AT4G03070			-1.58313	-1.76781		-1.16988	-2.44444	-3.86995		-1.08236	-1.68802	-3.60167
AT3G12150												-1.53761
AT5G63190						-1.3416	-1.93067	-1.45281			-1.74002
AT3G59660			1.51257	1.20661		1.3951	1.88485	2.05263			1.47964	1.61917
AT1G48430
AT1G73260
AT5G06870							-1.73882			-2.2296	-2.67387
AT4G29700										-2.30711	-2.80209
AT3G45290
AT4G25620					1.07164						1.10009
AT1G78680			-1.0947			-1.22166	-1.9639	-2.48021		-1.70332	-1.91695
AT5G24490					1.05357		-1.06523	-3.41099				-1.19655
AT3G28040						-1.63498	-3.17578	-5.72051			-1.55181	-2.66369
AT5G03120							-2.41818	-4.84541				-3.9863
AT2G48140
AT2G17500				3.5892			3.32695	6.90359				5.18209
AT5G58570				-1.32362		-1.26398	-2.45716	-4.2347				-1.4807
AT3G06080
AT2G42890								1.89582				1.87407
AT3G49580	3.06682	3.57494	5.06915	3.7586	3.01345	2.85469	6.1572	3.07153			6.28141
AT5G35370				1.17651			1.39646	2.83743				2.02438
AT4G22490
AT2G39920				-2.21517		-1.44492	-2.22643				-1.63513
AT2G39000
AT3G15630					1.72839						-1.46908
AT1G59580
AT1G78260									2.15216	2.01709
AT2G28950			-1.28674	-1.84494		-1.7021	-3.25278	-5.98484				-3.01667
AT2G21140
AT2G18280
AT4G17340							-1.49113	-3.64182
AT1G28580								-1.77434			-1.04723	-1.19053
AT4G11650
AT5G40020
AT1G13990			1.77651	2.83395			2.45799	3.77268				3.26804
AT4G33000				-1.77157		-1.44489	-2.67679	-4.70279			-1.49441	-2.84315
AT2G42320								-3.53634				-1.82494
AT1G67750							-3.0075	-5.35919
AT2G39310
AT1G53885
AT1G26150				-1.19636			-1.83225	-4.23168				-2.38536
AT3G60130								2.38755			-1.24287	1.43556
AT3G03190
AT1G01140											1.08549	1.19402
AT3G48490			-1.25943				-1.9454	-1.56257			-1.55531	-2.54583
AT1G55960					1.00347			-1.17052				-3.56435
AT5G40850	1.28205	2.14188	2.85255		1.31417	2.14531	2.81618		1.22626	2.46306	2.72985
AT2G38170				-1.27983			-1.27767	-4.14832				-1.48341
AT3G08940								-4.36474				-1.89403
AT3G19553
AT3G16450
AT4G39090											-1.12426	1.27743
AT4G14680		1.10764				1.30691	1.41863				1.09015
AT1G44770
AT1G08430
AT3G23690							-1.01804	-1.24442
AT5G18640							-1.5867	-2.00247			-1.24611
AT5G63180				-1.83858		-1.41791	-3.3018	-5.67896				-2.19691
AT1G12780									1.06177
AT1G47960							-1.65339	-2.25343
AT4G19160			-1.1914			-1.79613	-2.22169			-1.05668	-1.43222
AT4G39770								-3.66061				-1.72945
AT1G78270
AT2G40110								1.41031
AT3G14620				1.63487				2.2478				2.46269
AT4G05200
AT3G01770							-1.07538
AT2G37480
AT5G05600							4.05914	5.83913		-3.60679		3.22026
AT1G21100			1.8777	2.17477		3.02252	2.87277			3.44397	2.91744	2.7201
AT1G01430							-2.25235	-3.85232			-1.17025	-2.07593
AT3G56050											1.17772
AT1G72820						-1.08248	-2.35431	-2.05926			-1.68467	-1.51265
AT1G55310								1.11224				1.38668
AT5G52120			-1.28059			-1.13815	-1.14432
AT3G16857							-1.25135	-1.66194			-1.35454	-1.06499
AT3G60300
AT2G42300							-1.83896	-2.50533			-1.16182	-1.66924
AT5G33370
AT2G37750								5.205				3.717
AT1G02300			-1.07695			-1.42965	-2.45524	-3.40004		-1.41238	-2.15002
AT4G17870										1.23129	1.04137
AT2G39570						-1.37891
AT1G12010						-1.84595	-2.82014	-4.62869			-1.71415	-2.63988
AT1G70820				-2.46669			-2.15748	-4.288			-1.70012
AT4G36040			2.09853	2.43866			2.73934	3.41202			1.97877	2.12053
AT1G14360								1.56478
AT1G24100								1.71118
AT2G25510			-1.33565	-1.61416	-1.50672		-2.29356	-2.60016		-1.71666	-1.35777
AT5G16030						-1.61105	-2.15431	-4.74254				-1.96805
AT2G03890						-1.21475	-2.28837	-3.07275			-1.69851	-1.8175
AT3G26890							-1.13168	-1.04232
AT3G03270				3.47485			2.00346	5.80518			1.43297	5.46834
AT2G30010				-1.29219				-1.29968		1.74345
AT1G26580
AT3G28090
AT5G20250
AT1G11260
AT1G52000							-3.37271	-3.89008		-2.47161	-2.54892
AT5G56850				-2.43932			-2.88033	-6.24384				-3.58481
AT3G26510						-1.28958	-1.46233	-1.31579	1.11783		-1.62204
AT4G36380
AT5G39890
AT1G47400				-2.47624				-3.78968
AT1G70520			1.34734				1.21688
AT1G58032
AT3G04605
AT4G20260
AT4G35780						-1.10873	-1.30847	-1.29872			-1.32717	-1.07877
AT2G38820
AT5G52640			2.59855	2.77166			3.6243	3.27055			3.25093	4.65928
AT3G28050							-1.53343	-2.4529			-1.07483	-1.09357
AT2G26980
AT1G12240						-1.19277
AT4G23890							-2.04561	-3.52857			-1.25158	-2.19866
AT3G49780			1.50729			2.15514	2.76413
AT4G20820		3.20646	1.78452		2.10402	1.57131		-3.04419	3.12201		1.50333	-2.39582
AT5G40450									1.42193
AT2G35260				-1.01412			-1.43943	-4.16966				-2.27611
AT4G05070					1.47155			-1.23423
AT4G14060
AT1G51805				-1.60001			-1.1122	-3.79617		1.50373		-1.46346
AT2G19310				-1.05358		-1.12698	-1.95722	-1.19259		-1.15373	-1.62107
AT3G11930							-1.61438	-1.94314
AT1G23730				3.84312				3.36952				2.80095
AT5G53160						-1.1066	-1.70883	-2.04337			-1.38456	-1.26688
AT5G04950	1.61895							-1.94968	1.81703			-1.84201
AT1G52340					1.00019							-1.16206
AT1G65860
AT1G69080								-3.6046
AT1G11700				-1.40327		-1.46946	-2.36556	-4.42401				-3.13441
AT3G17470				-1.55775			-1.68294	-2.88376				-1.96365
AT4G39940								1.38122			-1.46517
AT5G51440			6.80313	7.00197			8.36157	4.15052			7.94223	4.72905
AT4G19530			-1.13455	-1.57916			-2.078	-4.82117				-3.04296
AT3G18050			-1.4726			-2.1104	-3.1723	-5.81807			-2.33688	-2.3879
AT1G09415				-1.08005			-1.77096	-2.65063			-1.00444	-1.21604
AT2G25900							-2.38658	-2.79957		-2.11065	-2.41257
AT2G22660							-1.25188	-1.16127		-1.0476	-1.38162
AT1G31550							-1.31588		-1.27246	-1.51132	-1.88627
AT1G07230
AT2G29290			-1.56938			-2.62078	-4.00565	-6.51309			-2.2698	-2.49586
AT2G22990						-1.00809	-1.17714	-1.99304				-1.66784
AT1G14700			-1.2726	-1.30932		-1.54285	-3.06137	-5.60906				-2.56433
AT3G56060							-1.30582
AT3G47160												1.21942
AT1G10150
AT2G20670					3.59668
AT1G07350												1.06557
AT1G68530							-1.93632	-3.49249				-1.97241
AT5G63800								-1.63715
AT4G01460						-2.07305	-3.93343	-6.26975			-1.97214	-2.60985
AT1G01490								1.1695
AT3G50270				-1.51379			-2.39868	-3.54186			-1.4966
AT1G33811							-1.88122	-3.5636
AT5G03380		2.04248	2.63216	2.1787		2.4278	3.5729	2.33351		2.62444	3.42504	2.35961
AT4G36860								-1.98407				-1.50163
AT1G77210					1.03692	-1.30059	-1.54708		1.07157		-1.50508
AT1G56280
AT5G40890						-1.48596	-2.02991	-1.75436			-1.76343	-1.53901
AT3G52070
AT5G54940		1.35467	2.22729	1.30579		2.3145	3.05691	2.54645		2.11911	2.81684	2.13963
AT2G44210							-1.85823	-2.49118
AT4G32940
AT1G73330
AT3G12580							2.70935	4.08813				4.82139
AT2G42760												1.71715
AT1G22360						1.04552	1.07125	1.53053				1.20867
AT1G22500
AT3G07340			-1.11928				-1.96654	-1.26323			-1.09645	-1.34781
AT2G46030							-1.20106	-1.46286			-1.11665	-1.3383
AT5G15120
AT4G00780								-2.17078
AT5G28020							-1.48677	-2.54727				-1.99034
AT2G43820				4.80461			4.97271	5.57117				4.48903
AT1G30260				-1.37544		-1.91623	-3.31265	-3.01199		-1.92101	-2.68405	-1.42224
AT1G05560
AT3G28130							-2.5655	-5.04905			-1.79527	-2.04771
AT5G60100			-1.04066	-1.90201	-1.00499	-1.02017	-1.87318	-2.95437			-1.12524
AT5G46690						-2.09441	-3.60066	-7.69968			-2.13713	-3.72246
AT4G08920							-1.45317	-2.24342				-1.60485
AT3G15770		1.42193	1.96381	1.64525	1.27704	1.77302	2.12614	2.49241		1.69969	1.86396	1.50911
AT1G35612
AT4G32340				-1.09825			-1.94074	-2.79531
AT3G02170					1.33962		-1.59644	-2.55303				-1.22801
AT2G46710						-1.42503	-2.01875	-2.02968				-1.5353
AT3G10980							1.22159	1.61094				1.25716
AT2G18660				5.09977				3.21889				4.31561
AT2G02810							1.66303	2.34368
AT3G06390
AT1G79670							1.41829	1.00836			1.08058
AT4G15620	2.09081					-1.20044		-1.38199	1.77671
AT1G26670
AT1G69530								-3.69531
AT1G05300	-1.47667				-1.20143			-1.99621
AT4G36540							-2.76898	-5.36612				-2.08299
AT3G58620								-1.85099
AT5G17700			-1.86182	-2.91828
AT4G16520
AT3G62010
AT5G04040								1.27164
AT5G58787				1.58099			1.34245	2.38789				1.95186
AT2G20560			1.77183	2.86389		1.80243	2.72428	4.0967			2.67934	3.77717
AT2G33850
AT1G17990
AT5G26200				-1.02762	1.20744			-3.49439	1.60593	1.13917		-2.41634
AT1G14120
AT1G13650
AT3G55960			1.25667				1.13001	1.00889		1.35742	1.33468
AT5G23860
AT1G54050
AT5G65480							-1.14902	-1.09859
AT4G11360								1.67445				1.21142
AT1G76100							-2.47617	-4.85134			-1.43567	-2.25503
AT1G28330						-2.51696	-3.03762	-2.53365		-3.07706	-4.0351
AT2G24550	2.00657	1.63032	1.87619		3.02162	2.0028	2.11093	1.28637	1.26754
AT5G44020				-1.60072			-2.51001	-4.89449				-2.86637
AT5G53450		-1.45112	-2.07175			-2.23092	-2.86531	-1.97565		-1.65271	-2.40409
AT1G56010							-1.78217			-1.5125	-1.75767
AT2G34490							-2.1271
AT4G31820						-1.85022	-2.74148	-3.21219			-1.76659	-1.79974
AT2G22330			-1.97944				-1.32936				-1.61238
AT1G51400							-2.44124	-4.80069				-2.29161
AT5G05690						-1.62091	-1.79474	-2.12818		-1.34886	-1.59132
AT1G67910								-2.11957
AT5G37990
AT1G23870	1.04171				2.27398				1.7647
AT2G03310			-1.64249	-1.08052		-2.17798	-3.75822	-4.67252		-1.83949	-2.77138
AT1G76890							-1.25969	-1.81958				-1.35149
AT1G26440
AT5G59780								-2.01982
AT4G23400							-2.1181	-4.10981				-2.01718
AT5G61440				-2.54308				-1.71162
AT1G58180
AT2G04690							-1.40787	-1.46538			-1.20047
AT5G35790				-1.30387		-1.51921	-2.70928	-4.87322				-2.08271
AT5G46780		1.24173	1.42619			2.012	2.25001	1.87148			2.00104	1.30754
AT1G22335
AT1G72180							-2.21036	-2.10704		-1.28319	-1.96596
AT4G32980			-1.41679	-2.44457		-2.14481	-3.68531	-6.5143				-3.1604
AT1G22890			1.97291	3.33218		1.79586	2.71798	4.2875			1.99333	3.12717
AT2G24150						-1.0788	-2.22261	-3.61503				-2.25615
AT5G19140							-1.83022	-1.17253
AT4G04955
AT3G05170			1.1128				1.37412	1.69659				1.12626
AT2G21185
AT3G26450				-1.12315				-2.61667				-1.47572
AT3G10040			-1.6703	-1.88353		-1.79092	-2.25189	-2.33197		-1.52215	-1.60641	-1.795
AT1G48300			-1.12758			-1.65429	-2.4754	-1.57936		-1.11177	-2.47752	-1.71838
AT3G28080			-1.76121	-1.95215		-1.85487	-3.32053	-5.81718		-1.38056	-1.95702	-2.8457
AT1G52190							-2.77016	-3.73777
AT5G18630					1.30071				1.05826
AT3G52060					1.06257	-1.69289	-2.18151			-1.64162	-1.90303
AT2G01530
AT1G11350				-1.19828			-1.64376	-2.97019				-1.56331
AT2G40435										-2.31424
AT4G19860
AT5G08330								-3.93735				-1.64988
AT5G08520							-1.67954	-2.36216			-1.02856
AT2G30510
AT3G50440						-1.67522	-2.46742	-3.76463		-1.32742	-1.80706
AT4G19420									1.84445
AT5G14120
AT2G03750				-1.63592		-1.45719	-2.74829	-4.01136			-1.40511	-2.68658
AT2G02950			-1.27905	-1.86421		-1.76783	-3.38709	-5.13485			-1.47111	-2.75104
AT5G10040
AT2G36950				1.13851			2.31219	3.23197			1.11595	1.75296
AT3G06070					2.45147			-3.77946		1.90595		-2.03971
AT2G44740							-3.10942	-5.72784			-1.75683
AT3G10740							-1.10432	-1.14999
AT5G45650							-2.26381	-4.33312
AT1G19530
AT4G24350				-1.65283			-1.60716					2.07142
AT3G27220
AT3G26280						-1.54987	-2.25716	-3.64923			-1.73614
AT2G25200					1.48111		-2.31823	-1.80647		-1.40812	-2.47634
AT5G56870				2.5909				4.19012				2.56562
AT4G01026						-1.10888
AT4G03060
AT4G35750								1.77124				1.2756
AT2G46220
AT3G61210								-2.23749
AT1G61590
AT1G31820							-1.29608				-1.34602
AT1G64200								2.54098		-2.2188	-2.04449	1.66514
AT3G23880			-1.80569	-1.722		-2.5346	-3.7825	-4.70412			-1.84988	-2.00445
AT5G28770	1.19297				2.08251			-2.53193	1.30281	2.13472		-1.59642
AT3G62550			-1.92757			-2.73057	-4.62519	-5.34358		-2.26783	-3.59761
AT3G19850							-2.26426	-4.48788			-1.66018	-2.4789
AT4G17460							-2.31626	-2.8433				-2.8157
AT5G64410							-1.81979	-3.22931			-1.01284
AT5G48490
AT1G72150							-1.57931	-1.40599			-1.48789
AT1G18620							-2.52074	-4.86652				-2.40662
AT5G07690							-2.52485	-3.86386
AT3G12320	2.13343	4.48031	6.7777	2.89849	2.19445	3.77626	6.39126	2.74644	1.66495	3.90779	6.63028
AT2G01520
AT1G01240							-1.26007	-1.64562			-1.43065
AT2G41250	2.85848	2.53527	2.90456		3.18885	1.42001	1.30629	-2.29869	2.21175	2.15557	2.20881	-2.42094
AT1G19770		2.42157	2.46844			3.71108	3.41533			3.29914	3.41219
AT1G19960						-2.35778	-3.96156	-2.38036			-2.9741
AT3G10020				2.51233	1.49766						-1.38365	2.76032
AT1G33055
AT3G16520					1.13565		-1.79911	-3.92808			-1.18354	-1.42719
AT1G27290					1.43196		1.22778	1.23045			1.0874
AT1G19000						-1.3221	-2.08323	-2.27048			-1.44138	-1.53381
AT3G13062						-1.44292	-1.89585	-2.22841				-1.85231
AT3G22970						-1.73874	-2.59991	-2.46179		-1.56439	-1.74704	-1.01561
AT2G21210				-1.70219			-2.06021	-4.76711				-2.74552
AT2G16060		3.16972	5.50427	5.53886		4.39298	7.08681	4.89699		4.43569	5.87287	3.97853
AT1G64720							-1.53066	-3.00423				-1.79243
AT3G24500								2.72957				1.76862
AT5G19120					2.50839
AT1G74940			-1.33449			-1.4518	-2.81597	-3.30981			-2.13749
AT2G44130
AT1G68190						-2.13151	-3.00316	-4.12035			-2.02671	-2.2331
AT1G80180						-1.54346	-1.5732				-1.19902
AT5G59310
AT5G65730				-2.59465			-3.80792	-6.1498				-4.70113
AT2G20180						-1.34544	-1.98125	-2.60729				-1.59847
AT3G47560				-1.02939				-2.78557				-1.58839
AT1G15740
AT2G14560								2.84707			-2.59114	3.39381
AT3G26740						-1.2956	-2.89779	-2.45408		-2.30227	-3.50318	1.99451
AT5G44680							-3.86874	-5.55377				-2.79209
AT3G59010			-1.79927	-1.97312		-1.66821	-3.52503	-3.71562
AT1G37130	2.96817		1.49165		1.96049				1.03649
AT4G35770								5.32107
AT3G16770
AT3G53800							-1.98407	-2.63209			-1.34479	1.15194
AT4G38840				-1.6845			-3.44413	-5.82506				-3.29867
AT4G28270			-1.28407			-2.23118	-2.83033	-3.46836		-1.78999	-1.91719	-1.95286
AT4G14400					-1.97075		-1.93993	-3.55604
AT5G07580				-2.01947			-2.10444	-4.16358				-2.22456
AT2G18300							-2.85822	-4.75491				-2.61985
AT4G33960		1.17556						-2.23878				-1.41868
AT3G15720			-2.44102	-2.99786						-3.62786	-4.31024
AT3G63210						-2.4302	-3.57829	-2.74198		-3.06122	-3.71075
AT4G21870			1.91886	-2.66331				-3.73556		4.16788	3.31962	-2.53916
AT2G38310			1.74776							2.83777	2.32616
AT4G33070			4.65307	8.20965			8.59754	4.64697			6.28458	4.4805
AT2G15050				-1.82453		-1.54024	-2.9839	-5.63574			-1.47719	-2.82961
AT1G19670				-2.32175						-2.60658
AT1G72430			-1.29634	-1.77376		-1.27811	-2.75387	-3.31689				-2.87452
AT2G30520	1.04261				1.15637			-1.29332	1.40646			-1.6103
AT3G15450
AT5G21170
AT2G45170				1.90164			1.7506	3.39918				2.47113
AT4G33150
AT3G03470
AT2G32100						-2.16538	-4.04565	-3.72423			-2.30324	-2.75934
AT3G08860
AT4G14270				1.17421			-1.41164	-2.35503		-1.18382	-1.73173
AT4G13830							-1.04032	-1.05463		-1.07857	-1.04648
AT5G25280									1.36935
AT3G07350			2.15233	2.02011	2.62527		1.7628	1.88387			1.52191
AT2G25590			-1.01532			-1.2626	-1.39682	-1.03185			-1.28207
AT2G15890							-1.54939	-1.70559			-2.27345	1.71899
AT2G17850
AT3G22740
AT1G54820						-2.45945	-3.91082	-7.38665			-1.84073	-2.27719
AT4G01330							-1.66454	-4.8521				-2.14709
AT3G59060		1.4243	1.80456	1.24647				-2.06023		1.68016	1.63732	-1.21634
AT2G40610							-3.77291	-6.02995
AT3G59940
AT4G33666						-1.81197
AT1G13110								1.14197		1.00821	1.1712	1.09673
AT1G77760	3.46515	1.49066	2.15979		2.58744				2.34568		1.46958
AT2G43010				3.24038
AT4G38690							-1.95849	-2.95745				-2.28456
AT2G33830	-3.24365						-2.10723			-2.65004	-3.33978
AT1G63800								-2.11059
AT1G60960
AT3G56360											-1.46528
AT3G43190
AT1G23390	1.08297				1.92626	-1.67833	-1.18968				-1.34246
AT1G56220						-1.23495	-2.18239	-3.16505		-1.19184	-2.01682
AT2G22980						-1.51552	-2.31279	-4.72642				-1.61014
AT5G59080					1.10848			-1.35794	1.03588
AT5G27350								1.17893
AT1G70290					1.92626				1.31898		-1.12987
AT5G05250			-2.33481	-2.33065		-2.73729	-4.28587	-2.29598		-1.95247	-3.64505	-3.30864
AT2G15960
AT1G25230							-2.12915	-3.08237
AT4G10270
AT2G34620					1.73682		-2.10911	-5.09489			-1.69738	-2.7474
AT1G80920				1.67935	2.26865
AT1G43800
AT1G13080							-1.90416	-3.96676				-2.66798
AT5G22920					1.86777		-2.75276	-2.9181			-1.93616
AT3G23080					1.14856		-1.10093	-1.91277				-1.99235
AT5G49360					2.91933
AT1G80440	1.69021			2.03852	2.54468			1.79256	1.45066			1.31421
AT5G62360	-2.20066							-2.35363				2.70449
AT1G74670							-2.38484	-5.22755
AT1G49500								-1.37979		-1.59481	-1.07052
AT4G39675
AT1G68520				-2.19127			-2.78644	-6.83667			-1.7014	-3.1917
AT4G19170						-2.32541	-3.14762	-3.40629		-1.57359	-1.68912	-1.83631
AT4G27450											-2.98873
AT3G48360	2.56191			-2.31641	1.72481			-1.06451			-1.56164
AT5G61590							-1.852	-2.75982				-1.55135

## Sheet: heat
Supplementary Data 7. Overview of co-regulated genes after heat stress (Larkindale et al. (2008)). Fold change is given for all experimental conditions; only significant DEGs (p ≤ 0.05) are shown.
ATG	WT				ahk2 ahk3				cca1 lhy
	0 h	4 h	6 h	12 h	0 h	4 h	6 h	12 h	0 h	4 h	6 h	12 h
At3g09640
At4g27670
At1g72660
At1g52560
At4g12400								3.57183				4.28341
At4g23493
At4g25200												5.24173
At1g74310								1.94799				2.01097
At3g46230								5.66377
At1g17870
At3g24500								2.72957				1.76862
At1g71000
At5g07330
At4g21320
At5g59720
At5g12020								7.38701
At3g07150
At5g64510				2.38119		2.54003		3.64875				3.14916
At2g47180			2.57011				2.63907	3.11131
At4g10250
At2g20560			1.77183	2.86389		1.80243	2.72428	4.0967			2.67934	3.77717
At2g32120							-1.57621
At5g12110				-1.32953				-2.22994
At5g47830
At2g29500								4.68838				3.07228
At5g12030								6.40942
At5g37670								1.69587
At5g48570												1.83892
At1g30070								2.64298				2.05539
At3g16050					-1.54969						1.0723
At1g16030								1.17405
At3g12580							2.70935	4.08813				4.82139
At1g59860			4.39451			5.15057	4.91459	3.43759			3.96979
At5g25450			2.88261	2.43506		2.68425	4.21696	2.40678			3.14675	2.2732
At1g53540								6.70057		-8.00699
At2g46240								2.09554		-1.02198		1.63684
At5g51440			6.80313	7.00197			8.36157	4.15052			7.94223	4.72905
At3g22840	4.79487	6.86397	6.44877		3.55201	7.52418	6.83192	2.37374		4.28693	2.5063
At2g26150			3.60859				3.81268					3.93734
At4g19430
At3g09350				2.09461			1.99264	3.698				3.98468
At1g66080						2.15862	1.40094
At1g03070
At1g54050
At5g52640			2.59855	2.77166			3.6243	3.27055			3.25093	4.65928
orf240a
At5g35320								2.18124				1.88646
At1g07350												1.06557
At3g08970				2.4659		2.69653	3.38129	4.15706				3.24802
At4g26780		-1.37978	-1.63781		-1.4165	-1.40436		1.9052	-1.20687			1.81903
At2g30000
At3g53230			2.63737	4.40427			4.60593	5.60337			2.42676	5.0281
At5g09590				1.71266	-1.29051		1.14418	3.036				2.97322
At5g19875								-1.83994
At1g21550								2.67028
At1g67360			2.00536	2.00778		2.53876	2.62887	3.32257			2.42189	2.69674
At1g01940								1.25846				2.04863
At3g10020				2.51233	1.49766						-1.38365	2.76032
At2g19310				-1.05358		-1.12698	-1.95722	-1.19259		-1.15373	-1.62107
At4g15420			1.74839	1.15074			1.95558	2.46428			1.05778	1.87965
At3g04710				1.13746	-1.29396			2.13532				2.56522
At3g25230							1.52306	2.07279			1.09913	2.21464
At4g23680
At3g23990								1.91764				1.77505
At2g07698			2.41434	3.73384		2.70834	5.40377	4.53094			4.10696	4.03145
At3g13470				-2.05758				-3.03931
At3g03270				3.47485			2.00346	5.80518			1.43297	5.46834
At5g15450	1.00049						-1.25405	-2.25543				-1.73396
At1g55530								1.86908				1.44758
At4g36990		2.05666	3.12448	2.72574		3.73649	4.18602	3.60978			3.15788	2.22735
At3g12050												1.06253
At4g09150							1.58239	1.99176			1.39386	1.87169
At4g26270				2.67443				4.22049				2.93674
At1g09140
At2g41160							1.15069	2.23056			1.03561	1.75344
At1g23180				-1.17648			-1.62186	-3.03566				-1.69466
At2g21940
At4g25340		-1.30771	-1.30038	1.55304	-1.20969			1.81015	-1.09421			2.1131
At2g33590				1.55426			2.05991	2.55285			1.11211	2.02251
At3g17615
At5g53400				1.42294				2.43169				2.06193
At3g07090			2.05281	1.41509		1.23197	2.35882	2.79549			2.05868	2.82123
At5g11680			1.13978				1.36856	1.75075			1.44171	1.37074
At2g22240	1.44987							-2.26398				-2.24858
At5g58770							-1.42481	-2.69523				-2.01286
At5g58110
At5g10695
At5g56030				1.19502	-1.29384			1.93425				3.15971
At1g14980				1.21424				2.2268				2.43097
At5g42150			1.18422	2.78567		1.06318	3.1829	4.03078			2.11938	3.24983
At2g28000				-1.89025				-2.57056
At4g28390			2.20554	2.35183			2.16685	1.72609				1.99892
At3g13860								1.21326
At5g47610				-2.32734		-2.6715	-3.27178	-7.49092				-3.59089
At5g22060			2.66716	2.30633		2.2993	3.64298	2.99785		1.60676	2.87161	2.58444
At1g26800								1.34441				1.60811
At3g44110								1.86053				1.81904
At1g68300							1.04597	1.64256				1.25322
At1g79920								1.57022				1.75571
At1g62740			1.49948	1.79428		1.27299	2.96539	3.35097			2.11545	2.64477
At5g17310				-1.34828								-1.82356
At5g58787				1.58099			1.34245	2.38789				1.95186
At2g34590								-1.41732
At2g29450				-1.233			1.08775
At3g24100
At5g66090								-2.51363				-1.14068
At5g58070			1.04533	1.72481			1.91749	3.55677			1.48975	2.38469
At3g09440			2.77158	2.50939		2.16603	3.75976	3.28588			3.26167	4.20574
At2g21130	-1.09924				-1.37448			1.89574				3.16757
At4g33660				-1.38001		-1.71391	-2.86212	-4.18255		-1.24375	-1.55923	-2.37019
At5g03740
At4g10040		2.04508	3.40213	1.75357		3.36354	4.18727	3.2462		2.81483	3.9062	2.02907
At1g77000								1.71829		-1.29695	-1.06448	1.6768
At5g15960					-2.90423
At2g04030		-1.19793	-1.51493	-1.26802			-1.21583	-1.75847
At3g26450				-1.12315				-2.61667				-1.47572
At5g56600
At2g43630
At3g08590				2.62418			2.4958	3.96139			1.07143	3.1657
At3g07770		-1.08775	-1.35915	1.32858	-1.14573	-1.07816		2.00907				1.98862
At4g04020								1.70133				1.70911
At2g36460				1.76821			1.41439	3.17717				3.05189
At4g22740
At1g03860				1.24483			1.0738	2.49424				2.14635
At1g33055
At5g02490			4.3623	4.1389		4.47062	5.07894	2.97406		2.87684	5.46612	4.31854
At4g21580				1.65329			1.34414	2.63605				1.85879
At1g61340		4.87493	6.36977	3.83454		6.99893	7.87768			6.28826	6.13547
At1g64200								2.54098		-2.2188	-2.04449	1.66514
At5g61510
At1g13080							-1.90416	-3.96676				-2.66798
At5g05410			3.48709	3.25161		3.28549	4.76446	4.40622			3.81706	4.19928
At5g56000							1.17091	1.72463				1.49631
At1g79550							1.01545	1.37071
At5g01350												1.07512
At4g22670
At5g35460			1.49783			1.28864	1.71449				1.64421
At2g37180
At3g08690				1.43386				2.47172				1.8942
At4g23570		1.26115	2.70052			2.12004	2.04745			2.58876	2.8936
At1g53730							-1.57579	-2.47285				-1.71005
At1g29150				1.18957			1.19101	2.29227				1.86061
At1g65980								1.49737
At5g56630				1.42453			1.57332	3.24411				1.48419
At5g58590								-1.05986
At1g78380			1.06688	2.42967			2.4282	3.82198				3.14743
At5g20720				-1.21467				-1.34908
At3g60210								-1.15129
At1g14360								1.56478
At5g15090			1.11656	2.57256			3.20549	3.67231			1.80606	2.74994
At2g32520
At4g24280				-1.1789				-1.01335
At4g29330								1.38764
At1g20440							2.32865
At3g59280			1.1396			1.14018	2.08915	1.63763			1.57684	1.50642
At5g28540				1.5319			1.67044	2.35877
At1g75750
At5g43170
At3g51910				-1.68103				-1.99757
At3g23920
At1g20450			2.41501			2.27054	3.00435				3.03352
At4g39520
At1g14200			1.34448	1.35341			1.10427	2.46426				1.86177
At4g27450											-2.98873
At1g75860			3.04165			3.00721	3.64872	1.63507		2.11671	4.00126	2.54302
At1g05340			4.73259	4.45757		4.39232	5.85561	4.95355			5.03301
At5g13930	7.5701			-4.33177	3.58523			-4.44226				-4.17552
At5g03030			1.26265	2.7446			2.44391	4.44706			1.64083	3.45982
At5g67600			1.30725	3.74396			2.09452	4.7197				3.94447
At5g01600			2.84383				3.75991	3.16717			3.86759	2.5863
At1g10170			2.42927	2.86977			3.90069	3.71514			3.33993	3.40671
At5g52310				3.26048
At4g36010		2.80175	4.55776	3.16105		4.11579	5.04907	3.10306		2.57487	4.85521	3.50188
At3g50970							4.62197	5.8713
At4g37990								7.05739
At3g30775								3.87182				2.80571
At4g35770								5.32107
At3g04010		2.2389	3.66589	4.28078		2.95172	4.35815	4.57687			2.7983	3.98187
At3g47340
At1g66090		5.49546	6.95217	4.88574		7.25691	7.68251			6.21444	7.40553	2.98242
At1g74320							-1.64944	-1.11408			-1.06741

## Sheet: cold
Supplementary Data 7. Overview of co-regulated genes after cold stress (Lee et al. (2005)). Fold change is given for all experimental conditions; only significant DEGs (p ≤ 0.05) are shown.
ATG	WT				ahk2 ahk3				cca1 lhy
	0 h	4 h	6 h	12 h	0 h	4 h	6 h	12 h	0 h	4 h	6 h	12 h
AT1G01140											1.08549	1.19402
AT1G07135	2.50787	5.03389	5.62262	4.446		6.33922	6.34333	2.76658		5.52614	5.21532	2.7484
AT1G13260	1.27859	1.48171	1.25209		1.24649	1.53755		-1.78577		2.38074	1.81755
AT1G15010		5.00329	7.00997	5.14068		5.62615	6.32282	4.32542		4.02478	7.11186
AT1G18740		1.95349	2.14618			2.81481	2.86564	2.25661		2.38769	2.18663	2.51319
AT1G19380		3.39908	4.45512	2.27303		3.92555	3.86793			3.75477	4.54437
AT1G22570												1.86232
AT1G27770		2.31415	2.84244			2.37954	2.94735			3.04455	3.90987
AT1G28370		4.72227	4.82317	3.83109		6.04398	6.33468			3.71174	3.80684
AT1G32640
AT1G42420
AT1G56660		2.37586	2.92387			4.17449	3.91598	2.38033		2.67505	3.38741	2.80556
AT1G70090						2.01291				1.65511
AT1G70420			1.82001	2.28363		2.16362	3.60919	3.09034			2.2049	2.40927
AT1G73540	2.38693	4.10023	4.51567	2.29005		5.59513	5.4303			3.92062	3.528
AT1G74450		2.16433	1.75078			3.55623	2.73743	1.45687		2.67114	2.23367	1.40185
AT1G76600		4.35923	5.82733	4.89662		6.37418	7.58435	4.20265		4.02112	4.84741	3.68365
AT1G76650	4.31819	6.67374	7.63618	6.35724		7.97332	8.73641	4.30165		6.7132	7.14091
AT1G77640						4.63729
AT1G80840		4.82102	4.62213	6.33178		6.73529	7.36962			4.78372	4.98278
AT2G01300		3.65262	4.44908	3.77079		4.11119	4.79898	4.86983		3.48872	4.71178	2.85734
AT2G23810		3.27321	4.27848	3.75468		4.13668	4.94996	3.56926		3.54808	4.4775	3.23213
AT2G27080	2.52284	5.25726	4.87932	3.2156		6.33908	6.52452	2.63211		4.22684	5.03365	3.06066
AT2G30020	2.22735	3.59837	3.76435	2.67918		4.43091	5.2559	2.38378		3.12599	3.9384	2.7405
AT2G30040	1.95628	3.14689	3.87872			5.37025	5.89277	2.44001		2.75744	3.17191	1.84173
AT2G35290		3.19294	3.84802			4.5908	4.48896			2.98433	4.31449	2.93095
AT2G35930		2.70712	3.05642	2.95471		5.2162	4.7103			3.2492	3.13387
AT2G38470		4.45103	5.26197	4.85184	2.43948	4.90357	6.22927	2.79953		4.9244	5.8871	2.48219
AT2G41010	1.87977	3.7667	4.07588		2.46375	4.0152	3.70956			3.55187	3.58735
AT2G43290		1.91505	2.38025			2.48457	2.2223			2.17786	2.57158
AT2G46400		4.3186	5.29894	3.57342		6.97325	6.24066			5.06305	6.36812	3.08038
AT3G02840	4.18853	7.62218	8.4294	6.39841		9.88	10.1076			6.64712	7.79667
AT3G04640		4.47767	5.53248	4.45478	2.75413	6.0177	6.5339	3.69918		4.96116	5.57388	3.29799
AT3G10930	3.26515	5.17423	5.666	2.66544		6.41795	5.832			4.76191	3.89259
AT3G16860		3.34267	3.53906	2.93183		4.87506	4.98918	2.55801		3.14516	3.96105	2.5634
AT3G17800		1.45551	1.86306		1.05428	2.39233	2.78262	1.72015	1.21662	1.38137	1.83967
AT3G23170			1.82239			3.38631	2.24108			1.52448
AT3G24550		1.10181	1.16299			2.0487	1.86524	1.47993		1.23806	1.74754	1.20864
AT3G28340	3.15532	4.94678	5.43073	4.46709	2.55538	6.23759	6.43523	3.25059		5.02708	5.51827	3.05818
AT3G44260	2.3704	3.61038	3.49578			4.8618	3.76941			2.95074
AT3G46620		3.26786	3.6847	2.44293		4.08065	4.13623			3.42799	3.51936	1.86668
AT3G52400		4.48511	5.9228	4.52713		5.56682	6.6166	2.58556		5.01185	6.44863	2.77664
AT3G52800		1.97668	2.44161	1.39424		2.87311	3.16979	1.94238		2.256	2.86629	1.93178
AT3G55980	3.17524	4.39331	4.69413	2.60157	3.23777	4.58396	4.53025			4.63085	4.40923
AT3G62720		2.10827	2.80285	2.35825		3.55914	3.76782	3.34108		2.75123	3.32028	2.83882
AT4G01250		2.70344	4.21612	2.67644		3.63433	4.38174	2.65741		3.27266	4.09738	2.33736
AT4G02330			2.30598			3.23216	2.93252	-2.65066
AT4G17490	2.50669	3.1521	3.32543	3.67315		4.87435	5.49754	2.83393		4.27582	3.87303
AT4G17615		2.45252	3.42096	3.40439		4.07441	5.44113	3.51874		2.71583	4.35305	3.19042
AT4G18010		2.5516	2.94295	2.09232		3.07159	3.06786	1.68218		2.93857	3.29381	2.01968
AT4G18880		2.84233	3.99123	3.15122		3.99363	4.89292	2.38334		3.30995	5.0472	2.58816
AT4G24380	2.24446	2.89226	3.51344	2.30634		4.06465	5.33076	3.56819		2.95193	3.85114	2.94314
AT4G24570	3.49517	5.99021	6.32552	3.4393		7.52758	6.67482			5.14269	4.80983
AT4G27652		2.48358	3.06304			4.1793	4.78364	2.40404		2.17136	2.23931	2.53627
AT4G29780	3.25682	5.4708	6.15057	3.45249		7.10564	6.73694			4.99176	5.02872
AT4G31800			2.75475			4.16288	4.23826			3.12649	3.54426
AT4G35985		2.20155	3.41769	2.15336		3.13344	3.74707	2.4858		2.34939	4.03578	2.82578
AT5G10695
AT5G11650		2.26985	3.08391			3.63244	3.48401	1.95178		2.92954	3.22587
AT5G16200	1.87187	2.33452	3.58538		1.73943	3.15696	3.32476			3.42123	3.67937	1.76342
AT5G22630			1.86979			2.32003	3.12644	1.77234				2.35738
AT5G24550
AT5G24590		2.57955	3.22035			3.51143	3.68578	1.97822		3.1682	3.89503	2.48572
AT5G26920		3.25086	3.96258	2.40771		2.65349	3.1055			4.07919	4.43508
AT5G37770	2.0829	2.85476	3.14165		1.86116	3.58127	2.82263			3.24922	3.06974
AT5G45340	3.45197	3.64595	2.86339			4.39026	2.28022		2.10287	3.74132	2.77647
AT5G51190
AT5G51990							6.0816
AT5G53290			3.29109	3.60031		4.63809	5.90648	4.17072			3.52114	4.69589
AT5G54490		4.43725	5.16769	4.43929		5.05342	6.51392	3.05182		4.85205	4.99406	2.57473
AT5G63130		4.25567	5.50571	3.73151		4.68343	5.7647			4.55889	5.79831
AT5G64310		4.87384	5.82871	4.28444		5.77165	6.32747	3.28474		4.61686	6.72824	3.43057
AT5G66210		2.71149	3.32913	1.88831		3.95659	4.21578	1.77707		3.73517	4.41492	1.95371
AT5G67300		1.25956	1.30062			2.15209	1.75756	1.51616				1.44325
AT1G01470			1.6624				2.11688				1.69724	1.84946
AT1G02660		2.13833	3.01179	2.57303		3.95032	4.14617	2.8516		2.70507	3.34613	2.35582
AT1G07150			1.63908	1.70118		2.25793	3.60271	4.26569			1.8859	3.81227
AT1G09070		2.57809	3.30802	2.04051		2.81998	3.60362	2.85521		2.86894	3.85267	2.75183
AT1G09350		3.9153	4.92399	4.9469			5.25661
AT1G09950		3.39823	3.75792			5.88311	4.18478			3.89515	4.80829
AT1G10080
AT1G10410			2.00781	2.53623		1.56975	2.88103	3.38628			1.95748	2.73144
AT1G11210				3.70439		1.88402					2.19597	2.12045
AT1G11960			1.88436			1.85071	1.87208			1.49898	2.53097	1.89622
AT1G16850					-1.6228
AT1G19180		2.97633	3.9027	3.70409		4.07792	5.26213	3.62626		2.4165	3.55614	2.95045
AT1G20440							2.32865
AT1G20450			2.41501			2.27054	3.00435				3.03352
AT1G23710		3.30014	4.05079	3.03055		3.60651	4.77804	2.82607		3.3651	4.18508	2.66688
AT1G25400		2.88855	3.31661	2.98754		4.48214	4.71122	3.31429		2.96761	3.55981	2.9934
AT1G27200								1.13609
AT1G27730	3.55046	4.74214	4.99824	4.02142		5.40509	5.62123			4.1	3.12273	2.43432
AT1G32860						1.1572	1.75938	1.39904				2.37673
AT1G47710							1.53875	1.62197				1.64262
AT1G49450
AT1G49720							-1.37761	-2.35431			-1.33434
AT1G51090		2.06582	2.07515	2.46056		2.95456	3.47835	4.41545			1.61717	4.08985
AT1G60190
AT1G61340		4.87493	6.36977	3.83454		6.99893	7.87768			6.28826	6.13547
AT1G62570
AT1G63020
AT1G63090						2.32233	1.95042			1.14512	1.04708
AT1G64890				1.05691								2.33753
AT1G65390		5.91446	5.87088			7.16499	5.94457			7.81417	8.07925
AT1G67970		1.81022	1.97468				1.82463				2.64101	2.20565
AT1G68050	-1.32702		-1.25985	2.42118	-1.10308		-1.21222	2.49147		-1.86562	-2.38192	5.32293
AT1G68500
AT1G69570				2.01399				2.53953
AT1G69870												1.28672
AT1G75860			3.04165			3.00721	3.64872	1.63507		2.11671	4.00126	2.54302
AT1G76580							1.10423	1.66243				1.85464
AT1G76590				1.86674				3.58212		-2.28285		3.53476
AT1G78070								-1.24493
AT1G79660
AT2G16700			1.68007	1.54446		1.59243	2.38545	3.07095				2.55253
AT2G16890		2.6633	2.4459			4.1629	3.44569			1.87544	1.81872
AT2G17840		2.42174	3.18646	2.85491		3.34749	3.97928	3.10602		2.68256	4.47511	3.75033
AT2G19440
AT2G22500		3.78488	4.42482	2.78618		4.77894	4.74681			4.21277	4.91189
AT2G23120			1.38011			1.12225	1.4128				1.77705
AT2G23340				-1.38528				-1.56876
AT2G27500		2.15523	2.71021	3.19976		3.66474	4.50366	3.95212		2.19929	3.13926	3.49924
AT2G30250		1.89718	3.20194	2.80043		2.01618	3.51251	2.61958		2.04987	4.04702	2.72703
AT2G31360												1.34112
AT2G32050
AT2G34930
AT2G35700
AT2G36220		2.34015	2.64088	2.57358		3.45657	3.3704	2.69929		2.9933	3.13703	2.44618
AT2G38640		1.37317	1.35545			1.82472	2.07486	1.1805			2.15543
AT2G40000		3.75149	4.86941	2.62981	2.92776	5.2696	5.61808	2.47416		3.80101	3.9928
AT2G40140		2.97527	3.83487	3.26129		4.10658	4.29743	2.72269		3.73595	4.08536	2.3917
AT2G40350					-1.91944
AT2G42530	-1.36927	1.51806	2.13236		-2.1159	2.00142	1.966
AT3G02140						3.03055	3.8279	3.65086		2.3685	3.00745	2.84837
AT3G09520		3.25304	4.47746			4.28371	4.74727			3.49111	4.18677
AT3G10300		2.55537	4.10053	3.46519		3.85678	5.09301	3.08392		3.25704	5.31782	3.01881
AT3G13310				1.78582		1.53402	2.35848	3.52174				2.30246
AT3G14050		2.55117	3.2187	4.08461		3.8772	4.68331	3.76682		2.57099	3.76561	3.24611
AT3G15210		1.71552	2.32118	1.78614		2.54291	3.14207	1.60723		1.95504	2.27046	1.70252
AT3G15450
AT3G20500							1.75745	1.64947			1.83985	2.00013
AT3G24520
AT3G28310
AT3G45970						2.62348
AT3G49530		2.32637	3.10546	2.20026		3.04988	3.91663	2.79432		3.00878	3.8852	2.72179
AT3G50260		3.22052	5.11878	5.01926		4.75705	6.4003	4.82693		3.28611	4.81508	3.91063
AT3G50930		4.71725	5.79364	5.10542		5.4055	6.47179	2.94787		5.05672	6.28997	3.14298
AT3G50970							4.62197	5.8713
AT3G55430		2.3525	3.01277	3.7326		3.4368	4.32855	4.3107		2.70554	3.69885	3.62961
AT3G56880		2.30154	2.88137		1.87766	2.8145	2.54647			2.67825	2.68663
AT3G57760			2.16144			2.98	3.61302	2.00709		1.66523	1.81671	1.87667
AT3G59350			2.50582			2.43086	3.46989	2.71188		2.11926	3.03715	2.765
AT3G61190		4.63986	5.26972	4.92853		6.49219	7.45181	3.76335		4.50515	5.72233	3.92169
AT4G05070					1.47155			-1.23423
AT4G09710
AT4G11280	3.2728	3.24453	3.57509	4.0964		4.06694	4.64649	3.59048		3.15087	2.8559	3.27083
AT4G12000			1.51661			1.52329	2.21392				1.60998
AT4G15130							1.5804	2.21463			1.23392	1.63333
AT4G17090				-1.68724				-1.20253				-1.17868
AT4G18280		1.83874	1.71183
AT4G20830		4.12659	5.44013	4.96771		5.62987	6.34407	3.64917		4.00077	5.56753	3.48256
AT4G21560			1.79729	1.09973		1.4081	1.79216	1.48724		1.29373	2.04066	1.52727
AT4G24960							1.69399				1.17971
AT4G25470		4.84234	6.53991	2.93152		5.5189	5.22452			3.7119	3.30984
AT4G25480	-1.48129	2.6119	2.46829	4.18939	-1.30847							2.85148
AT4G25490		2.84358	2.94027			3.38442	3.23742
AT4G27280	2.34824	4.73864	5.32449	3.97333		6.00286	6.1532	2.54071		4.89652	5.00472
AT4G27460					1.95295			1.87556				2.19556
AT4G27570
AT4G29190				1.10823		-1.43656	-1.78996			-1.63295	-1.78487
AT4G29440		2.06827	3.03013	1.64635		3.09283	3.59244	1.95147		2.31309	3.63961	1.76368
AT4G30350		1.4171	2.58506			2.83345	3.502	1.44288		2.14486	3.25724	2.145
AT4G32020		1.35972	1.74159	1.256		1.9671	2.21075	1.26094		1.78995	1.9541	1.37937
AT4G32190												-1.24848
AT4G33920		2.88084	3.48742	2.90947		3.74589	4.34457	3.40703		3.00843	4.05528	3.08667
AT4G33985			2.79868			3.21221	2.92227	2.25651		2.9186	3.02261	2.09565
AT4G34150		4.04264	5.2292	3.50918		4.83659	5.69183	2.88911		4.07287	6.0413	2.59654
AT4G35320				-1.79065				-2.55498				-1.48029
AT4G35480		1.53483	2.14669			3.05717	3.16054			2.09347	2.65989	1.68424
AT4G36010		2.80175	4.55776	3.16105		4.11579	5.04907	3.10306		2.57487	4.85521	3.50188
AT4G36500		2.08693	3.01381	2.50765		3.18006	4.0145	2.34934		2.99213	3.24337	2.37007
AT4G38400								-3.70421				-3.21041
AT4G38580								-1.85448			-1.28421
AT5G04340		2.98805	3.20408	3.87283		5.08844	5.54684	3.27305		3.70064	3.46317	3.65063
AT5G05410			3.48709	3.25161		3.28549	4.76446	4.40622			3.81706	4.19928
AT5G06320		2.75264	4.0869	2.88886		3.00786	4.3245	2.77336		3.1306	4.09829	2.51187
AT5G07310
AT5G07920			1.18662				1.32501	1.19172			1.4256	1.35066
AT5G10100							3.78997
AT5G15960					-2.90423
AT5G17350		5.27266	4.82934			5.95502	6.24448			4.26921	3.98493
AT5G17460	-1.37195			1.62639	-1.87567		1.7802
AT5G17850			1.48981			1.57056	1.70248	1.88774		1.49278	1.94844	2.47549
AT5G17970								7.40582
AT5G20230		3.67075	5.31514	4.59638		5.07604	6.50348	3.72407			5.50889	3.91333
AT5G24470		2.71552	2.62072	1.13562		2.69757	2.7302	2.16162	1.52802	1.0016		2.72178
AT5G25110				3.59576
AT5G28430
AT5G37440
AT5G43260								1.30055
AT5G46710		2.0699	2.91693	2.26979		3.25304	3.75109	1.56136		3.25606	3.62004	2.17112
AT5G47060				1.49414			1.11437	1.67976				2.1508
AT5G47230	2.25014	3.27302	3.69154	3.72315		4.31857	4.03635	2.57826		3.37248	3.15111	2.03372
AT5G49480	1.73623	2.57306	3.90821			3.48571	4.25405	2.40815		2.59989	2.92985	2.16744
AT5G52310				3.26048
AT5G54470		5.29411	4.29741	3.7101		4.76989	5.07571				8.50947
AT5G54720		3.16221	4.34288			4.08092	4.3545			4.40737	5.18682
AT5G57560		5.43889	6.50756	4.79699		7.9981	7.58711	3.21888		5.6221	6.26734
AT5G58650
AT5G59550		2.799	3.76548	3.22537		4.12289	4.96089	2.79818		3.09663	3.77866	3.06225
AT5G59730
AT5G59820		5.19611	6.5527	5.8632		6.0281	7.3857	4.44946		4.12718	4.78275	3.2894
AT5G60680	1.21587				1.49409			-1.39343
AT5G62360	-2.20066							-2.35363				2.70449
AT5G63330
AT5G64260			2.21224			2.89504	2.83414				2.21852
AT5G64870		5.37257	5.72417	4.60757		6.43534	7.08115	3.02645		6.16686	7.93446	3.17803
AT5G65300		3.94367	4.89054	4.61084		5.64718	6.61321	4.99645		4.18459	4.99655	4.12842
AT5G66650		2.63818	3.1739			3.78343	4.06723			3.24286	3.36108
cox1
AT1G01500				2.13068			1.17627	2.81827				2.98363
AT1G01940								1.25846				2.04863
AT1G02270		1.64999	3.06881	1.64258		2.77061	3.39321	1.53969		1.68482	3.53102	2.09021
AT1G02310							5.31876	6.26931
AT1G02330								1.46243				1.17098
AT1G02400		3.88657	6.44166	4.4998		6.95801	8.27742			4.60946	6.17564
AT1G02820	1.10309	2.34739	2.25072			2.75382	1.84633		2.70734	1.95	1.0657
AT1G04400
AT1G04430								-2.62774				-1.35328
AT1G05340			4.73259	4.45757		4.39232	5.85561	4.95355			5.03301
AT1G06780							1.28445	1.72768				1.12977
AT1G07360								1.26485
AT1G07430
AT1G07530								1.56423				1.19882
AT1G08500	-2.04039
AT1G08880
AT1G08900
AT1G08920				1.54701			1.33214	3.18092				1.32197
AT1G10090
AT1G10170			2.42927	2.86977			3.90069	3.71514			3.33993	3.40671
AT1G10580				1.29436			1.92506	2.47878				3.19087
AT1G11170								-1.04754
AT1G11390							1.50306	1.56845			1.03609
AT1G11530				-1.06566			-1.0998	-3.17913				-1.26115
AT1G12710								1.10542			-1.24427
AT1G13560
AT1G14530						1.19296	1.56095	1.53953			1.22846	1.50463
AT1G14780			3.58504			2.44745	3.97489				3.53907
AT1G16840
AT1G16860
AT1G17460										-1.18276	-1.26234
AT1G18850		-1.15204	-1.10308	1.37713	-1.59292			2.91975				2.76183
AT1G19270		1.21982	2.10293	1.87941		2.08619	2.73	2.65379		1.31782	2.48468	2.37162
AT1G20100			1.60188	1.39615		1.39877	2.64005	2.17545		1.10597	2.53232	2.57379
AT1G20693
AT1G20696
AT1G21120		4.72204	4.98055	3.56194		5.96941	5.14334			6.03445	5.38791
AT1G21130		1.67191	1.91419	1.90147		2.38587	2.17452			3.16722	2.54139	1.98466
AT1G21670
AT1G21680			-1.02957			-1.83331	-1.64738	-1.30678		-1.3637	-1.49263
AT1G21790
AT1G25250						1.60986
AT1G25320			-1.09828	-1.30151		-1.25492	-1.47957	-3.39017		-1.02316	-1.80008
AT1G25550		1.15168	2.01107	1.43466		2.09912	2.75833	2.22903	1.08398	1.43227	2.2023	1.62543
AT1G25988
AT1G27630								1.08147				1.2246
AT1G27910							1.41262
AT1G27920
AT1G27930				1.09765			1.11981	1.5288				1.62845
AT1G28050								2.07498				2.88304
AT1G28060								1.19543				1.20277
AT1G28200			1.04433	1.77574			1.92079	3.73029			1.20461	2.82331
AT1G29395				1.64975				-2.50871
AT1G30360							-1.29224	-2.81919			-1.4084	-1.25391
AT1G30720		3.80516	5.14919	3.59184		4.52308	5.63652			2.73955	3.94693
AT1G30960		-1.80593		2.58268	-1.88245			3.85123				3.37222
AT1G32170				2.8425			2.35914	3.94447				2.88241
AT1G32440
AT1G32870			4.13895	4.0121		2.68465	5.57293	4.21066			5.01415	3.5967
AT1G33230
AT1G34220			1.24611	1.33098			1.81337	2.22983			1.12963	2.12231
AT1G43620
AT1G43860								1.44913				1.29381
AT1G43890			1.19023	1.2493			1.68958	2.37262			1.26506	1.93022
AT1G49560
AT1G51610
AT1G52280						1.23215	1.71392				1.08641
AT1G53035								1.04204			-1.0382	1.98563
AT1G53400								1.75859				1.13261
AT1G53430		1.24693	1.93778	1.30828		2.14297	2.73031	2.16474		2.26988	2.20619	1.96195
AT1G54410	-1.10057
AT1G55110	-1.22089			1.31253	-1.27272		1.57116	2.20595				1.90679
AT1G56300		1.66697	2.63551	2.89952		1.68914	2.68981	3.028		1.72437	3.05541	3.70102
AT1G60140			1.12822	1.09719	1.21622		1.00147	1.444
AT1G61380		1.32891	2.13124	1.47146		1.79609	2.19386			1.5763	1.92715
AT1G61730							1.02477	1.37261				1.40605
AT1G61890						3.30104	3.43127	2.4128				2.37469
AT1G62300			3.53974	3.29881		2.94144	4.59117	3.74197			3.25539	2.79645
AT1G62710	2.3918	2.53967	2.44051
AT1G63880							-1.11289	-2.80721				-1.34989
AT1G65220							1.49049	1.5428			1.0308
AT1G66000
AT1G67310
AT1G67360			2.00536	2.00778		2.53876	2.62887	3.32257			2.42189	2.69674
AT1G67850			2.43084	2.40258		2.39348	3.60575	3.41325			2.42424	2.47605
AT1G67920		3.1163	4.02566	2.79871		2.63714	4.36824	2.93982			4.36904
AT1G68470	1.44044							-3.29236
AT1G69250				1.81933			2.14886	2.98798			1.46801	2.58071
AT1G69260
AT1G69270			1.03586				1.03811	1.24815			1.09145	1.52552
AT1G70780		1.01735	1.3007			1.48639	1.85704			1.28119	1.69611	1.47272
AT1G70900
AT1G71000
AT1G71697		2.05757	3.58266	2.18311		3.25999	4.02974	2.31079		2.50392	3.79795	2.24085
AT1G71950			1.63495	1.1045		1.26393	2.12408	2.53628			2.0686	2.3295
AT1G72700
AT1G73630
AT1G74750			2.03174	2.01775		1.59178	3.65419	2.60228		1.39066	2.37685	2.47413
AT1G74840							-1.61271	-3.50148			-1.44616	-1.68405
AT1G75400							1.4767	1.8608				1.47295
AT1G76180			1.87354	1.67346		1.6616	2.10496	1.28079			2.47838	1.71657
AT1G76270
AT1G77120								4.0039				2.15418
AT1G77450			2.59586	2.43937			3.87764	3.48738			2.79981	2.97486
AT1G77760	3.46515	1.49066	2.15979		2.58744				2.34568		1.46958
AT1G78240
AT1G78310			1.07731	1.45162	1.09499		1.48533	1.75799			1.21145	1.87875
AT1G78420				1.36025			1.62297	1.98798				1.81199
AT1G80110			2.07195	2.60358			3.31582	4.04562				3.98625
AT1G80130			1.91356					-4.62527		1.81462	2.75581
AT2G01150								-2.76922
AT2G01930
AT2G02120
AT2G02160
AT2G02490
AT2G03020							1.82671
AT2G06530		1.70823	2.531	1.88781		2.23503	3.04657	2.6216		2.00567	3.27763	2.25656
AT2G12550				1.03066				1.35809				1.57034
AT2G15560
AT2G15970							-1.1885	-2.80219			-1.20226	-1.12765
AT2G16350
AT2G17280							1.92525
AT2G17870								1.44106
AT2G18915
AT2G19450				1.59746			1.81029	3.55062			1.02105	3.30371
AT2G19860			-1.29431	-1.34542		-1.40483	-2.19222	-3.10193		-1.11889	-1.65334	-1.45256
AT2G20370			1.71991			1.74024	2.21579			1.02747	1.94598
AT2G21180						-1.27949	-1.58448
AT2G21620			1.20648	2.86135			3.38313	4.71788				3.52316
AT2G22080							-1.01901	-1.62358		-1.28072	-1.04937
AT2G22190						1.17337		-3.8884
AT2G22590
AT2G22860			2.20078	2.78197		3.27366	3.83262	3.44317			2.24583	3.42451
AT2G23760							-1.05653
AT2G24500							1.11369	2.4562				1.89694
AT2G25620							1.19427	1.59339				1.58073
AT2G26830
AT2G26920							1.04945	1.61788				1.28079
AT2G27200				1.68512			1.4724	3.23339				2.81032
AT2G27510		2.79773	2.94044	1.34192		3.47114	3.58228	2.10137		3.7172	3.67963	2.26934
AT2G28550							-1.62538	-3.17489			-1.36269	-1.58205
AT2G28900
AT2G28930
AT2G32190		4.8521	6.33072	6.35045		6.27234	7.92166	4.56724		5.22591	8.20482	3.5613
AT2G32210		5.41691	6.69809	6.04644		6.28564	7.86672	4.24042		5.86928	7.62028	3.85255
AT2G34720
AT2G34850
AT2G36270	-2.47301						2.15583	3.97513				2.04557
AT2G36320
AT2G36390				-1.47141				-2.43802
AT2G36410
AT2G37520								1.38966				1.37445
AT2G37970		2.02973	3.47762	2.53142		2.90119	3.7371	3.28559		2.47331	3.4783	2.66042
AT2G38465								-1.09003
AT2G39920				-2.21517		-1.44492	-2.22643				-1.63513
AT2G40880			1.63806	2.14614			1.90398	2.83261			1.08013	2.05024
AT2G40900												-2.17111
AT2G41190
AT2G41630							1.21575	1.22023			1.13186
AT2G41900
AT2G42150
AT2G42520								2.03358				1.67997
AT2G42540					-2.45619
AT2G43500								2.05918				1.31862
AT2G44200						1.09153	1.57358	1.64086			1.21576	1.65115
AT2G45980								1.83831				1.32871
AT2G46600								-1.65015
AT2G47410
AT2G47890				2.51638			2.03778	4.22957				4.2132
AT2G47990	-1.03921			1.15843	-1.51441		1.42648	2.35613				2.18515
AT3G01560								1.01841
AT3G01650			1.67585	3.53788			3.62156	5.00146			3.30553	3.81523
AT3G02990								1.38363				1.43286
AT3G03170												2.39078
AT3G03440			1.57591	3.39357			2.73087	4.13749			1.41541	3.91031
AT3G03640			2.4239	4.23723			2.7814	4.12599				4.21215
AT3G04010		2.2389	3.66589	4.28078		2.95172	4.35815	4.57687			2.7983	3.98187
AT3G04060							2.61556	4.86494				2.73292
AT3G05660	-2.24279			2.0876	-2.09682				-3.12065			1.884
AT3G05880					-1.10389							1.42464
AT3G06410								-1.86418				-1.04254
AT3G07360								-1.78679				-1.09425
AT3G07640
AT3G08710			1.50206	1.52122		1.70495	2.11497	2.48243		1.49553	1.83927	1.88664
AT3G08760			1.32043	1.86206	1.09993	1.05305	1.57225	2.29547		1.36098	1.54512	2.13676
AT3G09390					-1.05789					-1.18336		1.78376
AT3G09540				-1.34151							-1.23904	-1.5549
AT3G10500			2.41337	2.66931		2.09523	3.86845	3.69742			3.0878	2.83995
AT3G11410
AT3G11420		1.66793	2.42552			2.23014	2.71965				1.57766
AT3G12320	2.13343	4.48031	6.7777	2.89849	2.19445	3.77626	6.39126	2.74644	1.66495	3.90779	6.63028
AT3G12980
AT3G13350						-1.05434
AT3G14595
AT3G14690								1.61231
AT3G14820
AT3G14890			-1.25236					-2.33689				-2.04148
AT3G15440
AT3G15730
AT3G16560								-2.89561
AT3G16800				1.38863			1.73062				1.61289
AT3G17130	1.79845							-3.03509
AT3G18440				1.23319			1.54541	2.11752				2.42954
AT3G18610		-1.67864	-1.76342		-1.86933			2.44545				2.22342
AT3G19030	2.41618	1.68049	2.11153		1.19056	1.98946	2.23728			1.53441	1.95817
AT3G19240			1.95167	1.44335		2.3984	3.48345	3.04634		1.3102	3.13388	2.93461
AT3G19290								1.2707
AT3G19340
AT3G19960
AT3G20720								-1.44146
AT3G21420								-3.77265
AT3G21480			-1.12389	1.14138			1.11838	2.58179				1.4452
AT3G22380
AT3G22910		3.1722	3.77694	4.77567		3.5809	5.09194	4.96342		3.05586	5.23929	3.39897
AT3G24280
AT3G25140							1.00947
AT3G26970
AT3G27210				1.37295		1.33459	1.51149	1.76214			1.6636	2.48456
AT3G27880				1.14649			1.36415	3.36489				1.45866
AT3G28210		4.73982	7.08361	6.7613		6.82298	9.12534	5.76271			7.84025	4.91376
AT3G28530
AT3G29170			1.60928	1.23773		1.57168	2.12828	2.09796			2.09718	1.88161
AT3G32920
AT3G45260							-1.42907	-1.78621			-1.01717
AT3G45600							-1.5622	-2.17429			-1.65017
AT3G45960
AT3G46460
AT3G47550		1.65252	2.58554	2.08215		2.46876	3.10125	2.57794		1.60832	2.55647	2.55751
AT3G48510
AT3G51550
AT3G51895
AT3G51920		2.4026	2.98042			2.52259	2.47918			2.74451	2.84159
AT3G52870			1.70891			1.71952	2.34762			1.50188	2.3475	1.78862
AT3G53230			2.63737	4.40427			4.60593	5.60337			2.42676	5.0281
AT3G53260	2.6374	2.33755	2.68283		1.86736	3.62159	4.74858			2.36723	2.23961
AT3G53400							-1.47396	-2.47778
AT3G53620	1.06316		1.46781			1.65724	2.34828				1.96145	1.09152
AT3G53810		1.38662	2.42379	1.86429		2.30069	2.96316	2.02139		1.81372	2.38702	1.48101
AT3G53990		1.37308	1.70883			1.4784	1.46255	1.56158		1.64815	1.47511	1.47807
AT3G55580		4.38977	5.4897			2.68513	5.60232			4.02328	4.73935
AT3G55760								-2.03486			-1.3008
AT3G57090			1.89887	2.58672			2.92534	3.69465			1.73537	3.22028
AT3G57430								-1.21542
AT3G58540
AT3G58790
AT3G59820				1.8777	-1.22576			2.88439				2.9295
AT3G60980				1.12363				2.80544				1.81412
AT3G61060
AT3G61260
AT3G62240							1.13214	1.25915				1.10928
AT3G62420								1.30148
AT4G01120
AT4G01130				-1.81959			-1.96438	-5.72888		-1.33552	-1.79639	-1.4882
AT4G01550												1.33383
AT4G01870		3.40293	5.77239	6.98514		4.79275	7.76538	4.67401			6.29312	4.7064
AT4G02880			1.66594	1.87597			2.14369	3.40394			1.63502	3.07362
AT4G03430			1.13305			1.09641	1.80478	2.0211			1.75108	2.28521
AT4G04330				-3.18941			-1.67736	-4.39325			-1.24701
AT4G04860								1.33637				1.09851
AT4G05050			1.84604	1.26488		1.53532	2.25329	1.49866			2.34233	1.63482
AT4G05330				-1.25888
AT4G05410				1.47225	-1.65457		1.23357	2.59382				2.30506
AT4G10040		2.04508	3.40213	1.75357		3.36354	4.18727	3.2462		2.81483	3.9062	2.02907
AT4G11220							1.15373	1.64936				1.57476
AT4G11600				1.07007			1.63872	2.81551				2.58186
AT4G12280
AT4G12430							-1.33181
AT4G12750			-1.30658									1.07704
AT4G13160
AT4G13850				1.4184				2.6752				2.32019
AT4G15420			1.74839	1.15074			1.95558	2.46428			1.05778	1.87965
AT4G15770		-1.063		1.14182	-1.03391			1.93015	-1.11312			2.1967
AT4G15910
AT4G16500			2.24075	1.8358		2.66442	3.5391	2.65468			2.37134	1.71345
AT4G17260			3.81413	4.41187		2.03934	5.57882	3.77699			4.27903	3.96499
AT4G17550					-1.09542
AT4G18070						1.21103	1.57949			1.02095	1.61144
AT4G18240				-2.22557			-1.84498	-4.63476				-1.68784
AT4G18530
AT4G18650
AT4G18700
AT4G19200			1.8305	1.15062			1.95233	2.17937			2.08064	1.9113
AT4G19960							1.04236
AT4G20880						1.00788		1.49054				1.14854
AT4G20890
AT4G22270			1.09179			1.17547	1.16687
AT4G22380												1.2243
AT4G22590			2.74231	1.83596		2.43214	3.05886	2.18144			2.9902
AT4G23040
AT4G23450				3.14213			1.9283	4.79359				3.32237
AT4G23630			1.19132	1.01427			1.81504	2.11461				1.66814
AT4G23870							-1.87842	-3.23432				-1.53939
AT4G23880							-1.22652	-1.87193
AT4G23920			1.03152	1.64997			2.42266	3.14413			1.74691	2.77913
AT4G24220								1.65366				1.62901
AT4G25500
AT4G25650
AT4G25660								1.30562
AT4G26080								1.49892				1.81747
AT4G26750		1.31943	2.05212	1.631		2.08846	2.63287	2.50207			2.6359	2.17647
AT4G27410								4.01701				2.84744
AT4G27520							1.02361
AT4G27657						2.64623	1.87909
AT4G27820			-1.78258	-2.17776		-1.88177	-3.22214	-3.46926		-1.18269	-1.95501	-1.18291
AT4G27830				2.17624			1.26004	2.22547				2.26788
AT4G27970		3.97598	4.17982	2.78691		6.23936	5.61108	3.04068		5.34705	4.35971
AT4G28320
AT4G28330
AT4G29510				1.1664				1.67786				2.05456
AT4G30430		6.49924	6.63371	4.80653		7.30932	7.12223			7.78637	7.97793
AT4G30935
AT4G31140
AT4G31980			1.72399			1.34546	2.26388	2.00803		1.10403	1.99035	1.55476
AT4G33070			4.65307	8.20965			8.59754	4.64697			6.28458	4.4805
AT4G33700			-1.14558	-2.08785			-2.03134	-2.48757			-1.54232
AT4G33905								4.94245
AT4G33980								2.44713				2.26324
AT4G34120			2.06577	1.97625		1.57946	2.59101	2.2358			2.02219	2.01803
AT4G34590				1.30079				2.84633				2.62197
AT4G34740										1.40716
AT4G34910
AT4G34990								2.20103		-1.31149
AT4G35510							1.45155	1.51268				1.25479
AT4G35940								1.56949				1.88164
AT4G36020			1.11674	1.13636		1.52727	2.35575	2.15833		1.53565	2.27551	1.85301
AT4G36680				1.39352			1.36622	2.08929				2.26084
AT4G36900
AT4G36920
AT4G37320				-1.86457		-1.05747	-1.87814	-2.59913			-1.338	-1.78702
AT4G38380					-1.5557	-1.03273		2.26431	-1.36062			2.01707
AT4G39260	-1.18283			1.57873				2.40972				3.00554
AT4G39670		6.21072	7.65966	6.16782		7.8437	8.68854			6.43385	8.09221
AT5G01200
AT5G01380		4.82743	7.33427	6.70263		7.44595	11.4428	4.71624			9.39629
AT5G02860			-1.28742	-1.16875		-1.2926	-2.09425	-2.19319			-1.55779
AT5G03240								1.28305
AT5G04250			1.8629	1.68211			3.36779	4.26859			2.56586	3.42156
AT5G04760
AT5G05220
AT5G06700								-2.12119				-1.11992
AT5G06760
AT5G07070			1.31497			2.20747	2.0695				1.58045
AT5G09420				4.79311	-1.48976	1.50978	3.53235	4.82153			2.70785	4.87482
AT5G09440
AT5G10790												1.01171
AT5G11110								1.38104
AT5G11150					-1.05672			-1.44989
AT5G12140							1.04018
AT5G12220				1.30461				2.58356				2.16504
AT5G13200		3.12837	4.72118	4.61865		4.2689	5.5696	4.15669		3.3196	5.45139	3.58839
AT5G14270
AT5G14550				-1.0525				-3.2343				-1.24531
AT5G14570		1.09683						1.23772
AT5G15190							3.08415
AT5G16010			1.92173	1.26894			3.54784	3.02159			1.8067	2.58121
AT5G16040								-1.28648
AT5G16380								2.10519				2.00986
AT5G17300	4.13008	2.78014	2.26568	-1.71743	3.90331			-2.37246	3.03635	2.58483	1.41755	-2.76194
AT5G17490												2.0753
AT5G18400		2.0075	3.6792	2.94107		3.47844	4.77258	3.51764		3.00543	4.4915	3.3111
AT5G18550
AT5G19875								-1.83994
AT5G20600
AT5G20730								1.2386			1.04646	1.00596
AT5G20830				2.76622			2.73293	4.2068				3.76706
AT5G20910			1.79387	2.23037		1.36968	2.60138	3.71648			1.69284	3.00322
AT5G24570				1.38171				2.84723				2.58373
AT5G26040								1.60711				1.9889
AT5G26340				3.48144			4.3497	4.10866				4.45073
AT5G27930											1.26186
AT5G28080
AT5G28150
AT5G35735		3.77983	5.48294	4.15457		5.29375	6.8524	2.50642		4.39997	6.2325	2.48884
AT5G37500				3.10546			3.44783	3.37419			2.48732	3.59287
AT5G38710			2.97863	3.4297		1.94371	2.91155	3.72363			2.32321	3.45854
AT5G39400
AT5G39410				-1.34072				-1.67345
AT5G40390							-2.28119	-3.02512
AT5G40880			1.00923	1.3984			1.94209	2.77622			1.48404	2.85011
AT5G41460				-2.28596				-4.24569		-1.3024	-1.46109	-2.37626
AT5G42380		6.91406	8.25862	6.88505		8.79045	9.74977	3.99313		6.70092	9.72602
AT5G42570			1.82145	1.19525		1.99829	2.98711	2.28958			2.47484	2.12174
AT5G43860								2.10958				1.17744
AT5G46520		1.34779	1.78338			1.99168	1.33177				1.2995
AT5G46920				1.01117			1.08194	2.08674				2.12112
AT5G47020							-1.28712	-3.29389				-1.3325
AT5G47120			2.17758	2.884			3.04649	3.83389			2.23243	3.46398
AT5G47650
AT5G48250	-1.12857			-1.74685	-1.15195
AT5G48260
AT5G49900						1.49477	2.22472	1.33826				1.0532
AT5G50320
AT5G50720							1.33665
AT5G50840				1.12972			1.06792	1.67741				1.48588
AT5G51130				1.47988			2.06198	2.87124			1.45335	2.6974
AT5G51180
AT5G51570								1.90102				1.45346
AT5G51830			3.17129	4.23668		2.27253	4.57404	4.15995			2.93392	4.20578
AT5G52660							1.18018	1.46883				1.2656
AT5G53590			1.54237			1.74439	2.93419	2.22661			1.69568	2.25347
AT5G54930							1.25533	2.24045				1.26974
AT5G54940		1.35467	2.22729	1.30579		2.3145	3.05691	2.54645		2.11911	2.81684	2.13963
AT5G55180
AT5G55400			1.20566				1.28193	1.37026				1.07843
AT5G55970			1.21391	1.50752	1.42495		2.52042	3.04739				1.94279
AT5G55990				-1.58333				-2.52993				-1.03666
AT5G56190							1.37397	1.44787				1.17027
AT5G56630				1.42453			1.57332	3.24411				1.48419
AT5G57100				-1.42437			-1.18229	-4.0577				-1.79992
AT5G57110				-1.3023	-1.03418
AT5G57630							-1.36086			-1.20731	-2.08609	2.25289
AT5G58070			1.04533	1.72481			1.91749	3.55677			1.48975	2.38469
AT5G58670			-1.09375								-1.56844
AT5G58690
AT5G58700		1.21811	1.82437	1.14324		1.53517	2.5695	1.51102			2.13975	1.13072
AT5G59950								1.17442				1.26497
AT5G61230
AT5G61370							1.98224	1.82095	-1.22626
AT5G61380											1.37621	1.2995
AT5G61810											-1.28781
AT5G62130				-1.48135		-1.28	-2.49495	-3.73739				-2.83848
AT5G62150			4.01901	5.31489		3.69892	6.5847	4.39301			4.32498	3.59022
AT5G62460		1.0592	2.05743			1.94753	2.36749	2.04549		1.36853	2.00628	1.25513
AT5G62640				1.22209			1.65553	3.10296				2.35469
AT5G62910							1.3228	1.55157				1.57225
AT5G63320			1.18261			1.04645	1.94952	1.64299		1.43458	1.8725	1.39533
AT5G63370						1.07164	1.23407	1.18227			1.28665	1.41095
AT5G63610								1.39317
AT5G63770							1.69326	1.22253			1.05683	1.2473
AT5G63790			2.96546	3.37414		2.73337	4.83039	4.10109			3.42461	3.79022
AT5G63880			1.73898	2.59761		1.37593	2.84191	3.66989			1.72112	2.95773
AT5G63990			1.76758	1.47264		1.00316	1.91839	2.11642			1.25436	1.78376
AT5G64080				-1.33525								-1.76142
AT5G66050
nad6
AT1G05610
AT1G10150
AT1G33070
AT1G36730												1.06411
AT1G77840			1.49009	2.13449			2.63188	2.94542			2.05325	2.84567
AT2G02520
AT2G23900
AT2G45210
AT3G06360
AT3G26510						-1.28958	-1.46233	-1.31579	1.11783		-1.62204
AT3G61460							-1.72868	-1.61126
AT4G05460								1.02741				1.12214
AT4G38840				-1.6845			-3.44413	-5.82506				-3.29867
AT5G10550
AT5G34880
AT5G37930
AT5G47830
AT5G57310
AT5G67420					1.20482
AT1G30550
AT2G03750				-1.63592		-1.45719	-2.74829	-4.01136			-1.40511	-2.68658
AT3G23880			-1.80569	-1.722		-2.5346	-3.7825	-4.70412			-1.84988	-2.00445
AT5G02760								-5.12968
AT5G38035
AT1G01490								1.1695
AT1G04770	1.73945	1.44314	1.41054		2.0859		1.16041		1.10657		2.22615
AT1G06800				1.08854			1.76041	3.03155			1.31091	2.2706
AT1G09250								1.11205
AT1G09415				-1.08005			-1.77096	-2.65063			-1.00444	-1.21604
AT1G10050		1.23545	2.08515	1.83377		1.73565	2.91969	2.26167		1.4548	2.61087	2.24082
AT1G11700				-1.40327		-1.46946	-2.36556	-4.42401				-3.13441
AT1G12240						-1.19277
AT1G12460				-1.60471			-1.48505	-1.58481				-1.90893
AT1G14360								1.56478
AT1G14770								-2.17025				-1.15265
AT1G14920						-1.56496	-2.26469	-1.93346			-1.62616	-1.15463
AT1G17990
AT1G18010
AT1G18400
AT1G18590								1.42684
AT1G18680								-1.19267				-1.13214
AT1G19670				-2.32175						-2.60658
AT1G20560
AT1G21270
AT1G21560				-1.39675			-1.98496	-3.9873			-1.1141	-2.39041
AT1G21820
AT1G23030							-1.37646	-2.07562				-2.18796
AT1G24100								1.71118
AT1G27210
AT1G28130							-2.47966
AT1G28670			-1.29333	-1.94414		-1.32525	-2.94163	-5.29775			-1.64471	-3.44151
AT1G28680
AT1G29430							-3.28649	-6.43184				-3.35003
AT1G29500							-3.24289	-6.4214				-2.91667
AT1G31350							-1.1843	-1.47518				-1.66786
AT1G33055
AT1G33240							-2.19469	-4.74841				-2.73852
AT1G33520
AT1G33780						-1.18135	-1.93086	-1.99607			-1.14796	-1.09384
AT1G34010				-1.30184			-2.03141	-3.424			-1.12271	-2.31689
AT1G34210				-1.00738			-1.44416	-1.43141				-1.55049
AT1G35910							6.58035	5.58004
AT1G42480												-1.12764
AT1G48480				-1.53394			-2.53453					-2.26895
AT1G51680						1.48269	2.63526
AT1G53390											1.02943
AT1G53650								1.00766
AT1G54060
AT1G55360			-1.45301	-1.41983		-1.6351	-3.05896	-5.41392			-1.71872	-3.03788
AT1G55910							-1.88361	-2.17964				-1.34256
AT1G55960					1.00347			-1.17052				-3.56435
AT1G56700							-1.1249	-1.1848			-1.0602
AT1G60010						-1.66261	-2.78273	-4.53863			-1.95763	-1.76345
AT1G62250							-1.03448	-1.1858				-1.6003
AT1G62560								-2.56183				-2.03602
AT1G63260								-3.8984				-2.77533
AT1G63800								-2.11059
AT1G64270
AT1G65840			1.16297			1.46584	2.15324	1.95367		1.30982	1.73983	1.35884
AT1G65860
AT1G66250								-2.04732				-1.32629
AT1G66840				-1.93535			-2.60216	-4.54502			-1.28619	-3.20888
AT1G66900
AT1G67080				-1.25978		-1.14617	-2.51067	-4.20579			-1.30002	-2.01741
AT1G67480				-1.20392		-1.36913	-1.71216	-2.39491			-1.3252	-2.00174
AT1G67830				-1.40807		-1.14227	-2.42697	-2.82468			-1.30568
AT1G68585				-1.10848		-1.20842	-1.97416	-3.47886			-1.34508	-1.73639
AT1G68780				-1.52784		-1.76703	-2.89033	-4.48268			-1.31866	-3.24592
AT1G69530								-3.69531
AT1G69780							-1.7279	-2.57529			-1.6714	-1.72595
AT1G72430			-1.29634	-1.77376		-1.27811	-2.75387	-3.31689				-2.87452
AT1G72950		3.17689	3.52014			4.71868	4.6855			3.60591	3.62501	2.22051
AT1G73830
AT1G74090							-1.54638	-1.77596
AT1G74100				2.23636		2.46294	3.18621	3.46439				2.66286
AT1G74720
AT1G75130
AT1G76890							-1.25969	-1.81958				-1.35149
AT1G77020			-1.5363	-1.97545			-2.03126	-2.74369				-2.23605
AT1G78090										3.52889
AT1G78110
AT1G78990				-4.33226		-1.66377						-2.70411
AT1G79720							1.1222	1.7664				1.14365
AT1G80180						-1.54346	-1.5732				-1.19902
AT1G80790							-1.27945	-2.73335				-1.60079
AT2G01420				-1.44693		-1.53836	-3.01127	-3.94396				-2.3064
AT2G01910				-1.00437			-1.27653	-3.36711				-2.08694
AT2G04690							-1.40787	-1.46538			-1.20047
AT2G14750
AT2G22090								1.01376
AT2G23430
AT2G24150						-1.0788	-2.22261	-3.61503				-2.25615
AT2G24280			-1.17015	-1.34549		-1.24838	-2.58498	-4.09032			-1.32339	-2.84875
AT2G24762							-3.44057	-4.15931				-3.06418
AT2G26170						1.29309		-1.82008		1.08504		-1.56499
AT2G27820
AT2G28630
AT2G28950			-1.28674	-1.84494		-1.7021	-3.25278	-5.98484				-3.01667
AT2G29340					1.05112			-1.96374
AT2G30330
AT2G30460							-1.0949	-1.87157				-1.52114
AT2G31790							-1.9631	-2.54357				-1.73224
AT2G33480
AT2G34150			-1.19826	-1.70533			-2.1182	-3.2794			-1.14893	-2.96108
AT2G34490							-2.1271
AT2G34620					1.73682		-2.10911	-5.09489			-1.69738	-2.7474
AT2G36910							-1.10182	-2.04029				-1.35185
AT2G38160
AT2G38970			-1.14791	-1.49951			-1.87241	-3.81859				-1.87401
AT2G39440								-1.07081
AT2G40670	1.65422			-2.28633				-2.4937			-1.69865	-2.51468
AT2G41550							-1.83992	-4.92102
AT2G42760												1.71715
AT2G43870								5.95439				5.27556
AT2G44080		2.67779	3.41312	4.4033		3.6873	4.94871	3.72492		2.64796	3.49088	2.85823
AT2G44300				-2.0338				-4.05511				-1.79666
AT2G44380
AT2G46225				-1.12499				-2.65668				-1.62206
AT2G46330			1.97117	2.03669		2.88054	3.14675	2.31783		3.00389	2.84358	1.72148
AT2G46650							1.57255	1.84674
AT2G47750												-3.17949
AT3G01360
AT3G01690							-1.55261	-1.63956				-1.08496
AT3G01980								1.44416
AT3G02170					1.33962		-1.59644	-2.55303				-1.22801
AT3G02300								-1.07888
AT3G02910
AT3G05230						1.04857	1.41517	1.21461
AT3G06120
AT3G06440								-2.02284				-1.35458
AT3G06470												1.13314
AT3G06770							-2.67497	-4.86526				-2.48875
AT3G06850
AT3G07130							-2.20747	-3.92837				-1.77538
AT3G07140
AT3G11290
AT3G12610							-3.1976	-4.91692				-1.99518
AT3G14920
AT3G16520					1.13565		-1.79911	-3.92808			-1.18354	-1.42719
AT3G19850							-2.26426	-4.48788			-1.66018	-2.4789
AT3G22540
AT3G22550				-1.71705			-1.68383	-4.02163				-2.11876
AT3G22680
AT3G22970						-1.73874	-2.59991	-2.46179		-1.56439	-1.74704	-1.01561
AT3G23110
AT3G23290
AT3G23410				-2.18184			-1.78429	-2.63552				-2.01338
AT3G24040								-1.29155				-1.50801
AT3G24770
AT3G25290												2.06248
AT3G25540
AT3G25570
AT3G26890							-1.13168	-1.04232
AT3G27020						-1.08155	-2.00969	-2.91442			-1.33589	-1.51151
AT3G28040						-1.63498	-3.17578	-5.72051			-1.55181	-2.66369
AT3G28050							-1.53343	-2.4529			-1.07483	-1.09357
AT3G28180						1.65561				1.45701	1.01481
AT3G43800				-1.0969			-1.70881	-2.95061				-2.15278
AT3G45710
AT3G45800
AT3G46540							-1.04577	-1.47642				-1.24998
AT3G47560				-1.02939				-2.78557				-1.58839
AT3G48720				-1.48601			-2.1023	-4.93755				-2.79779
AT3G50750					1.04909	-1.12364	-2.02291	-3.14772			-1.05667	-1.51398
AT3G51950							-2.46678	-5.06254			-1.45095	-3.19512
AT3G54480
AT3G58990
AT3G60290								-2.93075				-1.77193
AT3G61210								-2.23749
AT3G61820							-1.88513	-2.95111		-1.0961	-1.14384
AT3G61950				-1.89981			-2.86097	-4.76221
AT3G63440
AT3G66656
AT4G01070							2.16684	2.51609				2.20051
AT4G02050						-1.76822	-1.75361				-1.25959
AT4G02540
AT4G03060
AT4G04610		1.88112	1.85433	1.37735		1.56878	2.89337	2.4093	1.1784		2.66785	1.64153
AT4G04740
AT4G04750			-1.32805	-1.75883		-1.67102	-2.66354	-4.93965			-1.71633	-3.10045
AT4G10060				-1.08076		-1.14094	-1.95509	-3.20871				-1.38033
AT4G10270
AT4G12690								-2.20491		1.38328
AT4G13020							-1.16956	-1.91388				-1.40778
AT4G13050								-1.77956				-1.09729
AT4G14440							-1.82283	-4.23023				-2.46518
AT4G15550			1.611	1.87251			2.472	3.07271
AT4G15960
AT4G16350
AT4G18020							-1.30604	-1.00539
AT4G19160			-1.1914			-1.79613	-2.22169			-1.05668	-1.43222
AT4G19420									1.84445
AT4G19530			-1.13455	-1.57916			-2.078	-4.82117				-3.04296
AT4G19670
AT4G22756							-1.83465	-3.59289			-1.40081	-1.87075
AT4G25150
AT4G26950
AT4G27710							-1.43923	-2.77337				-2.33654
AT4G27860										-2.18647	-1.55742
AT4G28100							-1.78769	-2.78211			-1.16256	-1.56143
AT4G28270			-1.28407			-2.23118	-2.83033	-3.46836		-1.78999	-1.91719	-1.95286
AT4G29220
AT4G29890								-1.88582				-1.02222
AT4G30320
AT4G30520							-1.85339	-2.9713				-1.21946
AT4G30993						-1.15309	-2.2225	-4.02619				-2.2675
AT4G31500
AT4G31920
AT4G32710			-1.56293	-1.43441		-1.37766	-2.79035	-3.8156				-2.1306
AT4G34770										2.74555
AT4G34920						-1.12155	-1.41068				-1.15866
AT4G37550	1.36086				1.34651			-3.772				-2.58559
AT4G39510							-4.42695	-3.27159				-3.32631
AT4G39900								-1.61525
AT4G39940								1.38122			-1.46517
AT4G39950				1.41872				3.67056				2.37041
AT5G01620							-1.04614	-2.50197				-1.66381
AT5G05690						-1.62091	-1.79474	-2.12818		-1.34886	-1.59132
AT5G06790			-1.46063	-3.69042		-2.32871	-3.90576	-5.87782			-1.74653	-3.7024
AT5G07820							-1.0215	-1.44821
AT5G12900						-1.62959	-3.15595	-5.25772			-1.80656	-3.02654
AT5G13090					1.15205		1.20376
AT5G13890								1.04485
AT5G14430												-1.00584
AT5G16190							-2.58516	-2.27731
AT5G16560							-1.47986				-1.28261
AT5G16940								-1.61151
AT5G18630					1.30071				1.05826
AT5G18690							-2.70934	-3.85562				-2.78663
AT5G19630								-1.60918				-1.03525
AT5G25190					2.99217			-4.79913	1.99638			-1.92186
AT5G25630				-1.36813		-1.11465	-2.20059	-3.41685			-1.14276	-2.25544
AT5G26960										-1.1718
AT5G27950							-1.66782	-2.68772			-1.17668	-1.51921
AT5G28020							-1.48677	-2.54727				-1.99034
AT5G33280			-1.16078			-1.28357	-2.83048	-4.02387			-1.45877	-1.84438
AT5G35750												-2.40249
AT5G42680					1.66921			-2.14236				-1.715
AT5G43070				-1.5262				-1.28087				-1.48219
AT5G43270				-1.24026			-2.21565	-3.59125			-1.75847	-2.80823
AT5G44680							-3.86874	-5.55377				-2.79209
AT5G46790								1.45482
AT5G48560												1.96585
AT5G49100				-1.33238			-2.48277	-5.09491				-2.43566
AT5G49360					2.91933
AT5G50330
AT5G52280							-1.91722	-4.33386			-1.25088	-2.64384
AT5G53020			-1.41516	-1.38511		-1.65193	-2.74872	-3.31443			-1.30471	-1.77897
AT5G53030				1.16858
AT5G53750				1.49073			1.32194	1.30848				1.86334
AT5G54510								2.57451
AT5G55120											-1.41596
AT5G56380							-1.2804	-1.80982				-1.27971
AT5G56870				2.5909				4.19012				2.56562
AT5G57760
AT5G57780						-1.37856	-3.18683	-5.15388				-1.73992
AT5G58930							-1.14305	-3.36511				-2.00587
AT5G61000
AT5G62930
AT5G63480					1.09827	-1.07836	-1.68396	-3.10332			-1.34758	-1.81779
AT5G64410							-1.81979	-3.22931			-1.01284
AT5G65640							-1.52991	-1.98053		-1.29758	-1.81687
AT5G66690
AT5G66985

## Sheet: ozone
Supplementary Data 7. Overview of co-regulated genes after ozone stress (Tosti et al. (2006)). Fold change is given for all experimental conditions; only significant DEGs (p ≤ 0.05) are shown.
ATG	WT				ahk2 ahk3				cca1 lhy
	0 h	4 h	6 h	12 h	0 h	4 h	6 h	12 h	0 h	4 h	6 h	12 h
ATCG00760
ATCG00770
ATCG00350
AT2G26390			2.2979				3.44939	2.43618			2.43542
AT2G26560		2.63955	3.80877	5.72412		4.2956	5.63968	4.692		3.07904	4.45549	4.74726
AT2G26530		1.796	2.26114	2.14994		2.87217	3.97174	2.53626		2.32863	2.04608	2.05963
AT2G23270		5.81279	5.6256	10.318		9.09714	10.5263			7.42476	7.30255
AT2G40940			1.17915	1.50244		1.19735	1.395	1.3245
AT2G45220							5.63719	8.38442
AT5G12480			1.63578			1.53201	2.02476			1.33904	1.93145
AT5G12420			2.11597				3.00387
AT1G67810			2.24154	4.00451		4.77622	5.15763	4.70763		2.85799	2.9919	4.6348
AT1G67800			1.01166			1.14803	2.28433	2.3957				1.54415
AT5G12340							7.32601	5.42591				5.43634
AT4G17230			2.05946	1.54912		2.04793	2.56052	2.04913		2.03247	2.61717	2.50773
AT4G17250			1.1909	1.15451		1.13514	1.40877	1.15491		1.25192	1.28585	1.23542
AT4G16660			1.03823			1.05939	1.58243	1.53642
AT4G17486			1.52625	1.45097		1.23506	1.99449	2.99406			1.18069	1.79209
AT4G14365		3.28466	4.9717	3.67517		4.11657	4.92715			4.15733	5.69508	2.7259
AT4G14420			1.10402	1.42696			1.75486	2.18646				1.753
AT4G16000				1.84107			1.47595	1.91815				2.20077
AT4G17720			2.85941	2.86051		2.29655	3.64863	3.62113			2.83665	3.12294
AT4G15975		3.52578	4.18047	3.67719		5.53129	5.64403			4.89499	5.0372
AT4G16260	-4.95055			5.04821				7.48111				7.18163
AT4G17470									-3.60181	-5.51863	-4.23072
AT4G16960			1.66539			1.68027	1.78694			1.08523	1.99738	1.14515
AT4G16250			1.33973	2.35976			2.6753	3.58295			1.12849	3.74407
AT4G14220			1.68836	1.9427		1.63543	2.61958	2.56853			1.96973	2.27313
AT1G25275			1.33554	1.04766		1.22396	1.23882			1.58469	1.36746	1.6891
AT1G28190		2.57622	3.35279	4.60883		3.3897	5.16781	3.69007		2.26635	3.56646	3.80208
AT5G04170		1.01771	2.19196	2.31656		1.71526	2.6615	2.80944		1.39686	2.77773	2.55844
AT5G04340		2.98805	3.20408	3.87283		5.08844	5.54684	3.27305		3.70064	3.46317	3.65063
AT1G44130		4.81304	5.52536	6.73652		4.96886	6.61833	4.81475			6.80875
AT1G35210		5.03026	5.53009	4.22751		6.26782	6.15815			5.22115	5.29729	2.48215
AT1G33600		1.53734	1.9485	2.01604		2.27681	3.00373	2.72326		2.33982	2.49655	1.79923
AT1G33590		1.14412	1.64982	1.70404		1.76813	2.11561	1.72464		1.99126	2.01275	1.88892
AT1G30270			1.49708	2.32953		1.07766	2.37924	4.04583			1.51422	2.7267
AT1G32120			-1.56276	-2.24719		-1.91324	-3.10439	-3.18111		-1.08283	-1.82384	-2.5508
AT1G58420		4.51605	4.99442			3.71071	3.80727			4.32871	4.79174
AT5G13490			2.83909	4.52603		2.68314	6.03943	4.27917			3.1129	3.54549
AT1G57990		4.99131	5.63992	4.37037	3.17323	6.12786	6.16781	2.69263		5.50717	5.49733
AT5G24780										-6.17155
AT5G28540				1.5319			1.67044	2.35877
AT5G13080				7.16284			9.12212
AT5G10695
AT5G20230		3.67075	5.31514	4.59638		5.07604	6.50348	3.72407			5.50889	3.91333
AT4G36990		2.05666	3.12448	2.72574		3.73649	4.18602	3.60978			3.15788	2.22735
AT4G36670			2.11717	2.14599	2.18152	1.6029	1.73994			2.2148	1.73336	2.60644
AT4G36500		2.08693	3.01381	2.50765		3.18006	4.0145	2.34934		2.99213	3.24337	2.37007
AT4G36940
AT3G56880		2.30154	2.88137		1.87766	2.8145	2.54647			2.67825	2.68663
AT1G16540				1.80022			1.51693	2.88771				2.57232
AT1G51890			4.68574	5.33281		4.04822	6.11621	4.1984			4.65944	3.78296
AT1G51920		6.10011	5.84355	5.5048		7.64561	7.26417				5.87089
AT5G16080								4.44531				3.21212
AT5G16230				2.43574				2.63237				2.22998
AT5G15640		1.26358	2.17924	1.63008		2.66285	3.35893	3.13368		1.61076	2.63516	2.39774
AT5G15730		1.02402	1.75025	1.64905		1.69273	2.40644	2.50084		1.2894	2.2225	2.00659
AT1G31690				-4.36512
AT5G33290			1.05623	2.48385			2.23463	2.95019			1.41327	2.93229
AT5G27760			3.48283	3.73998		2.88536	4.83143	3.85605		1.80744	3.62412	3.4684
AT5G27420		4.01922	5.07358	5.50351		5.35377	6.18476	4.17299		4.49606	4.9028	3.3519
AT5G27520			2.17707	2.38112		2.15699	3.79452	4.06774			2.0234	3.67114
AT5G27380							1.2517	2.70147				2.16161
AT5G26920		3.25086	3.96258	2.40771		2.65349	3.1055			4.07919	4.43508
AT5G26340				3.48144			4.3497	4.10866				4.45073
AT5G25930		2.35768	3.70685	4.43696		3.69693	4.82376	3.87938		3.58809	4.01685	3.29037
AT5G26030		2.72095	3.89917	2.8681		4.33407	4.78499	2.55891		3.87165	4.83835	2.55124
AT5G25560
AT5G25260		4.56373	6.77382	5.66387		6.72503	6.76679			4.65322	7.54291
AT5G25170		1.04273	1.30329	1.1955		1.9963	2.17412	1.65832		1.89735	2.11179	1.63969
AT5G25440		1.92077	3.16381	2.04998		2.62718	3.36144			2.20209	3.57547	1.67266
AT5G25450			2.88261	2.43506		2.68425	4.21696	2.40678			3.14675	2.2732
AT5G67340		3.43909	5.2807	4.27121		4.41712	6.01003	3.31967		3.13485	5.39915	3.25006
AT5G67450		2.9193	3.22128							2.93166
AT5G67080				7.09639		6.73015	12.2841	5.07122
AT5G66850		1.238	2.15438			1.60051	1.94737	1.60045		1.12658	2.17706	1.67865
AT5G66890		5.45654	10.3446	7.69372		8.84563	12.0754	4.98214		6.76862	11.221	4.51124
AT5G66640		2.91835	3.53378	2.41481		2.92301	3.71056	2.45668		3.57666	3.96482	2.59961
AT5G66320				1.40878			1.55511	2.37249			1.23176	1.95546
AT5G66070		3.37583	4.3232	3.46002		4.69673	5.45083	3.33413		3.56179	4.85909	3.16855
AT5G65310							-1.68462	-2.9235			-1.06267
AT5G65240				1.18456			1.62764	1.6094				1.6525
AT5G64890				8.7518		7.26564	6.58879				6.87518
AT5G64870		5.37257	5.72417	4.60757		6.43534	7.08115	3.02645		6.16686	7.93446	3.17803
AT5G64905			6.06687			7.23533	9.4266
AT5G64660		3.31338	4.10922	2.71202	1.87004	4.52841	4.65906	2.44448		3.60623	3.53747	2.16713
AT5G64510				2.38119		2.54003		3.64875				3.14916
AT5G63880			1.73898	2.59761		1.37593	2.84191	3.66989			1.72112	2.95773
AT5G64120			2.64439	3.1236		4.14919	5.00192				3.38052
AT5G63790			2.96546	3.37414		2.73337	4.83039	4.10109			3.42461	3.79022
AT5G62860
AT5G62620		1.60199	2.95218	1.98619		2.28062	3.11068	2.31677		2.10495	3.49309	2.6804
AT5G62180			2.36864	4.34014		1.61874	3.60247	4.88062			2.40626	3.75565
AT5G62150			4.01901	5.31489		3.69892	6.5847	4.39301			4.32498	3.59022
AT5G61900			5.16274			4.20282	4.84827			4.29259	5.17525
AT5G61790								2.06473
AT5G61560		2.10864	3.64605	2.99015		3.23671	4.45335	3.05725		2.45281	3.42811	2.54781
AT5G61530				1.27315			1.39792	2.13269				2.05053
AT5G61210		1.60305	2.88017	2.3297		2.45202	3.46304	2.88949		1.72416	3.30217	2.79355
AT5G60950			1.57879	1.5416		1.34992	2.63895	1.68403			1.64639	1.57175
AT5G60410			1.04169				1.80483	1.85945			1.36042	1.69145
AT5G59820		5.19611	6.5527	5.8632		6.0281	7.3857	4.44946		4.12718	4.78275	3.2894
AT5G59515
AT5G59450		1.53783	1.82712	1.80753		1.62747	2.41477	1.9954		1.98869	1.9073	2.0094
AT5G58940			1.56613	1.80263			1.82994				1.5337
AT5G58787				1.58099			1.34245	2.38789				1.95186
AT1G25220			1.30059	2.77762		2.08036	3.2139	3.99963			1.18999	3.2885
AT5G57480			3.14942	2.67104		3.55059	4.75661	3.13258			2.33766	2.4719
AT5G57500				2.43058		2.61197	3.46745	3.41942				2.74214
AT5G57060			1.4632	1.74352		1.34761	2.62327	2.51984		1.04664	1.9743	2.35877
AT5G57190			1.59088			2.11126	3.00322
AT5G57220		3.35266	3.63491	3.93483		4.18902	4.66865		2.75602	5.19192	4.9404	2.54436
AT5G56870				2.5909				4.19012				2.56562
AT5G56950
AT5G55970			1.21391	1.50752	1.42495		2.52042	3.04739				1.94279
AT5G55420
AT5G54720		3.16221	4.34288			4.08092	4.3545			4.40737	5.18682
AT5G54850			1.98512	2.79505		2.46896	3.45737	3.38104		1.42004	2.24074	2.89472
AT5G54960		1.07833					1.07647	2.11389				2.67546
AT5G54970								1.68286
AT5G54500			1.48203	2.73577		1.34438	3.18573	3.44261			1.71453	2.7967
AT5G54490		4.43725	5.16769	4.43929		5.05342	6.51392	3.05182		4.85205	4.99406	2.57473
AT5G54650			2.20998	1.51371		2.22484	3.32271	2.73585			2.44815	1.6053
AT5G53110			2.30451				2.12172
AT5G52760		4.27224	5.4774			5.58216	5.63246			4.7348	5.90519
AT5G52640			2.59855	2.77166			3.6243	3.27055			3.25093	4.65928
AT5G51830			3.17129	4.23668		2.27253	4.57404	4.15995			2.93392	4.20578
AT5G51440			6.80313	7.00197			8.36157	4.15052			7.94223	4.72905
AT5G51070			2.568	3.33169		2.24419	3.91973	3.76791			3.21549	3.55351
AT5G50460							1.39861	1.92923
AT5G50210			1.16097				1.47664	1.41306		1.15567	1.42988	1.76474
AT5G50200		2.02393	3.61854	2.40135		2.41602	3.36339	1.89292		1.73481	3.4288	2.10883
AT5G49520		3.54037	4.86285			5.20208	5.87583			3.15356	4.58613
AT5G48540		2.669	2.92089			3.59946	4.31133			3.29397	3.89708
AT5G48370
AT5G48380		1.82333	2.92592	1.556		2.35256	2.96202			2.14644	3.30206
AT5G47910		1.66602	2.451			2.76572	3.32615	1.47955		2.70029	3.21754	1.54015
AT5G47960		3.66635	4.04458	3.6242		4.8107	4.37702	3.4338		3.98019	3.89278
AT5G47730			2.58017	3.53569		2.09774	4.03715	3.96855			2.22487	3.54245
AT5G47420			1.18412	1.07805		1.51805	1.90714	1.8645			1.54895
AT5G47240								2.84077		-3.17633		5.12355
AT5G46910		3.07631	3.98586	2.1578		4.73135	5.36547	2.48148		3.07963	4.14269	2.32098
AT5G47070		2.15115	3.31104	2.81479		3.39287	3.98582	3.06406		2.94287	3.71809	2.94026
AT5G46710		2.0699	2.91693	2.26979		3.25304	3.75109	1.56136		3.25606	3.62004	2.17112
AT5G46470		1.1405	1.35299			1.16222	1.01811			1.59199	1.99556
AT5G46330								-1.42497		1.24685
AT5G46080		3.65981	4.92583	3.74921		4.9765	5.37739	2.72669		3.65665	4.85717	2.39317
AT5G44990			6.09532	8.06091		7.64102	9.59705	4.97897			6.52033	4.63649
AT5G44400
AT5G44420
AT5G44070		1.88131	2.86235	1.47198		3.08562	3.4722			2.94921	3.40881
AT5G43190		1.15234	2.10075	2.01654	1.31757	1.62969	2.61437	2.37999			1.75539	1.64335
AT5G42380		6.91406	8.25862	6.88505		8.79045	9.74977	3.99313		6.70092	9.72602
AT5G42420								1.30692				1.15661
AT5G41990			1.23154	1.51098		1.14114	2.5011	3.2178			1.59777	2.48538
AT5G42010			3.28602	3.94545		2.51177	4.11472	4.58111			3.33666	4.03421
AT5G41180		1.87653	3.0571	1.36393		2.4857	2.4083			2.97907	3.57679
AT5G40760			1.40083	2.7323		1.29497	2.60568	3.09762				2.63574
AT5G39670
AT5G39320						1.27319	1.75606	1.68731
AT5G38900				5.9235		3.70851	6.16988	6.20413				5.40328
AT5G39020		1.38206	2.01405	1.41817		1.74923	2.17797			2.29516	1.91238
AT5G39050			2.73224	4.11416			4.58895	4.18806			2.67598	3.9308
AT5G38710			2.97863	3.4297		1.94371	2.91155	3.72363			2.32321	3.45854
AT5G38310			5.13418	3.98846		4.30048	5.35043				4.37979
AT5G37600			1.5785	2.11895			2.00923					2.39547
AT5G37780				1.44984			1.21984	1.76019				2.58325
AT5G35735		3.77983	5.48294	4.15457		5.29375	6.8524	2.50642		4.39997	6.2325	2.48884
AT5G24620								-1.09761
AT5G24110		3.97857	5.00871	3.99172		4.56808	6.10337				4.27105
AT5G23510			1.74185	1.40081		1.81029	3.06589	2.27217		1.86525	2.41348	1.96956
AT5G22580								-2.75751
AT5G22770			1.19978	1.16727			1.85472	2.12688			1.48758	1.8144
AT5G22630			1.86979			2.32003	3.12644	1.77234				2.35738
AT5G22250		3.0633	3.69579	3.53813		4.75886	5.33448	3.42976		3.11194	3.11472	3.61914
AT5G22380	3.33324	4.55425	5.37556			5.54201	5.29649			4.38694	5.00491
AT5G18470		3.16738	3.48203	2.67853		3.75279	3.42724			3.06951	3.5621
AT5G18400		2.0075	3.6792	2.94107		3.47844	4.77258	3.51764		3.00543	4.4915	3.3111
AT5G17990								1.99916
AT5G18130				2.98245				3.80684				3.3048
AT5G17760			2.61637	3.52287		2.26231	3.54305	3.31245			2.94118	3.74444
AT5G17330		3.02554	4.50625	5.95463			4.9897	4.54145			6.50797	2.95318
AT5G16340
AT5G12930		2.81019	4.78292	5.35086		4.90606	6.61982	4.28296		3.62087	5.8303	3.7829
AT5G13200		3.12837	4.72118	4.61865		4.2689	5.5696	4.15669		3.3196	5.45139	3.58839
AT5G13320		3.52198	5.33219	4.03397		5.89404	6.02964			3.40407	5.86614
AT5G12160
AT5G11670			3.03765	3.18419		2.82339	5.07365	3.12371		2.1258	3.85488	2.88464
AT5G09800		4.05835	5.23318	3.73165		4.53857	5.10753	2.6034		4.76365	4.91876	2.56813
AT5G08240		3.06967	4.55905	4.13764		3.43123	4.48429	3.23177		3.67646	5.04729	3.14357
AT5G07440			2.74461	3.73539		2.22635	4.71898	5.53515			2.66178	4.0497
AT5G07100			2.02275	2.50947		1.9288	3.51259	2.95699			2.32022	2.88754
AT5G06860			2.25507	3.82093		2.84647	4.51406	3.50748			2.75257	2.51676
AT5G05730			1.21191	2.98484		1.7415	3.39851	4.6623			1.4956	3.79012
AT5G05300		4.64206	5.54819	5.23656		6.00524	6.23449			5.05213	5.45716	3.13814
AT5G05140		1.17722	1.55213	1.24732		2.10812	2.35024	2.1622			1.70489	1.74172
AT5G03630			1.77184	3.21734			3.79347	4.45762			2.1977	4.29036
AT5G03610				4.1142		1.88773	4.17087	4.14134			1.77314	3.60722
AT5G03160								2.14765
AT5G02780			6.6416	7.05696		7.78294	10.8572	5.37918			8.62575
AT5G02100				2.12334			2.0728	3.70846			1.09602	2.50511
AT5G01540
AT5G01950			1.37405	1.41484		1.59708	2.26748	1.47838		1.03873	1.70628	2.11423
AT5G01210
AT3G63380			3.56738	5.87898			5.34055	4.9496			4.29419	5.21507
AT3G62600								2.04323
AT3G62770				1.6518			1.51767	2.84955			1.02694	2.34136
AT3G62950						-1.40057		-3.2068			-1.05883	-1.16177
AT3G62150		2.45244	3.16429	3.34776		3.16842	4.37219	2.73576		4.32372	4.01291	3.01622
AT3G61630			1.6808	2.42727			2.94118	2.58558			2.61563	2.53744
AT3G60420
AT3G60260			2.07729	2.56545		1.75096	2.76656	3.55327			2.34523	2.93297
AT3G60470
AT3G60540			3.16452	2.84097		2.76162	4.5593	3.89611			3.91369
AT3G60120				6.23182			7.0192	7.14462				5.26864
AT3G60200			1.33353	1.25049		1.46342	1.64765	2.05488		1.36985	1.45824	1.4714
AT3G59660			1.51257	1.20661		1.3951	1.88485	2.05263			1.47964	1.61917
AT3G59700		2.46856	3.66993	2.94681		3.53004	4.43825	2.8527		2.32564	3.95672	2.33065
AT3G59080	1.95229	3.09759	3.33267	2.231	2.46307	3.68142	3.99641	2.06301		3.52017	3.53427
AT3G57630				1.06673		1.08775	1.60459	1.97801			1.00466	1.28226
AT3G57280			2.43852	2.06347		2.17614	3.43367	2.50938		1.31323	3.03275	2.29088
AT3G57550		2.42903	3.12477	2.09541		2.81579	3.18209	1.88825		3.17756	3.43781	1.65113
AT3G57240
AT3G55980	3.17524	4.39331	4.69413	2.60157	3.23777	4.58396	4.53025			4.63085	4.40923
AT3G55950		3.49582	4.2082	3.04174		5.12119	5.26999	2.61635		3.5098	4.38919	2.41083
AT3G55840		4.85081	6.19561	4.75444		6.57817	7.55897			5.24357	6.60114
AT3G55410			1.45699	1.24783			2.20097	2.21129			1.49318	1.82905
AT3G55450							1.49784	1.08959				1.72354
AT3G55470			2.55359	3.35509		2.80685	4.40694	3.93377			2.7515	3.24895
AT3G55150
AT3G54640				2.57992		1.49151	3.01277	4.60968				2.83956
AT3G54620			1.34383	1.71093			2.2033	2.69131			1.47899	2.27141
AT3G54150		4.33759	5.45499	6.95358		5.84913	7.24479	3.83183		6.15808	6.73345	3.86516
AT3G54420			3.36996	3.51279		3.24692	4.4974	3.64279			3.59693	2.51234
AT3G53810		1.38662	2.42379	1.86429		2.30069	2.96316	2.02139		1.81372	2.38702	1.48101
AT3G53990		1.37308	1.70883			1.4784	1.46255	1.56158		1.64815	1.47511	1.47807
AT3G53660
AT3G53670								1.10258
AT3G53150							5.18601	5.08762
AT3G52400		4.48511	5.9228	4.52713		5.56682	6.6166	2.58556		5.01185	6.44863	2.77664
AT3G52430		2.85012	4.52265	1.84452		3.92333	4.35965	1.85116		3.08142	4.32511	2.13167
AT3G51330				2.71267				3.5096				2.67298
AT3G51110								1.26609				1.01993
AT3G51160		1.68166	2.84327	1.98322		3.1346	3.69308	1.98328		1.81224	3.11584	1.73875
AT3G50930		4.71725	5.79364	5.10542		5.4055	6.47179	2.94787		5.05672	6.28997	3.14298
AT3G50900			2.04176	2.11361		1.99951	2.73784	2.8849			2.20052	2.31069
AT3G50550			1.27176				1.09836	1.58043			1.12336	1.02087
AT3G50500												1.14912
AT3G50760			2.59016	1.89454		2.40619	2.9733				2.71907	1.91307
AT3G50740
AT3G50260		3.22052	5.11878	5.01926		4.75705	6.4003	4.82693		3.28611	4.81508	3.91063
AT3G49620				6.56048			6.31398	5.74628				5.22119
AT3G49370			2.09748	1.43831		1.94171	2.1954	1.3596			2.22617	1.45871
AT3G49390				1.10402				1.75095				1.05454
AT3G48850				7.40446			8.3077	5.35931			5.70922
AT3G48890				2.09707			2.01748	3.68403				2.62912
AT3G47540		1.57075	2.46193	2.35743	1.56697	3.4414	4.24556	2.74724		1.95366	2.20102	2.30321
AT3G47550		1.65252	2.58554	2.08215		2.46876	3.10125	2.57794		1.60832	2.55647	2.55751
AT3G47090		1.96453	2.34467	2.28665		2.58897	3.35321	2.21407		2.56884	2.86233	2.31657
AT3G46930		2.51342	3.61277	2.91525		3.72584	4.57216	3.07692		2.96105	4.12581	3.14099
AT3G46280				5.2687			4.8179
AT3G46110		1.63434	3.40457	1.6777		3.39789	3.85881			2.65382	3.49859
AT3G45290
AT3G45650
AT3G45640		2.41883	3.2399	1.79802		3.23661	3.45036			3.3876	3.69471
AT3G44720		2.3837	3.68487	2.76796		3.70088	4.58129	2.85827		2.37874	3.37973	2.18892
AT3G43210			1.86589	1.12024		1.03905	2.08914	1.9187			1.83549	1.84356
AT4G39890		2.09777	3.4856	2.85463		3.4412	4.57032	3.22235		2.88309	4.13944	3.02057
AT4G39950				1.41872				3.67056				2.37041
AT4G39980				1.70327			1.67454	3.1927				3.67079
AT4G39820			1.23848			1.11868	1.39006	1.30464			1.12512
AT4G39830		3.29256	4.52612	3.22353		4.25754	4.74917			2.71308	4.4281
AT4G39390			1.19214	1.69373		1.16805	1.25012	1.95291				1.30286
AT4G39670		6.21072	7.65966	6.16782		7.8437	8.68854			6.43385	8.09221
AT4G39030			4.28967	3.31589		4.81904	5.53741	2.92528			4.09282	2.77428
AT4G39230			1.69883	2.23055		2.33662	3.58115				1.51418	1.9274
AT4G39270							1.54518	2.46459				1.75539
AT4G38550		1.55558	1.99568	1.43517		2.09551	2.19241			2.18213	2.60718	1.40834
AT4G38560		4.1029	4.87801	3.48671		4.05886	4.69827			3.99718	5.38334
AT4G38540				3.18001			2.52301	3.98481				3.78878
AT4G37290		5.19715	5.32078	8.31873		6.41864	8.14345	5.35121		5.61017	6.42038	4.09585
AT4G37370		4.67577	6.93289	7.07977		6.38414	9.55201	4.03053		4.13225	7.44599	4.01693
AT4G37640		2.16045	3.38635	2.36994		3.31275	4.05494	1.92199		2.85151	4.00246	2.35617
AT4G36030
AT4G35630				3.42176			3.11711	4.81585				4.26513
AT4G35110			2.75618	2.58361		3.3074	4.07845	2.90951			2.43464
AT4G35180						6.89905	6.53641			5.0184	5.62287
AT4G34135		1.45149	2.38718	1.80842		1.60739	3.10917	2.65304		1.29091	2.78635	2.4036
AT4G33920		2.88084	3.48742	2.90947		3.74589	4.34457	3.40703		3.00843	4.05528	3.08667
AT4G33430		1.29021	2.43004	2.05395		2.11059	2.99645	2.71255		1.70062	2.74728	2.4023
AT4G33050		2.66702	3.74163	3.10741		3.60014	4.03493			4.07717	4.36917	1.88228
AT4G31860			1.13062	2.36183			2.49786	3.73627			1.18783	3.28487
AT4G31800			2.75475			4.16288	4.23826			3.12649	3.54426
AT4G31080
AT4G30340			1.62247	1.21498		1.90391	2.42619	1.96034		1.4686	2.1905	1.61613
AT4G30350		1.4171	2.58506			2.83345	3.502	1.44288		2.14486	3.25724	2.145
AT4G30640
AT4G30060		1.80599	2.94659	2.19964		3.26159	3.87451	3.06226		1.81934	3.12359	1.81838
AT4G29520				2.10887			2.30632	2.9633
AT4G29210							-1.78211	1.37224		-1.33888	-1.57186	1.15696
AT4G29050			1.15618				1.43978			1.19296	1.39192
AT4G28420
AT4G28460		5.40158	8.99486	8.90011		7.38792	8.32077			4.95176	8.94765	4.28278
AT4G27070				1.07803			1.36249	3.42433				1.96969
AT4G27300	-1.22423			1.49436			1.20125	1.33224		2.03114	2.4192	1.26702
AT4G26910			1.93453	2.51553		1.6085	3.16221	3.11279			2.21983	2.82616
AT4G26970			1.58209	2.36117		1.61938	2.62819	2.96487		1.20503	2.03443	2.61138
AT4G26120		2.57652	3.70438	4.06254		3.13646	4.27892	3.50136		3.35837	5.00052	3.5051
AT4G25900			1.79171	1.60746		1.58182	2.58634	1.99318			1.89184	1.65053
AT4G25720				1.60729			1.83851	2.77923				1.85867
AT4G25030		1.75564	3.13443	2.11752		2.94744	4.01245	2.58281		2.22388	3.47307	2.09309
AT4G25230			1.07728	1.56691			1.85056	2.7524				2.35465
AT4G24350				-1.65283			-1.60716					2.07142
AT4G24340								5.14028				4.52444
AT4G24400			2.10486	1.56271		1.71888	2.69522	1.64769		1.02989	1.93386	1.77537
AT4G24290			1.202				1.61031	1.12665			1.09133	1.14912
AT4G24000
AT4G23700				6.4299			6.24262	5.85402				4.79222
AT4G23610		3.84617	3.20384			3.5993	4.10118				3.77185
AT4G23810		2.76699	2.76197	3.03866		2.6992	2.43379			2.47269	2.31164
AT4G23190		4.08403	5.59378	4.42628		4.67245	5.96908	2.41501		4.365	5.61931	2.44348
AT4G23210		3.28293	5.87957	4.80312		5.40549	7.17374				6.65738
AT4G23230			1.80396
AT4G23280		3.33129	4.79983	5.91688		5.02068	6.72091				4.52815
AT4G23220		2.42494	3.33225	2.15607		3.02606	3.2335			2.45781	3.18958
AT4G23030		2.22899	2.90368	3.72932		2.44558	3.49358	2.74328			3.39703	2.88093
AT4G22780		2.4668	3.40636	2.26928		3.50697	3.51833			2.89769	3.54344	2.07227
AT4G22530			3.10204	4.65386		2.70035	5.10399	3.65903			3.19304	3.84628
AT4G21830
AT4G21850							4.72313
AT4G21390		3.60802	5.19063	5.42816		5.69228	7.61973	4.15037		4.7489	5.53496	3.91734
AT4G21400			1.35925			1.34787	2.1066			1.42212	1.80473	1.54238
AT4G20830		4.12659	5.44013	4.96771		5.62987	6.34407	3.64917		4.00077	5.56753	3.48256
AT4G20780		2.0192	2.86522			3.06974	3.67823	1.96558		3.47417	3.22851	1.3544
AT4G20000		3.75987	5.03568	3.78251		3.99104	3.63733				3.05614
AT4G19880			1.09225	2.10053			2.6867	3.01982			1.48216	2.63419
AT4G19370				3.42908		1.67908	3.12224	4.61093		1.95998	2.09606	3.67226
AT4G19430
AT4G18880		2.84233	3.99123	3.15122		3.99363	4.89292	2.38334		3.30995	5.0472	2.58816
AT4G18990				5.9032			4.44962	5.9109				5.04745
AT4G18430				5.86299			5.7832					4.80025
AT4G13180			2.36229	1.88975		2.03929	3.64876	2.95992			1.74033	1.81778
AT4G12720		3.35926	4.89815	3.34221		4.81856	5.30003	2.73739		4.50777	5.74832	2.69871
AT4G12470				5.05264				4.34067				3.9509
AT4G11850		1.71406	3.00958	2.89431		2.96534	4.30262	2.77996		2.62399	3.83555	2.82781
AT4G12070			1.91171	1.64431		1.74624	2.51061	2.1722		1.11738	2.09912	2.24209
AT4G11890		2.87334	4.60388	3.34342		3.12204	4.18695				4.72707
AT4G11360								1.67445				1.21142
AT4G11370		2.82427	4.40628	4.93241		4.26932	5.45837	4.2648		2.18212	4.12769	4.12502
AT4G11280	3.2728	3.24453	3.57509	4.0964		4.06694	4.64649	3.59048		3.15087	2.8559	3.27083
AT4G09570			2.3485	1.64601		2.1957	3.26384	1.62226		1.91553	3.0494	1.78667
AT4G08770				8.91255			11.4943	6.58682				6.64959
AT4G08780								6.45144
AT4G05390		2.83456	3.66958	4.49584		3.43094	5.08849	4.78702		3.54975	4.67965	4.41884
AT4G05020			3.49218	3.90162		2.56342	4.72144	3.47755			3.92749	3.60008
AT4G05110	1.93361	2.32001	1.35226		1.97131	1.8803	1.84985	-2.26541		2.01588	1.12685	-1.72047
AT4G04910			1.216	2.1364			2.04557	3.15252			1.04644	2.77742
AT4G04220
AT4G04490		3.63437	5.81347	5.56384		3.95592	6.59822	3.83076			6.7075	3.98052
AT4G04510		4.12903	6.00358	3.6742		4.42966	6.28539				6.1245
AT4G03450		2.63244	4.15578	3.83579		5.06459	5.77609	2.63167		3.37687	5.39354
AT4G02940				1.50537			2.09487	2.62573				1.76146
AT4G02380		2.7726	4.12915	4.47394		3.36348	3.97669	3.16419		2.5528	3.01129	3.24182
AT4G01870		3.40293	5.77239	6.98514		4.79275	7.76538	4.67401			6.29312	4.7064
AT4G01750		1.99306	2.88581			2.38654	2.47122			3.01921	3.14801
AT4G01700						1.83457	3.01677				2.13258
AT4G01390
AT1G25400		2.88855	3.31661	2.98754		4.48214	4.71122	3.31429		2.96761	3.55981	2.9934
AT1G18570		2.31169	2.24891	3.26564		3.03574	2.28795	2.94279		3.26952	2.36149	3.08446
AT1G22180			2.49761	2.79287		2.20364	3.19863	3.64047			2.5766	3.31324
AT1G22360						1.04552	1.07125	1.53053				1.20867
AT1G22070			1.49943	2.03759		1.36282	1.98997	2.1172			1.46944	2.55278
AT1G22280		1.34981	2.46188	1.94876		2.09598	3.11954	2.24309		1.79573	2.75707	2.1488
AT1G19250				7.04129		6.45029	6.0828					6.27123
AT1G19180		2.97633	3.9027	3.70409		4.07792	5.26213	3.62626		2.4165	3.55614	2.95045
AT1G58340							5.49861	4.31175			3.63937	3.53994
AT1G07000		1.94912	3.608	3.26285		3.50157	4.27373	3.014		2.51707	3.91793	2.90158
AT1G07020			1.75526	1.16064		1.48426	1.71399	1.25927			1.14014	1.16005
AT1G18210		1.20744	2.1001	1.32902		1.80103	2.2532	1.76597		1.39397	2.49243	2.19049
AT1G51800			3.9005	4.96083			5.38341				4.07729
AT1G51780
AT1G56340
AT3G11340				6.54174			7.20847					7.3537
AT3G11230							1.08289	1.57546
AT1G30370		5.78376	8.65585	6.91187		8.9379	8.51266			4.70164	5.57621
AT1G72070			2.48296	2.83364			3.56399	2.19593
AT1G66690						4.12445	4.88957	4.29649				2.41506
AT3G10930	3.26515	5.17423	5.666	2.66544		6.41795	5.832			4.76191	3.89259
AT1G36640							7.49865
AT1G66090		5.49546	6.95217	4.88574		7.25691	7.68251			6.21444	7.40553	2.98242
AT3G28210		4.73982	7.08361	6.7613		6.82298	9.12534	5.76271			7.84025	4.91376
AT3G28340	3.15532	4.94678	5.43073	4.46709	2.55538	6.23759	6.43523	3.25059		5.02708	5.51827	3.05818
AT3G13610				7.61184			8.30804
AT3G25600		1.76018	2.61209	1.49636		2.53625	2.50534	1.4421		2.81708	2.89378	1.47294
AT3G25610		2.6554	3.74285	4.04423		3.8857	5.29873	3.81316		3.14353	4.61197	3.29877
AT3G13790				3.03847			3.32191	4.39461				2.20064
AT3G24090				1.57526		1.31634	2.12571	1.60012				1.43886
AT3G19010		3.17905	4.19212	2.82228		3.88597	4.58196			3.0449	3.95042	1.90667
AT3G22600				4.07342		4.73746	7.15214	5.18792
AT3G18920
AT3G21070		2.43356	3.03677			3.86084	4.48788			2.73389	3.33073	1.76637
AT3G28580		4.053	4.48397	5.24537		6.03058	5.81397	3.39105		4.20811	5.14037	3.11615
AT3G14200			1.82713			2.83824	2.38539	2.29423		1.21566	1.50279	2.49515
AT3G19260		1.95697	2.95863	2.46327		3.07938	3.70841	2.63132		2.64834	3.22664	2.38183
AT3G18250				3.63981			4.20348	3.32712
AT3G20510			2.51226	2.85016		2.42422	3.485	3.32255			2.66798	2.48815
AT3G28890						2.68481
AT3G23510
AT3G16530			2.73677	5.11715		2.78336	4.9725	5.01632	2.02421	3.20342	4.68187	4.21366
AT3G14990	-1.12605						1.30981	1.52123				1.42784
AT3G22060		2.06256	2.95988	2.09484		2.75481	4.26284			1.83653	2.63009
AT3G17420			1.76874	2.67894		2.09668	2.97172	3.14087			2.36514	2.66533
AT2G26020
AT3G02800		3.52874	4.1854	2.95226		4.21849	4.77978	2.5991		3.53379	4.14203
AT3G21520			4.69687	5.81401		6.59725	5.969				4.79859
AT3G20410		1.09911	1.55966	1.95747		1.74681	2.092	2.68285		1.45532	1.53017	2.4982
AT3G26210			2.01124	2.82053
AT3G26200								2.80952		3.12551		2.86118
AT3G25780		4.05703	5.6571	5.01864		7.04895	7.89284				6.01851
AT3G12830			1.89283			1.69429
AT3G26980		1.97729	3.22975	2.27236		3.1889	3.91783	2.68254		2.32843	3.50517	2.51006
AT3G26980		1.97729	3.22975	2.27236		3.1889	3.91783	2.68254		2.32843	3.50517	2.51006
AT3G18830				1.62771			1.09819	1.41458				2.02389
AT3G26670			2.41453	2.32293		2.0815	3.21784	3.42641		1.80683	2.72337	2.7204
AT3G12910		3.7133	5.31776	5.49464		4.45012	5.58069			3.67551	7.15104
AT3G25070
AT3G23250		5.05142	5.54877	5.3004		7.62397	8.26959				5.12954
AT3G21780
AT3G21700			2.99429	2.65466		2.48388	3.92846	4.13213			2.55709	2.91567
AT3G20860			1.58742	3.12242		1.57402	3.36025	4.24446				3.79337
AT3G28940												1.23059
AT3G28930			1.92879	3.35365		2.3114	3.42415	3.97611		1.41851	2.29601	3.13734
AT3G19515								-2.48331				-1.30051
AT3G26020		1.35922	2.37185	1.84548		2.20051	3.28603	2.49014		1.61881	2.66761	2.049
AT3G23660							1.20444	1.60677				1.09757
AT3G23550			3.37537	5.48961		3.57759	5.06286	4.89079		4.79321	4.58651	5.0724
AT3G23530			1.39193	2.11399			1.49923	2.562				1.69101
AT3G18080							-1.35788	-3.32435			-1.65064
AT3G13950				6.07258			6.89072	5.29947			4.79149
AT3G14050		2.55117	3.2187	4.08461		3.8772	4.68331	3.76682		2.57099	3.76561	3.24611
AT3G26840			2.07263	2.91761		2.58581	3.67634	3.86363			2.73312	3.60777
AT3G15760		1.55855	1.52842			1.51501				2.10196	1.6606
AT3G26830				7.21947		5.4789	7.9453	5.24096				5.6751
AT3G26910		2.17865	3.18747	3.54517		2.96366	4.44168	2.90395		2.58128	3.70225	2.73431
AT3G14310							-2.03054	-2.4523
AT3G17690		3.71874		3.55318		5.1688	4.58797			3.76219	4.63315
AT3G15500							5.22601	6.41283
AT3G17240			1.11245	1.3209			1.66366	2.59642			1.41157	1.87111
AT3G22400												1.86721
AT3G02840	4.18853	7.62218	8.4294	6.39841		9.88	10.1076			6.64712	7.79667
AT3G09830		1.70156	2.40974	1.7346		2.5543	2.78154			1.65134	2.28939	1.78177
AT3G08710			1.50206	1.52122		1.70495	2.11497	2.48243		1.49553	1.83927	1.88664
AT3G08760			1.32043	1.86206	1.09993	1.05305	1.57225	2.29547		1.36098	1.54512	2.13676
AT3G11820		2.43304	3.70785	2.91575		3.1962	4.12803	2.5208		3.31698	4.08835	2.55813
AT3G11840		1.85225	3.0346	2.64363		3.23039	4.00981	2.08638		2.61105	2.9484	2.73364
AT3G04720				2.1974				3.91157				2.72271
AT3G04010		2.2389	3.66589	4.28078		2.95172	4.35815	4.57687			2.7983	3.98187
AT3G04070								5.21038
AT3G07090			2.05281	1.41509		1.23197	2.35882	2.79549			2.05868	2.82123
AT3G06300				1.28238			2.07351	2.38044				1.59594
AT3G10640		1.6576	2.91861	2.26554		2.18675	3.2085	2.90372		2.20975	3.04895	2.34405
AT3G09940
AT3G01830		5.56944	6.74665	5.92544		8.27955	8.65052			6.31764	8.18818
AT3G01970				4.51677			4.86547	6.2597				3.70333
AT3G07390			3.39333	2.30708		3.11061	4.15382	1.94034			3.4428
AT3G09410											-1.03817
AT3G09350				2.09461			1.99264	3.698				3.98468
AT3G10300		2.55537	4.10053	3.46519		3.85678	5.09301	3.08392		3.25704	5.31782	3.01881
AT3G01670
AT3G09020		2.05961	2.96799	3.60779		2.93759	4.09458	3.61727		3.20509	3.38313	3.54655
AT3G09010			2.90727	3.51731		2.99437	4.91583	3.88591		2.21057	3.66331	3.67923
AT3G07800			1.43444	1.21378		1.55111	2.66484	2.20134			2.28389	2.17695
AT3G11480
AT3G05200		1.55111	2.40747	1.84564	1.24287	2.1625	2.69957	2.31894		2.2196	2.49831	2.03084
AT3G16430
AT3G16470										-2.41134
AT1G17745				2.58593				3.93578		-2.13022		3.39257
AT1G13340		4.17756	6.15601	5.78142		4.69311	6.56655	4.52856		3.86365	7.06428	4.43706
AT1G01560		5.67722	7.27878	6.08392		7.25115	8.42284			6.36934	8.35055
AT1G01480							6.0448	5.27411
AT1G02360			2.3812	2.17101		1.5319	3.15913			1.6346	2.95101	1.59361
AT1G02400		3.88657	6.44166	4.4998		6.95801	8.27742			4.60946	6.17564
AT1G19020		5.21242	6.51782	6.31855		6.84119	7.87131	3.89816		5.88881	6.84477	3.5049
AT1G15670			2.79066	2.91988				2.69456			2.12758	1.93851
AT1G20630				1.25995			1.40822	2.9908				1.79458
AT1G35230		3.0533	4.43115	4.0991		4.01547	5.12521	2.8081			4.33596	2.667
AT1G21310				3.42069				4.9436
AT1G21240		3.48578	4.91025	5.79833		4.98358	6.12462	5.63028			5.88371	5.20174
AT1G52410										-2.43194
AT1G52400
AT1G77500		2.25572	3.70138	3.01176		3.69353	4.5067	3.60405		2.52554	4.09822	3.32216
AT1G71100		1.68449	3.25438	3.24199		2.96279	4.55012	4.2368		2.20664	3.72942	3.64991
AT1G77510				2.02186				2.9435				1.97466
AT1G29690		2.81152	3.88721	2.52607	1.81267	3.71127	4.52467	2.7117		3.39982	4.23309	2.6797
AT1G52200		2.80325	4.86188	5.62338		3.63923	6.37912	3.80196		2.91499	4.80378	3.71521
AT1G72280		1.74577	3.12876	2.25462		2.83686	3.81739	2.47065			3.02315	1.90314
AT1G76690			1.97498	2.30867			4.97543	4.85706			2.86294	3.58506
AT1G72540				1.97535				2.53708				1.44932
AT1G71330
AT1G71400						2.30477	2.06675			2.311	2.49988
AT1G76470				6.90988			10.9111	6.48892
AT1G76600		4.35923	5.82733	4.89662		6.37418	7.58435	4.20265		4.02112	4.84741	3.68365
AT1G76410
AT1G67920		3.1163	4.02566	2.79871		2.63714	4.36824	2.93982			4.36904
AT1G67980				4.86352			6.32737	5.73644
AT1G68765		5.29517	7.13327	4.69964		8.57312	8.10927				7.04071
AT1G73800
AT1G78210			1.04748	1.31447			1.94797	2.53287				1.40019
AT1G73805			2.77605			3.99304	2.84808			3.14644	3.26323	2.26839
AT1G74590			1.98826	3.02739			2.35236	4.34394			1.55002	2.66209
AT1G74360		3.79171	4.97843	4.99505		4.95988	6.41201	3.83979		3.42511	5.35469	3.72252
AT1G63720		3.26986	4.42084	4.46699		4.06325	5.64681	3.65546		3.31773	4.86592	2.92941
AT1G74310								1.94799				2.01097
AT1G80440	1.69021			2.03852	2.54468			1.79256	1.45066			1.31421
AT1G80280				-2.3085						1.58938
AT1G63830		1.81446	2.88733	2.32236		2.6647	3.49027	2.55444		2.04112	3.3084	2.86054
AT1G70530			2.72389	2.30305		1.82737	3.4189	2.69888			2.0033	1.92922
AT1G74100				2.23636		2.46294	3.18621	3.46439				2.66286
AT1G74080				8.30071				6.75722				7.59193
AT1G72520		5.23475	6.49097	4.10909		7.59158	7.63882			5.52858	6.83681
AT1G69930				6.98127			8.71456	5.69544
AT1G69920				8.2754			8.41786	5.11928
AT1G69830				1.66523							1.45681	2.67206
AT1G11050
AT2G47240				-1.06403				-1.90556			1.11248
AT2G43620							3.69043
AT1G53390											1.02943
AT1G08050			3.88748	4.25223		3.32964	4.47164	4.20771		2.35101	4.26243	3.7513
AT1G19360			1.55106	1.50343		1.28191	2.19028	2.31094		1.11598	1.65762	1.83971
AT1G32350			6.89176	8.69248		6.39302	10.5439				9.23961
AT1G48210								1.04049				1.85677
AT1G17500			1.67	2.80901		1.35121	2.34026	3.99695			1.72567	3.52999
AT1G49000		2.43681	3.65752	3.39675		2.18184	3.54718				2.98009
AT1G06160								3.02286
AT1G06180				2.6104				2.45885				2.26671
AT1G78410		3.2671	3.72501	4.46307		3.16731	4.63686			4.50428	4.46869	3.09573
AT1G06870			1.31563	1.2322		1.01321	2.57585	2.29607			2.08682	1.78769
AT1G21550								2.67028
AT1G02450												6.54354
AT1G21520			1.28323	1.89929		1.42848
AT1G53440		1.07241	1.38691	1.37272		1.81404	2.34142	1.85978		2.33432	2.63469	2.41668
AT1G53430		1.24693	1.93778	1.30828		2.14297	2.73031	2.16474		2.26988	2.20619	1.96195
AT1G26420		3.3807	4.43282	5.29374		3.4856	5.42208				4.22968	3.0547
AT1G26410			4.75626	7.01281			7.08358	3.62395			5.7648	4.04972
AT1G26390				7.47787			9.15954	6.31459
AT1G26380		5.51951	6.97056	8.18636		6.73702	8.99814	4.27715		5.22375	7.43835	4.43228
AT1G12200				1.07235			1.65396	1.98141			1.18755	1.69731
AT1G01340			2.48179	3.07747		2.20776	2.61612	3.12716		2.30216	3.2971	3.32621
AT1G04990		1.09571	1.61776	1.18724			1.45222	2.23569				2.2349
AT1G34460
AT1G04980								2.44487
AT1G33030			4.35883	6.00082		4.75407	6.45613	5.46145			4.31104	4.51615
AT1G32960			4.83619	5.29369		5.90168	9.44587				7.92843
AT1G35720								1.06019		-1.01744
AT1G53100								3.25144
AT1G18890		2.03705	3.11923	2.38281		2.66041	3.77673	2.58386		2.09884	3.49542	2.22685
AT1G79680		4.03484	4.99035	5.72468		5.82827	8.11494				5.35731
AT1G28480							6.79599	5.15795
AT1G21120		4.72204	4.98055	3.56194		5.96941	5.14334			6.03445	5.38791
AT1G21120		4.72204	4.98055	3.56194		5.96941	5.14334			6.03445	5.38791
AT1G21130		1.67191	1.91419	1.90147		2.38587	2.17452			3.16722	2.54139	1.98466
AT1G21100			1.8777	2.17477		3.02252	2.87277			3.44397	2.91744	2.7201
AT1G14540		8.51511	8.19503	6.30726		9.66179	10.8593			7.74269	10.0481
AT1G14360								1.56478
AT1G71697		2.05757	3.58266	2.18311		3.25999	4.02974	2.31079		2.50392	3.79795	2.24085
AT1G14370		2.17035	2.79394	2.07867		2.59557	3.37402	2.24266		2.7897	3.51477	2.23272
AT1G50010
AT1G27730	3.55046	4.74214	4.99824	4.02142		5.40509	5.62123			4.1	3.12273	2.43432
AT1G18390		2.19941	3.21932	3.15957		3.44978	4.4494	3.1845		2.38627	3.59633	3.0371
AT1G18380
AT1G15520		3.73433	5.01194	8.26243		6.09616	10.193	5.16036			7.05711	4.85037
AT1G76260							1.43293	1.46312
AT1G16090				1.69466		2.04494	2.09776	2.66034			1.42034	2.12799
AT1G80840		4.82102	4.62213	6.33178		6.73529	7.36962			4.78372	4.98278
AT1G80820			5.3197			8.75302	8.70683
AT1G80920				1.67935	2.26865
AT1G22410		1.67417	3.27992	2.0158		3.39255	5.37836	2.33885			3.14861	1.97686
AT1G22400		3.24623	5.28938	4.94125		4.64038	6.88553	4.23661		3.16038	5.60097	3.99282
AT1G64470
AT1G64610		1.61433	2.34698	2.66281		2.54629	3.32379	3.39886		1.981	2.55172	2.84275
AT1G35580							1.08432	1.46586
AT1G59590		3.25441	4.23805	3.12277		4.02359	4.76811	2.72713		3.90736	4.34738	1.91429
AT1G56060		6.35901	8.02542	7.34901		8.00999	9.31631			7.08881	10.0441
AT1G02930			3.72858	4.96741		3.79275	5.45416	3.29174			4.1297	3.68563
AT1G74710		3.46336	5.31938	3.55196		5.58219	5.744	2.95433		3.01448	5.02387	2.61584
AT1G77810		1.40285	2.59161	1.77459		2.2044	2.98027	1.94512			2.56905	1.81533
AT1G68690		3.31289	4.03633	2.76267		3.62306	4.08575	2.60529		2.58706	4.39196	2.07352
AT1G68620							4.92441	5.52166
AT1G48370				2.18432				3.61894				3.62582
AT1G70830
AT1G64170	-1.92399
AT1G72900		2.42643	2.76906	2.84983		3.10533	3.31842	2.94303		3.51374	2.96928	2.82528
AT1G72940	2.67651	1.6428	1.84866		1.52886	2.05991	1.63331			2.51925	2.31946
AT1G47710							1.53875	1.62197				1.64262
AT1G21750				1.86866			1.79875	2.50881				1.96359
AT1G17170			4.07833	7.21845			8.50909	5.63883			4.04993	4.70101
AT1G15430		1.8737	3.59901	2.71616		3.15455	4.40844	3.1576		2.296	3.60218	2.99361
AT1G06620							3.51034	4.0893				3.16198
AT1G62763
AT1G14250							-2.43797			-2.73247	-3.09274
AT1G76040		2.31963	3.42018	2.94306		3.66119	3.93218	2.61266		2.21797	4.08603	2.26509
AT1G62790				1.41282		1.15865	1.85291	1.56063				1.04885
AT1G16420		4.50718	6.16059	5.60679		8.35477	9.0132			6.82398	8.05711
AT1G10700			1.29137	1.7358			2.21993	3.12551				1.75161
AT1G13210		2.06965	2.65236	2.3052		3.14763	3.61791	2.11308		2.80125	3.46756	2.56016
AT1G20840
AT1G14730
AT1G14780			3.58504			2.44745	3.97489				3.53907
AT1G59870		1.50952	2.55935	1.77396		2.2205	2.93453			2.48831	3.06373	2.1253
AT1G59860			4.39451			5.15057	4.91459	3.43759			3.96979
AT1G65690			3.24249	3.96174		3.14844	4.70564	4.43705			3.22973
AT1G79450				3.83844			4.76918	6.10161				4.29385
AT1G75780
AT1G78460												1.33552
AT1G78600				3.18692		1.13442	2.153	4.86874				3.59897
AT1G54010										-4.26713		4.00008
AT1G54020
AT1G05575		2.93881	3.21911	2.88836		4.32849	4.96302	3.62122		4.13571	3.33952	2.33379
AT1G30720		3.80516	5.14919	3.59184		4.52308	5.63652			2.73955	3.94693
AT1G30620		2.59685	3.94906	3.75985		4.03691	5.17535	3.61939		2.76036	4.41271	3.10088
AT2G40140		2.97527	3.83487	3.26129		4.10658	4.29743	2.72269		3.73595	4.08536	2.3917
AT2G28710								1.90297
AT2G22250							1.6122	1.92136
AT2G28630
AT2G31800			1.52262	1.41441		1.25828	2.06554	2.12287			1.81352	2.27579
AT2G21620			1.20648	2.86135			3.38313	4.71788				3.52316
AT2G15390		3.44483	4.47727	4.76705		4.24614	5.05778	2.78238		4.51802	5.62792	2.50647
AT2G46400		4.3186	5.29894	3.57342		6.97325	6.24066			5.06305	6.36812	3.08038
AT2G24600		3.75346	4.20817		2.32093	4.42458	4.08775			4.78078	4.67505
AT2G04400				2.47724		1.47398	3.06186	3.81657				3.04803
AT2G04450												2.92485
AT2G36490							-1.13341	-2.68564				-1.31913
AT2G36580		1.76195	3.06728	1.86721		2.87552	3.69435	2.44309		2.30881	3.82852	1.8526
AT2G36220		2.34015	2.64088	2.57358		3.45657	3.3704	2.69929		2.9933	3.13703	2.44618
AT2G35930		2.70712	3.05642	2.95471		5.2162	4.7103			3.2492	3.13387
AT2G35980		5.23498	6.32498	8.19441		7.05127	9.64396	5.4035			8.06752
AT2G22500		3.78488	4.42482	2.78618		4.77894	4.74681			4.21277	4.91189
AT2G03760			4.70522	5.1797		2.77691	6.8419	4.09199			4.41168	3.99306
AT2G22480			1.3552	1.77005		1.61402	2.02082	1.99775			1.41353	1.81927
AT2G13790		1.6784	2.89096	2.10662		2.65585	3.14633			2.1616	3.48894	1.85447
AT1G67520				2.77512		2.25126	2.57034	2.71184
AT1G09210
AT1G78860		2.76937	4.3436	3.25877		4.992	4.81303			4.32919	5.29439
AT1G03370			1.92317	1.26602		1.82215	2.32191	1.95905		1.54282	2.31117	1.85547
AT2G25110								1.59342
AT1G61800		4.2854	5.59138	7.49499		8.31253	10.0461	5.31665			7.13415	4.73306
AT1G10340		3.63126	4.92969			5.05455	5.15483			3.58142	5.17711
AT1G10410			2.00781	2.53623		1.56975	2.88103	3.38628			1.95748	2.73144
AT1G10140			2.32561	4.75153		2.53606	5.02203	5.01826				4.2019
AT1G10070				3.89445				4.68427
AT2G17720			1.67092	1.96245		1.24013	2.31065	2.9503		1.10335	2.05412	2.38936
AT2G17740							4.22073				2.65313
AT1G08930		2.25391	2.67088			2.67103	2.73456			3.62845	3.66983
AT1G08940		1.96858	3.27664	3.81305		3.0577	5.30128	4.11163		2.15823	3.98164	3.70299
AT1G09970		1.38367	2.2775	2.62223		2.24103	2.87035	1.93754		2.25532	2.57517	2.29643
AT1G62300			3.53974	3.29881		2.94144	4.59117	3.74197			3.25539	2.79645
AT1G61370			2.06593	3.55462		1.64272	3.16278	4.50331			1.78395	3.27134
AT1G61360			2.82897	3.26786		2.01528	3.78232	3.26737		1.61964	2.92875	2.84732
AT1G61420			1.83643	1.24645		1.36209	2.55423				1.93205	1.76758
AT1G61380		1.32891	2.13124	1.47146		1.79609	2.19386			1.5763	1.92715
AT1G22900
AT1G22890			1.97291	3.33218		1.79586	2.71798	4.2875			1.99333	3.12717
AT1G03740		1.52426	2.10796	2.37464		2.33356	3.43281	2.56167		2.20474	2.67181	2.73696
AT1G24140		3.50739	4.44749	3.32681		3.53072	4.37625			4.09119	4.74164
AT1G24150		3.08361	4.31305	2.97856		3.81397	4.92597	1.8755		3.1899	4.80901
AT1G61250			2.44935	2.41748		1.78508	3.01628	2.91143			2.64438	2.82836
AT1G23090					1.33486
AT1G60730			2.28645	4.41035			4.73633	4.86851			2.96491	3.8856
AT1G76930							2.98387			-3.42149
AT1G61560		2.82883	4.17758	3.9933		4.42953	6.02552	3.08402			4.29414	3.01152
AT1G52140
AT1G52040							-3.8964				-3.29243
AT1G03850				4.89491			5.81039	6.22637				5.36868
AT1G55450		2.41918	3.12856	2.41048		3.07029	3.50208			3.40925	3.36375
AT1G05010			2.0205	2.01251		1.432	2.30095	1.67014			1.79399	2.77072
AT2G02010		5.5842	6.32854	6.30613		7.06479	9.23537			5.13611	9.19772
AT2G43000				6.50106			5.42321	5.86231			4.56504	6.01432
AT2G06510							1.14964	1.351				1.41452
AT2G20900			1.70717	1.85016		1.90288	2.9359	2.99344		1.71363	2.50973	2.44529
AT2G20960		1.43423	2.0204	1.21139		2.04888	2.27255			1.70217	1.99151	1.08691
AT2G46620		1.16895	1.79488	2.37822		1.75224	2.04258	2.82241				2.91635
AT2G15480		2.83228	4.74436	5.86632		4.34095	7.51918	4.76514		3.04162	5.72327	4.02974
AT2G06050						1.68672	2.9849	3.29164				3.75675
AT2G28210				5.33566		5.94584	6.96497	5.5661				4.68414
AT2G20145
AT2G27310		1.69342	2.33856	3.1838		3.07245	4.11632	3.85027			2.08362	3.24273
AT2G13810			5.60981				6.28536					5.49147
AT2G25470			2.36263
AT2G32210		5.41691	6.69809	6.04644		6.28564	7.86672	4.24042		5.86928	7.62028	3.85255
AT2G32190		4.8521	6.33072	6.35045		6.27234	7.92166	4.56724		5.22591	8.20482	3.5613
AT2G32240			3.03424	2.3157		2.31573	3.76734	2.2201		2.38846	3.57649	2.14368
AT2G03540
AT2G03530								-1.31125		1.20003
AT2G32140		4.93241	5.98111	5.4028		5.82961	7.18798	4.1217		5.68368	7.05069	3.89538
AT2G32030		5.42262	6.2832	5.36237		6.72228	8.29426			6.0602	6.3956
AT2G31990			1.38388	1.3271		2.18613	1.83944	1.56388			1.27649
AT2G07370
AT2G15040
AT2G37480
AT2G24180				1.6949			1.03247	3.22025				2.24352
AT2G37430		6.67432	8.45686	5.73294		9.59488	8.96606			7.00866	7.71856
AT2G18690		4.36289	5.65272	6.22881		5.50087	6.66253	3.72555		4.25195	6.18334	3.78971
AT2G40740		4.26533	6.53187	3.69671		4.25258	5.86432			3.91495	5.84716	3.2919
AT2G18660				5.09977				3.21889				4.31561
AT2G18680		3.80554	5.52211	5.59385		4.98869	6.21767	4.66621		3.26646	5.29394	4.43589
AT2G37940		2.74239	3.76365	3.59639		4.055	4.94808	3.05188		3.47613	4.55072	3.07683
AT2G28080			1.22253			1.54456	1.05192			1.46131	2.20837
AT2G38860			1.77112	3.23527		2.49861	3.49142	4.30867			2.02184	3.13097
AT2G02370			1.93394	2.34982		1.9402	2.70729	2.86398			2.07521	2.62588
AT2G02410				-1.59562			-1.04225	-2.10531				-1.01443
AT2G28760					1.2682	2.18078	1.64196	2.24703
AT2G28840
AT2G02220		1.79783	3.10766	2.29491		2.3686	3.16088	2.03734		2.19318	2.91515	1.92894
AT2G02340		6.78023		7.00212		8.45574	10.3133	5.32693			7.06244	4.99458
AT2G02350			1.5489	1.79126		1.19801	1.57614	2.37027			1.41162	1.90253
AT2G02360			1.0032	1.14591			1.20953	1.60996				1.23026
AT2G29460				5.80058			7.93233	5.15722
AT2G29470							10.0547
AT2G29410				2.4369			2.05935	3.50395				3.43602
AT2G32380							1.19448
AT2G32250			1.92092	1.42666		1.7413	2.90217	1.83173		1.53547	2.21221	1.54427
AT2G41380			4.24394	4.7679		4.26935	6.78899	4.39439			4.59543	3.17758
AT2G43160							1.23167	1.85546				1.51795
AT2G06925								-2.23379				1.3584
AT2G16900			3.01663	3.14452		2.71572	4.33701	4.44166		1.60778	3.51309	3.41437
AT2G23830			5.54662	7.38221			5.96657	5.90798				5.39802
AT2G46140			1.79388			1.835	3.20079	3.49004
AT2G29720		1.90222	2.96959	3.09357		3.15082	4.30003	3.50591		2.54788	3.08214	3.01658
AT2G25735		3.22287	3.94662	2.8744		4.42713	4.68385	2.33149		4.50285	4.0838	2.3138
AT2G25850							1.1479	1.35048				1.25205
AT2G02930				3.96859			3.27954	3.474				3.5919
AT2G47000			5.04187	7.84761			8.40124	4.81002			6.13174	4.44352
AT2G47130			3.00148	2.67119		2.60574	3.43058				2.82381	2.80933
AT2G29100			4.42183	3.64724		3.95749	6.06695				3.60151
AT2G22860			2.20078	2.78197		3.27366	3.83262	3.44317			2.24583	3.42451
AT2G22880
AT2G29990			2.30303	3.09832		1.87436	3.042	3.41926			2.49869	3.24945
AT2G26150			3.60859				3.81268					3.93734
AT2G44790							6.61824	5.57387				5.50534
AT2G18950								1.52377
AT2G39480						1.21165	1.61071	1.30318			1.28077	1.29589
AT2G39400		1.8998	2.84386	2.38185		2.10258	3.46085	2.26406		1.55703	2.68347	1.98193
AT2G39210				2.70114			2.04534
AT2G34500			5.60234	7.69578			8.61803				6.85121
AT2G38470		4.45103	5.26197	4.85184	2.43948	4.90357	6.22927	2.79953		4.9244	5.8871	2.48219
AT2G41160							1.15069	2.23056			1.03561	1.75344
AT2G41100		3.648	4.75377	3.84889	2.26504	4.29026	5.04666	2.54321		4.89726	4.98339	2.49918
AT2G38290		1.75581	3.70083	3.24349		2.63042	4.22718	2.90475		2.74292	4.27399	3.07225
AT2G30870						1.05618	1.29313			1.20962	1.76822	1.68166
AT2G30990			1.5497	2.11981		1.74346	2.64904	3.08916		1.64457	2.22729	2.73075
AT2G44040
AT2G30250		1.89718	3.20194	2.80043		2.01618	3.51251	2.61958		2.04987	4.04702	2.72703
AT2G22970			-1.3363			-1.22436	-2.54968	-3.41791		-1.17747	-1.53496	-1.37358
AT2G23770	-1.67862			1.22361		1.42908	1.93153	1.18707		1.5848	1.85679	1.39714
AT2G30070							-1.08054
AT2G39920				-2.21517		-1.44492	-2.22643				-1.63513
AT2G44370			5.00458			5.22986	4.30991
AT2G19190
AT2G33710		3.04537	4.0899	4.77945		3.76241	6.33198	4.08333			4.90414	4.04923
AT2G02810							1.66303	2.34368
AT2G30750			5.24618	6.20963		5.47315	9.25922	3.94336			6.2101
AT2G30770				7.28714				6.80331				6.15278
AT2G32920								1.08307
AT2G39650		3.80341	4.30763	2.63896		4.51897	4.69013	2.77732		4.10455	4.8781	2.43303
AT2G39660		2.182	3.12808	1.93817		2.86025	3.82655	2.65961		2.35732	3.20201	2.19016

## Sheet: salt stress (150 mM)
Supplementary Data 7. Overview of co-regulated genes after 150 mM salt stress (Ding et al. (2014)). Fold change is given for all experimental conditions; only significant DEGs (p ≤ 0.05) are shown.
ATG	WT				ahk2 ahk3				cca1 lhy
	0 h	4 h	6 h	12 h	0 h	4 h	6 h	12 h	0 h	4 h	6 h	12 h
AT2G20520
AT2G39040
AT2G21220					3.24505
AT3G01730
AT5G19800
AT1G24577				-1.26363			-2.11387	-4.11822
AT1G26360
AT2G45040
AT2G34330
AT3G60890
AT3G60280
AT5G39860								-6.67405
AT4G19430
ATCG00790
AT5G18010					2.47931			-7.10937
AT1G63600
AT5G43250
AT1G52290								-2.42847		1.11163		-1.29969
AT3G07070
AT3G11110		-1.48042	-1.89913	-1.63129		-2.40238	-4.45854	-6.47413			-2.39633	-3.75143
AT1G29430							-3.28649	-6.43184				-3.35003
AT5G66520
AT1G04660
AT1G02350
AT3G18450
AT5G35190
AT3G46940						1.05205
AT5G24313
AT3G50560								-3.48644				-2.5661
AT2G42800
AT1G11785
AT4G37682
AT4G13554
AT5G49080
AT1G64690							-2.1146	-3.69593
AT1G73190
AT3G48260
AT1G14960
AT1G65310						4.90626				7.08503
AT3G54940
AT3G04290
AT1G13420
AT4G38850							-2.88162	-5.4631				-1.90431
AT5G01015				-3.00057			-4.06733	-7.12485				-3.67649
AT1G22150
AT5G03120							-2.41818	-4.84541				-3.9863
AT1G75750
AT5G57540
AT2G18328			-1.25691	-1.30603		-1.0858	-2.42325	-4.7609				-1.26273
AT3G22235					-2.64328
AT4G19220
AT1G63450								5.60505				4.82127
AT2G23130							-2.19274	-5.80587				-4.67532
AT4G28780				-2.37367			-3.14728	-7.08542				-4.03536
AT3G45080
AT3G22886
AT3G22231		-3.13446					-3.77337				-2.99602
AT1G54970
AT5G57530
AT1G54940
AT5G46960
AT3G53040
AT5G04950	1.61895							-1.94968	1.81703			-1.84201
AT3G12240
AT1G50055				-1.52189		-1.43823	-2.33087	-1.50183
AT4G29030
AT4G18970								-4.66652
AT1G74670							-2.38484	-5.22755
AT1G63150			-1.54528	-1.21761		-1.17983	-2.39143	-3.00708			-1.56702	-1.57665
AT1G04520				-2.0424				-4.65671				-3.17682
AT4G16980				-2.01186				-4.66379				-3.37581
AT1G06360
AT2G06850								-3.67408
AT4G09990
AT1G61930
AT5G04960
AT4G13390
AT1G03870							-2.06673	-3.7228				-3.80866
AT4G01460						-2.07305	-3.93343	-6.26975			-1.97214	-2.60985
AT2G10940								-5.76225				-3.06621
AT1G55370				-1.56118			-1.90555	-3.68217				-2.0825
AT1G72600
AT5G66590							-1.97096	-4.24096
AT2G01760							-2.59148	-3.58487			-1.7711	-2.71833
AT2G41650								1.22131
AT2G45180							-2.4567	-5.40437				-2.11328
AT1G48130
AT2G42380								-5.95071				-3.65944
AT5G45670
AT5G44680							-3.86874	-5.55377				-2.79209
AT1G49860
AT4G34760							-3.14304	-5.59072				-2.01546
AT4G22666
AT5G65410			-1.46637	-1.55392		-1.64761	-2.51588	-2.01376			-1.28167	-1.87218
AT2G28780
AT4G36570	-3.31414		-2.27337	-2.88923	-3.19293	-2.83419	-6.1556	-6.1818
AT4G29310							-1.65487					-1.639
AT3G08660							-2.09401	-2.5788
AT1G19150				-2.33002		-1.39476	-2.95334	-5.96349				-2.77369
AT1G62190
AT5G42600
AT1G66940								-4.07314		1.98467		-2.20132
AT3G49960
AT5G18050								-6.35852
AT2G41940							-3.05784	-4.98451			-1.9723	-2.70944
AT3G62680
AT2G05300
AT3G26320				-2.10199		-2.25018	-2.81324	-5.22552			-1.88305	-2.61071
AT4G38840				-1.6845			-3.44413	-5.82506				-3.29867
AT5G51550				-2.10804			-2.29166	-5.52166				-3.69867
AT3G29030				-2.28391			-1.92342	-5.45467				-3.41815
AT4G00950							-2.92498	-5.47652				-3.12071
AT4G25790
AT5G02190					-1.61629		-2.56694			-2.43105	-2.99279
AT5G06670			-1.04984	-1.37311			-1.70687	-4.10711				-2.12789
AT5G57785							-3.43731
AT1G50110										2.46332
AT3G21330			3.50584
AT2G18980
AT4G17810				-1.51939		-1.44478	-2.40744	-5.57532			-1.46242	-2.06619
AT4G40090
AT4G18760							-1.61738	-2.87301				-2.46403
AT2G42170								-4.44164
AT4G00680
AT4G12320			-2.77011	-3.66814		-2.84592	-4.96605	-7.28463		-2.71832	-2.75959	-2.6502
AT2G21650				-2.83663				-3.21226
AT4G34790							-2.92628	-4.92813
AT1G64780				-2.09042		-1.99967	-1.82419	-2.33365		-2.54835	-2.23162	-3.55979
AT4G25220
AT2G46880
AT3G05600
AT5G18030								-8.45323				-2.78448
AT4G34750							-1.48211	-1.73721
AT1G34510
AT1G29660				-2.14819			-2.62454	-5.71102				-3.6343
AT4G23400							-2.1181	-4.10981				-2.01718
AT5G35480				-1.41863		-1.36842	-2.69458	-6.6573			-1.38934	-2.74511
AT3G54770
AT4G12510
AT5G42510
AT1G64500	2.07909			-1.47888	1.40737		-1.52134	-4.79239	1.50303			-2.86434
AT3G23805				-1.56074			-2.4833	-5.40918				-2.85438
AT5G23940
AT1G01750
AT5G27220
AT2G46860
AT5G67400
AT5G07475
AT5G46690						-2.09441	-3.60066	-7.69968			-2.13713	-3.72246
AT1G18650						-1.33075	-2.5109	-4.801				-2.51231
AT5G10150				-1.34191		-1.50395	-1.85218	-3.18815			-1.15959	-2.69597
AT3G62060				-1.73322				-3.07101				-2.04623
AT2G25810
AT1G22330							-1.91649	-3.97823				-2.06807
AT4G17180				-1.10992			-1.85936	-3.08172			-1.37694	-2.00177
AT1G11545								-3.71096
AT5G38420			-1.43648	-2.33868			-3.03602	-5.61359				-2.58249
AT5G66690
AT1G76100							-2.47617	-4.85134			-1.43567	-2.25503
AT2G42840
AT5G21930			-1.31174	-1.6318		-1.23624	-2.51014	-4.72092				-2.5457
AT5G65730				-2.59465			-3.80792	-6.1498				-4.70113
AT1G19960						-2.35778	-3.96156	-2.38036			-2.9741
AT5G23990
AT2G31730			1.15599			1.10836		-2.2287	1.23595	1.94583	1.50614
AT3G25717							-1.94545	-1.63702			-1.73529
AT5G44120
AT1G22740							-1.95837	-3.03303
AT2G14890								-2.6708				-1.70703
AT2G19970
AT4G38860							-3.4354	-6.5422				-2.82399
AT1G11700				-1.40327		-1.46946	-2.36556	-4.42401				-3.13441
AT5G23190
AT1G67265
AT3G06880				-2.59461			-3.69077	-5.81138				-2.57742
AT1G54820						-2.45945	-3.91082	-7.38665			-1.84073	-2.27719
AT4G16563
AT4G19420									1.84445
AT5G06930							-2.40986	-2.47497
AT3G43960							-1.91043	-4.1404
AT4G16265
AT2G17230								-3.84799				-2.63634
AT1G63260								-3.8984				-2.77533
AT5G23750							-1.88954	-3.23592				-1.76061
AT3G53190				-1.92687			-1.69917	-4.53763				-2.49422
AT3G13560								-2.9861				-1.62973
AT2G32100						-2.16538	-4.04565	-3.72423			-2.30324	-2.75934
AT4G23820							-1.76362	-4.18417				-1.75373
AT2G30010				-1.29219				-1.29968		1.74345
AT1G48930
AT2G24980
AT4G20940							-2.04594	-4.91863				-2.84891
AT2G47930							-2.51323	-5.2387				-2.63026
AT5G15310			-1.75231	-2.02066		-2.4226	-4.02052	-6.36477			-2.2969	-3.17896
AT3G10520				-1.28938				-2.02546				-1.17689
AT3G23730								-3.47418
AT4G03210								-3.48531
AT5G49270
AT1G29465								-2.11886				-1.28634
AT4G26010
AT1G78260									2.15216	2.01709
AT1G78020			-1.57224	-2.43657		-1.65003	-2.51294	-4.63635		-1.14233	-1.91133	-2.71509
AT5G01240			-1.02207	-1.22446		-1.22213	-2.14752	-3.70464				-1.67884
AT4G20390								3.08871				3.05463
AT1G27460				-1.15382				-3.54655				-1.82395
AT3G63160				-2.6956			-1.58699	-3.08629			-1.27338	-2.60895
AT1G75780
AT5G57550	-4.9229							-5.13096
AT2G18300							-2.85822	-4.75491				-2.61985
AT2G20724
AT4G12520
AT5G40730				2.17076				3.54199				2.79798
AT5G44020				-1.60072			-2.51001	-4.89449				-2.86637
AT5G06640
AT3G19850							-2.26426	-4.48788			-1.66018	-2.4789
AT5G23060				-1.58547			-1.94234	-6.0704				-2.68393
AT1G60000				-1.94297		-1.41566	-2.74275	-4.2616				-2.80648
AT3G18050			-1.4726			-2.1104	-3.1723	-5.81807			-2.33688	-2.3879
AT4G25050								-3.13868		1.95017	2.08601	-1.43709
AT2G36970				-1.21948				-1.77654	1.85119			-1.23558
AT4G34090				-1.71904			-1.45732	-2.94366				-1.5806
AT2G27810				-1.4612			-1.5631	-4.077				-2.30095
AT4G01390
AT5G19190	1.79076				1.81537			-4.53381		2.39336		-2.61684
AT1G75240							-2.04811	-3.19373			-1.80215	-2.50327
AT1G07090
AT3G52720	1.82836							-5.40193	1.86422			-3.71777
AT4G26220
AT4G22505
AT2G48130
AT5G26260
AT3G07010							-2.00322	-3.18308
AT4G02270
AT2G47540
AT5G44550
AT1G14280							-2.17485	-4.33333				-2.93637
AT4G29020								-6.35417
AT5G48490
AT4G02630			-1.38946	-1.79891		-1.06494	-2.85207	-5.32429			-1.9056	-3.58255
AT5G20410								1.69098
AT3G50750					1.04909	-1.12364	-2.02291	-3.14772			-1.05667	-1.51398
AT5G65390								-4.39872
AT5G04530							-4.19147	-8.48223
AT2G36050							-2.99777	-6.07743			-3.08102
AT3G16570				-1.04901			-1.67379	-3.62617			-1.16332	-1.98665
AT1G49380				-2.02403			-2.18173	-5.32641				-2.21905
AT1G55330
AT1G11350				-1.19828			-1.64376	-2.97019				-1.56331
AT1G05250
AT5G42100							-2.49381	-4.74505				-3.16887
AT1G05240
AT2G40610							-3.77291	-6.02995
AT3G20015			-1.22657	-1.3432	-1.03117	-1.30016	-2.8924	-3.93025
AT2G42300							-1.83896	-2.50533			-1.16182	-1.66924
AT2G13610							-1.58172	-2.34189
AT1G22630				-1.88906			-2.30024	-5.38678				-2.84617
AT1G77630		-1.45658	-1.77153	-1.96266		-1.16337	-1.8258	-3.05494				-2.21022
AT2G03350				-1.0863				-3.50691				-2.26306
AT1G51940							-1.86825	-4.46427			-1.64037	-1.47315
AT3G09035			-1.18158	-1.21554			-2.84991	-4.30034			-1.46725	-2.06609
AT1G75690				-1.36175			-1.04533	-3.20276				-1.67627
AT3G14210							-2.11505	-5.70086				-2.43466
AT2G05790						-1.19919	-2.22894	-5.16753				-3.04165
AT3G20930				-1.05863			-1.21196	-3.4205				-1.71235
AT2G11810							2.68147	5.13249	2.20049
AT3G18890				-1.41383				-3.00024				-1.70537
AT4G12730
AT2G45470			-1.67669	-2.32807		-1.47984	-3.03699	-4.91612			-1.4453	-2.87478
AT3G58550
AT1G15980				-2.21459			-2.30049	-6.26549				-2.66569
AT2G14900
AT5G05500
AT3G27690			2.52417	2.1564	2.57715			-3.07186	2.60353	3.74091	2.40124	-2.23012
AT5G64770							-2.43139	-1.30305				-1.2991
AT4G38690							-1.95849	-2.95745				-2.28456
AT4G37925				-2.45511		-1.92147	-3.63074	-7.27148				-3.72595
AT5G67370			-1.3794	-1.62262		-1.42582	-2.6646	-5.32473				-2.98297
AT5G51545				-1.57932			-1.25954	-3.75138				-2.11276
AT3G59400					1.53735							-2.17078
AT4G34160							-1.47008	-2.74829
AT3G28040						-1.63498	-3.17578	-5.72051			-1.55181	-2.66369
AT2G47440
AT1G20090							-1.1222	-1.44827				-1.63965
AT2G42040							-1.70019	-2.49731
AT3G49110				5.38532		5.05063	6.56828					5.61105
AT5G53880				-1.96503			-1.71743	-4.13366				-2.96981
AT1G20620				1.47469							-1.31086
AT1G67850			2.43084	2.40258		2.39348	3.60575	3.41325			2.42424	2.47605
AT3G01650			1.67585	3.53788			3.62156	5.00146			3.30553	3.81523
AT3G49810					1.26501			1.11792
AT5G45900				1.19057			1.60816	2.26087				1.91382
AT4G23250			1.03919			1.57683	1.12745			1.13176
AT4G23270		1.43339	2.2424	1.5916		2.32523	3.19825	2.33229		1.84907	2.76412	1.85687
AT1G64400			1.22092				1.38835				1.01792
AT3G43430						2.78809				2.45593
AT3G21700			2.99429	2.65466		2.48388	3.92846	4.13213			2.55709	2.91567
AT5G62770			1.7722	2.07089		2.56679	2.669	2.04106			2.5259	1.88622
AT5G07870
AT5G20050			1.51966			1.0798	1.68609	2.03846		1.18815	1.47386	1.33874
AT4G02330			2.30598			3.23216	2.93252	-2.65066
AT3G53960						-1.32452				-1.01796	-1.34405
AT3G48640		3.84953	5.44762	4.59217		5.75652	5.96934	3.62186		3.66664	5.69185	3.4688
AT4G16447			-1.54396	-2.01498		-1.46798	-2.52233	-5.32807		-1.32554	-1.42023	-2.71775
AT4G11300		1.38654	1.77591	1.33759	1.71818	1.3428	1.42668	1.12333		1.53777	1.54062	1.01814
AT5G27760			3.48283	3.73998		2.88536	4.83143	3.85605		1.80744	3.62412	3.4684
AT5G07322
AT1G79270
AT3G02875								2.96383		-1.39071		2.8501
AT4G22920			1.10311	1.46382			2.12768	2.15727				1.84757
AT2G29990			2.30303	3.09832		1.87436	3.042	3.41926			2.49869	3.24945
AT4G25810		5.07444	5.98045	5.34975		8.92168	9.59119	5.24164		5.16116	6.50971
AT2G39050								2.9981				1.98255
AT4G22212
AT5G22690		2.39678	3.0602	1.55634		3.45647	3.18391			3.19247	3.22317	1.85245
AT3G11420		1.66793	2.42552			2.23014	2.71965				1.57766
AT1G69760							1.24903
AT5G19340
AT2G04100								4.61414
AT4G30470	1.13383					1.14092
AT5G11070			-1.07156	-2.07596			-1.26996	-2.64124			-1.69845	-1.278
AT4G01450								-2.10301				-1.6405
AT2G30100								-1.34221				-1.37458
AT4G37770			4.37365	3.20496		4.37854	4.72778			3.03845	2.47434
AT2G39705						-1.85688	-2.10155	-1.49855			-1.9374
AT4G23180		1.55176	1.88804	1.40112		1.70079	1.62665			2.10938	2.11324
AT2G32990							-3.03673	-3.67876
AT4G29700										-2.30711	-2.80209
AT4G22780		2.4668	3.40636	2.26928		3.50697	3.51833			2.89769	3.54344	2.07227
AT5G11110								1.38104
AT2G24100	1.47811	1.30126	2.77199			2.23025	3.63007	2.19667		2.74483	3.34934	1.91393
AT1G69360										-1.06186	-1.09082
AT5G64410							-1.81979	-3.22931			-1.01284
AT1G56140		1.84887	2.91061	2.37515		2.71875	4.00175	2.58823		2.84532	3.55488	2.71461
AT3G17250								1.32231				1.11436
AT3G09270			4.15648	6.51543			5.99918	5.49957
AT2G42760												1.71715
AT5G52410							1.55677	1.79772				1.87952
AT2G02220		1.79783	3.10766	2.29491		2.3686	3.16088	2.03734		2.19318	2.91515	1.92894
AT4G34990								2.20103		-1.31149
AT1G19050				-1.98447			-1.63666	-2.45762			-1.19039	-1.45223
AT3G11340				6.54174			7.20847					7.3537
AT2G28570			2.85709			2.90712	2.38666			1.7188	2.15226
AT2G05540	-6.03051
AT1G67710								-3.19517
AT3G15300
AT1G14860							2.35161
AT2G27150							1.50264
AT5G53830						1.73838		1.22493				1.96837
AT1G06160								3.02286
AT5G49700				3.8932	2.50474		4.61698	4.72743				3.90825
AT3G25610		2.6554	3.74285	4.04423		3.8857	5.29873	3.81316		3.14353	4.61197	3.29877
AT3G56710			3.19066	4.56485		3.14668	5.78539	4.60281			4.00793	4.05273
AT3G57010
AT3G47210
AT1G63870
AT1G52410										-2.43194
AT4G28490				2.06106
AT2G35350								-3.58367
AT1G21140						3.25375	2.34984			3.08247	2.38323
AT2G16720			2.30556	2.50519		4.39164	4.39874	3.82706			2.55346
AT2G26480				6.19021			3.54674	4.09653				3.65646
AT4G37900			3.77628	3.78896		3.22701	5.02292	4.17455			4.07603	4.29794
AT3G46700
AT1G61420			1.83643	1.24645		1.36209	2.55423				1.93205	1.76758
AT4G18880		2.84233	3.99123	3.15122		3.99363	4.89292	2.38334		3.30995	5.0472	2.58816
AT2G34070				1.92245								1.49023
AT3G47780		2.75915	3.43742	4.19788		2.84571	4.09889	3.96017		2.49414	4.69754	3.05338
AT2G43820				4.80461			4.97271	5.57117				4.48903
AT3G57540
AT2G26290								5.19914
AT5G43450			2.28181	3.23848			3.91058	2.33086			2.77852	2.70767
AT1G32120			-1.56276	-2.24719		-1.91324	-3.10439	-3.18111		-1.08283	-1.82384	-2.5508
AT5G43690
AT1G72790
AT2G44010				3.68841				5.58897				4.34524
AT2G40900												-2.17111
AT1G65690			3.24249	3.96174		3.14844	4.70564	4.43705			3.22973
AT4G38620				-1.44966								-1.842
AT2G34930
AT4G34390		3.11833	4.13943	3.05471		3.84589	4.36997	2.91555		3.35523	5.05506	2.85021
AT2G28510						1.33508
AT2G38530												-3.49002
AT3G49530		2.32637	3.10546	2.20026		3.04988	3.91663	2.79432		3.00878	3.8852	2.72179
AT3G50470			2.65624			2.61843				2.54907	1.96923
AT4G03420			1.24441			1.25379	1.40444	2.01256
AT5G65920		1.27631	1.63226	1.23108		1.93966	1.94375			1.69991	1.72565	1.13522
AT4G33920		2.88084	3.48742	2.90947		3.74589	4.34457	3.40703		3.00843	4.05528	3.08667
AT4G26120		2.57652	3.70438	4.06254		3.13646	4.27892	3.50136		3.35837	5.00052	3.5051
AT1G63180								2.79544
AT3G02140						3.03055	3.8279	3.65086		2.3685	3.00745	2.84837
AT4G11000		1.94648	2.79079	2.40425		2.2174	2.39302			2.47048	2.5186
AT5G12420			2.11597				3.00387
AT1G56600
AT1G63750		2.03065	2.86915			2.43788	3.04448			2.69128	3.33221
AT4G04960		1.72858	3.15068	2.9543		3.06699	3.90116	2.9048		1.60013	3.1473	2.53345
AT1G69810								2.7417				1.78125
AT3G53180				1.26828			1.62302	1.94675				1.88597
AT4G31100
AT3G15210		1.71552	2.32118	1.78614		2.54291	3.14207	1.60723		1.95504	2.27046	1.70252
AT1G27770		2.31415	2.84244			2.37954	2.94735			3.04455	3.90987
AT1G77380				1.76235				3.82594				2.09439
AT4G21410			1.35308			2.03861	2.65031			2.15744	2.71228	1.26843
AT5G40540		2.60118	4.30403			4.11392	4.28887			4.01575	4.47496
AT5G60270			1.01652			1.1487	1.71274	1.41638		1.08941	1.46152	1.35473
AT1G29340		1.34731	2.03404			1.91989	2.30114	1.38649		1.80097	2.58241	1.55607
AT3G57530		2.91184	3.15945	1.75459		3.77874	4.20866	2.309		3.61742	3.98261	1.98277
AT3G03440			1.57591	3.39357			2.73087	4.13749			1.41541	3.91031
AT1G15210
AT3G25597			2.08815	2.28065			2.55147	3.07949			3.19368	2.90902
AT5G17860				2.77489				3.84473
AT3G48450						7.11494	8.03046
AT3G62570				2.42664			1.7167	3.29937				2.98282
AT1G23870	1.04171				2.27398				1.7647
AT3G25710							-1.36484	-2.67006
AT2G47270
AT3G48350				-2.25345			-1.93903	-2.88483
AT4G39950				1.41872				3.67056				2.37041
AT5G36220				1.11496				2.34692		-1.1432	-1.01627	1.84464
AT2G42350		4.34509	5.23115	3.59746		3.95418	4.77309			3.45906	6.39289
AT4G13510
AT2G23770	-1.67862			1.22361		1.42908	1.93153	1.18707		1.5848	1.85679	1.39714
AT5G56160							1.50073	1.53927				1.33081
AT3G14780
AT1G10480
AT2G26190		2.53237	2.71534			2.93487	2.7077			3.17985	2.81253
AT5G67450		2.9193	3.22128							2.93166
AT3G29034			3.88115	4.52512		3.36526	5.86932	5.11691			4.20605	4.47846
AT1G24440				1.35999				2.2261				1.64648
AT4G22070				6.54274				8.02376
AT5G49665							1.74285	3.4085				2.05668
AT2G29350
AT4G24110		6.599	7.31324	6.39808		7.76478	8.63457	3.66681		7.16665	8.47571
AT1G02810
AT1G77500		2.25572	3.70138	3.01176		3.69353	4.5067	3.60405		2.52554	4.09822	3.32216
AT5G24590		2.57955	3.22035			3.51143	3.68578	1.97822		3.1682	3.89503	2.48572
AT1G32940			4.17312	5.3724			6.46518	4.54007			4.65742	4.10031
AT2G42530	-1.36927	1.51806	2.13236		-2.1159	2.00142	1.966
AT2G46160			1.65705			1.42074	1.99109
AT4G36990		2.05666	3.12448	2.72574		3.73649	4.18602	3.60978			3.15788	2.22735
AT3G28930			1.92879	3.35365		2.3114	3.42415	3.97611		1.41851	2.29601	3.13734
AT5G22630			1.86979			2.32003	3.12644	1.77234				2.35738
AT3G57450		3.57411	4.46568	3.52646		5.26015	5.72424	2.515		4.26837	5.08895	2.54146
AT1G30620		2.59685	3.94906	3.75985		4.03691	5.17535	3.61939		2.76036	4.41271	3.10088
AT5G39050			2.73224	4.11416			4.58895	4.18806			2.67598	3.9308
AT2G47485
AT5G22270			1.44255	2.41027			2.42777	3.58833				2.69261
AT3G18400
AT5G59680			2.1935			3.28044	5.01536	2.97047		3.43672	2.90068	2.07742
AT5G44580				-1.03126			-1.96357	-3.91559				-1.71106
AT2G27550
AT5G66070		3.37583	4.3232	3.46002		4.69673	5.45083	3.33413		3.56179	4.85909	3.16855
AT5G25110				3.59576
AT4G39190			1.67402	2.41804		1.19671	2.64373	2.19856			2.32045	3.51639
AT5G46780		1.24173	1.42619			2.012	2.25001	1.87148			2.00104	1.30754
AT2G28890			1.9178	1.73817		1.10332	1.88057	2.02124			1.9183	1.66184
AT4G39940								1.38122			-1.46517
AT2G15390		3.44483	4.47727	4.76705		4.24614	5.05778	2.78238		4.51802	5.62792	2.50647
AT3G50770
AT5G38240			1.47608				1.56603				1.39063
AT1G28010								-1.62879
AT5G57050				1.5195			1.48033	2.47452				2.28145
AT4G04990
AT2G29490				5.64625			7.71316	6.53999				4.17354
AT2G20560			1.77183	2.86389		1.80243	2.72428	4.0967			2.67934	3.77717
AT2G41380			4.24394	4.7679		4.26935	6.78899	4.39439			4.59543	3.17758
AT1G64590
AT1G75490			2.52294	2.53234			2.89806
AT5G58660
AT5G45280		2.12903	3.30791			2.9295	3.91551	1.83738		2.2957	3.39078
AT3G54020		2.10548	2.38354			2.92912	2.86629			2.46354	3.59565	2.16687
AT3G03990			-1.04373			-1.68736	-1.84502	-1.34544		-1.45087	-1.86424
AT1G78860		2.76937	4.3436	3.25877		4.992	4.81303			4.32919	5.29439
AT1G03730		2.00646	2.60456	1.96922		3.14326	3.74349	2.15826		2.24131	3.24734	1.78663
AT5G17850			1.48981			1.57056	1.70248	1.88774		1.49278	1.94844	2.47549
AT1G19550
AT5G05140		1.17722	1.55213	1.24732		2.10812	2.35024	2.1622			1.70489	1.74172
AT4G05100
AT1G48320			2.92258				2.57282
AT1G59910		2.47087	3.07845	1.9377		3.68295	4.15724	2.60478		2.65947	4.03391	2.34677
AT4G23200		3.84962	5.72743	3.23114		4.80908	5.52236			4.82604	7.71453
AT4G15630			-1.3241	-2.39266		-1.641	-2.5594	-3.49485				-2.52643
AT5G59550		2.799	3.76548	3.22537		4.12289	4.96089	2.79818		3.09663	3.77866	3.06225
AT2G36630			1.3066	1.57155			2.0216	1.74495			1.68326	2.34785
AT2G35000			3.52693	4.5486		2.73489	4.16848	3.2053			3.668
AT2G46750			6.77247	7.1169			5.99548	7.28003				6.97648
AT5G06870							-1.73882			-2.2296	-2.67387
AT1G72450				1.20979		1.55647	2.79659	2.96016				2.02347
AT3G14770	1.18622				1.15729
AT2G40095		2.74884	3.26146	4.06461		3.78186	4.66527	3.35097		3.04401	4.03501	2.8749
AT5G54585					1.96823			-4.99312
AT5G44070		1.88131	2.86235	1.47198		3.08562	3.4722			2.94921	3.40881
AT1G04360
AT2G37590
AT5G18860			-1.25634				-1.4739	-2.17506			-1.56603
AT5G48410				3.71216			5.90006	5.05196
AT2G31865		2.12689	3.71682	3.17214		2.70437	3.95344	3.30849		2.18848	3.7468	3.20815
AT4G37340
AT3G47090		1.96453	2.34467	2.28665		2.58897	3.35321	2.21407		2.56884	2.86233	2.31657
AT1G33610		1.46102	1.82349			2.10318				1.67136	1.65139
AT3G06500			2.33608	2.34905			3.4932	3.40722			2.96316	3.4743
AT3G17770												1.17279
AT3G55700							3.11507	4.07235
AT4G02410		1.07516	1.06621		1.0303	1.2507				1.31933	1.27839	1.08224
AT2G25450								2.07161		-2.23272	-1.9961	1.3527
AT5G59480			1.23703			1.00561	2.41824	1.76378			1.09302
AT5G03890				5.01802				4.95332
AT2G34500			5.60234	7.69578			8.61803				6.85121
AT2G20142		3.67331	4.39786	3.12611		4.45666	4.59304			4.62945	5.38358
AT1G24070										-3.49728
AT2G46270							2.1887				2.0775
AT3G62690								-1.89565
AT3G61490							-1.76287			-2.26954
AT4G25390		3.18732	4.03372	3.76375		3.09553	3.77957	3.99		3.93397	4.30449	3.31066
AT1G74010						4.03178	5.73529	4.52337
AT4G30450							-2.08847			-1.80518
AT2G35730				6.48037			6.93968	6.81287				5.66819
AT3G52310								2.2325			-1.80235
AT5G65990							-1.47668				-1.07451	-1.03476
AT3G44320								1.92358				1.36767
AT4G14930					1.0621			-1.32509
AT3G17860								1.42117			-1.2345	1.00119
AT5G03700
AT1G54890
AT5G65790
AT1G12320				1.92082			1.01341	3.04544				2.23297
AT4G27560							1.43174	1.54		-1.13125		1.55639
AT3G12720
AT1G78410		3.2671	3.72501	4.46307		3.16731	4.63686			4.50428	4.46869	3.09573
AT2G30250		1.89718	3.20194	2.80043		2.01618	3.51251	2.61958		2.04987	4.04702	2.72703
AT4G05020			3.49218	3.90162		2.56342	4.72144	3.47755			3.92749	3.60008
AT1G68360
AT2G24550	2.00657	1.63032	1.87619		3.02162	2.0028	2.11093	1.28637	1.26754
AT2G36950				1.13851			2.31219	3.23197			1.11595	1.75296
AT3G51090							1.30837	2.63023				1.38081
AT3G25900		3.14931	4.45184	2.48261		5.45573	6.46594	2.59432		3.44836	4.78492
AT3G15115							-1.89749	-2.54649				-2.07712
AT1G49780					1.39069
AT5G55120											-1.41596
AT2G37770
AT5G24780										-6.17155
AT3G57020			1.56851				2.5999	1.99658		1.45369	1.54102
AT1G04180
AT4G17230			2.05946	1.54912		2.04793	2.56052	2.04913		2.03247	2.61717	2.50773
AT1G78120
AT4G29920								-3.12684
AT1G53880
AT1G53900
AT5G48530		1.07555	1.53176			1.49384	1.55872			2.04138	1.63179
AT5G12930		2.81019	4.78292	5.35086		4.90606	6.61982	4.28296		3.62087	5.8303	3.7829
AT2G22330			-1.97944				-1.32936				-1.61238
AT4G20320			2.56263
AT1G09940		1.7275	2.78699	1.80828		2.86172	4.04317	3.08008		2.58462	3.59155	2.83315
AT5G13190		3.45841	4.69941	3.93504		4.46721	5.56128	3.84363		3.54743	5.32501	3.04881
AT4G19680
AT3G15540			1.84705	1.65271		3.13268	1.76755			1.93269	1.62958
AT4G08170							1.53225	1.25266				1.51978
AT1G04310			1.3268	1.41289
AT5G17000		1.32314	2.47303	1.38178		2.3926	4.25167	2.82568		1.37354	2.79403	1.85873
AT3G21230						3.09028	4.3437	2.93653				2.79534
AT1G29160				-2.16277			-2.45357	-2.30334
AT2G44080		2.67779	3.41312	4.4033		3.6873	4.94871	3.72492		2.64796	3.49088	2.85823
AT4G13180			2.36229	1.88975		2.03929	3.64876	2.95992			1.74033	1.81778
AT3G14590			2.47047			2.32544	2.45297	2.18436			2.18371	1.88155
AT3G04320
AT1G73590							-2.1052	-2.78757				-2.97855
AT2G18550
AT4G21570			2.04591			1.61608	2.49723	1.94297			2.38184	1.87087
AT4G27652		2.48358	3.06304			4.1793	4.78364	2.40404		2.17136	2.23931	2.53627
AT1G42990		2.93568	4.20514	3.06752		4.00974	4.86135	2.81762		3.17276	4.66464	3.02829
AT1G33030			4.35883	6.00082		4.75407	6.45613	5.46145			4.31104	4.51615
AT5G07460
AT2G23450			1.47212	1.34774			1.63597	2.21165			1.21599	2.00537
AT1G70500							2.19179	2.1279
AT1G64610		1.61433	2.34698	2.66281		2.54629	3.32379	3.39886		1.981	2.55172	2.84275
AT5G57910				1.94136			1.91164	3.06011				2.11559
AT3G55740
AT1G23560
AT2G44940						-1.58079	-2.32411	-3.00654
AT4G23230			1.80396
AT3G12145
AT1G53170
AT4G23170
AT4G37380								1.04956				1.06003
AT5G45000			2.502	3.49998		2.68902	3.9043	2.88235			2.85635	3.11455
AT3G02150			1.47835			1.23284	2.37673	1.7022			1.47405	1.41866
AT3G05640
AT3G28270						-2.81307	-6.864	-6.00569				-5.49145
AT2G29500								4.68838				3.07228
AT3G48100			1.88924			3.66814	2.30864			1.85824	2.24025
AT3G16350
AT2G19570
AT5G37260	1.37954			-4.59655		-1.4852	-1.81578	-2.56267			-1.55183	-1.19445
AT3G21670						-1.99621	-2.42536	-5.2026				-1.94699
AT4G21380			2.08959	2.83014		1.72451	3.95214	2.73563	-1.75849		1.73318	3.23542
AT4G30350		1.4171	2.58506			2.83345	3.502	1.44288		2.14486	3.25724	2.145
AT1G80820			5.3197			8.75302	8.70683
AT1G74710		3.46336	5.31938	3.55196		5.58219	5.744	2.95433		3.01448	5.02387	2.61584
AT5G64810
AT3G28007											-2.3227	2.4154
AT3G51660			4.11396	5.05428		4.09197	6.87744	4.56659			4.74842	4.07829
AT1G56510		1.74545	2.80963			2.05797	2.73978			2.56894	3.52453	1.64642
AT2G35910											1.39997
AT3G56880		2.30154	2.88137		1.87766	2.8145	2.54647			2.67825	2.68663
AT2G01818				2.43389				3.67866				2.79534
AT3G13310				1.78582		1.53402	2.35848	3.52174				2.30246
AT5G65140				1.73395			2.55469	2.87735				3.1835
AT4G14746			2.20883				1.86051
AT2G39400		1.8998	2.84386	2.38185		2.10258	3.46085	2.26406		1.55703	2.68347	1.98193
AT5G66640		2.91835	3.53378	2.41481		2.92301	3.71056	2.45668		3.57666	3.96482	2.59961
AT5G13320		3.52198	5.33219	4.03397		5.89404	6.02964			3.40407	5.86614
AT3G44190		2.05391	3.46007	2.94155		3.43982	4.61468	4.41818		2.58173	3.97976	4.06167
AT5G54720		3.16221	4.34288			4.08092	4.3545			4.40737	5.18682
AT2G43120						1.71149	2.86155	2.63775				1.70355
AT5G65300		3.94367	4.89054	4.61084		5.64718	6.61321	4.99645		4.18459	4.99655	4.12842
AT1G74000							4.27226	4.95766
AT5G07080
AT3G54000		1.51155				2.62956	1.41217			2.16876	1.83393
AT2G47550						6.44462	11.6387				6.28481
AT5G53590			1.54237			1.74439	2.93419	2.22661			1.69568	2.25347
AT3G52430		2.85012	4.52265	1.84452		3.92333	4.35965	1.85116		3.08142	4.32511	2.13167
AT3G29670			-1.52885			-2.05524	-3.21	-2.10577		-1.95378	-2.51015
AT4G26080								1.49892				1.81747
AT1G53870
AT1G53890
AT5G11160				-2.87862				-2.51551
AT4G00080
AT1G51850
AT5G62570		2.50337	3.0086	1.53931		2.56826	3.06631			3.05551	3.42155
AT3G55880				2.43579				3.30565				2.75694
AT2G41190
AT1G64660				1.7718				1.91871
AT5G44390							3.20862	2.06447
AT5G16170			2.63075	2.26264		2.75696	3.50412	3.61069		2.0783	2.92254	3.22115
AT2G38760
AT3G54200		1.39	1.66481			2.01884	2.07003			1.04094	1.82276
AT5G57190			1.59088			2.11126	3.00322
AT5G48175
AT2G20960		1.43423	2.0204	1.21139		2.04888	2.27255			1.70217	1.99151	1.08691
AT5G63130		4.25567	5.50571	3.73151		4.68343	5.7647			4.55889	5.79831
AT3G01990		-1.64892	-1.86817			-1.84164
AT2G39530			5.20186	5.37597		6.50578	9.43479				5.66793
AT3G16720		1.11624	1.02945							1.45099	1.51985	1.00293
AT3G20860			1.58742	3.12242		1.57402	3.36025	4.24446				3.79337
AT3G59200
AT2G16630				-1.78974				-2.98888				-2.37355
AT3G45650
AT2G41480
AT2G46510			1.12118				1.79354	2.01368			1.36495	2.05717
AT4G39230			1.69883	2.23055		2.33662	3.58115				1.51418	1.9274
AT5G60900
AT1G22220
AT3G18560			1.95938	1.80343		2.1902	2.31322	3.28263			2.22126	3.18116
AT5G41550		4.98711	4.78765	3.09264		5.97906	5.85194			5.00701	5.88544	3.17309
AT3G22370		2.98976	5.46153	5.61616		4.8585	7.77141	4.47772		3.18873	5.95455	3.82481
AT1G29690		2.81152	3.88721	2.52607	1.81267	3.71127	4.52467	2.7117		3.39982	4.23309	2.6797
AT2G40230	-1.08395			-1.682	-1.18192	-1.27484	-2.01445			-1.86567	-1.87729	-2.11994
AT2G30140			2.62767	2.69343			2.80699				2.2155	2.41875
AT5G58670			-1.09375								-1.56844
AT4G37240	2.49602			-2.08249				-4.82188		2.04177		-3.29834
AT5G19875								-1.83994
AT1G23800
AT1G47890		4.06248	3.49287	5.33941		4.60768	6.49432	4.51292			3.93124	4.15852
AT1G73810		3.33473	4.35899	5.22621		4.81672	5.51724	4.70743		3.57469	5.48316	4.255
AT3G21680
AT1G69790			3.1666	3.07283		3.029	4.19136	4.25001			2.69061	2.75222
AT2G02990
AT5G53290			3.29109	3.60031		4.63809	5.90648	4.17072			3.52114	4.69589
AT5G42830		4.04697	5.40846	4.9102		4.50426	8.22929				5.62711
AT2G33580		3.18169	3.70103	2.13239		4.02198	4.05288			2.92862	4.17008
AT1G11050
AT1G09540
AT3G19970		3.6189	5.04367	3.04285		5.59275	6.16859	3.83721		3.90462	5.08091	2.85026
AT4G37150
AT5G12870
AT1G68340			2.44405	2.53866		3.05516	4.23021	3.33907		1.75137	2.91274	2.71248
AT4G01110
AT1G34670
AT4G23320							2.36578
AT4G36710					-1.03548							1.35038
AT3G48360	2.56191			-2.31641	1.72481			-1.06451			-1.56164
AT1G18390		2.19941	3.21932	3.15957		3.44978	4.4494	3.1845		2.38627	3.59633	3.0371
AT3G60550						3.02622
AT2G47260							2.2134
AT5G10625								4.72682
AT5G47370											-1.7503
AT2G30362
AT3G23030			1.58298	1.09383		2.24807	1.88955			1.5923	1.27775
AT1G79900
AT5G11650		2.26985	3.08391			3.63244	3.48401	1.95178		2.92954	3.22587
AT1G11960			1.88436			1.85071	1.87208			1.49898	2.53097	1.89622
AT2G44790							6.61824	5.57387				5.50534
AT4G10390
AT4G22980			1.88189	2.55459			2.8366	3.50875			2.30547	3.70482
AT2G22500		3.78488	4.42482	2.78618		4.77894	4.74681			4.21277	4.91189
AT1G04490			2.65359	4.99484		2.81266	5.27084	6.75237		2.92665	3.09986	3.02362
AT2G30770				7.28714				6.80331				6.15278
AT1G13510
AT5G61560		2.10864	3.64605	2.99015		3.23671	4.45335	3.05725		2.45281	3.42811	2.54781
AT5G55830
AT5G48657		3.37541	4.60967	4.62477		4.05443	5.51974	3.47847		3.08547	5.40803	3.25919
AT3G23170			1.82239			3.38631	2.24108			1.52448
AT1G25560			1.06377	1.88481				1.09908		1.77237	1.08013	1.33091
AT4G15233			1.59019				1.7125			1.92706	2.29733
AT5G43420		3.16452	4.84347			4.26599	4.86056			2.50806	4.65576
AT1G30110								-1.76823
AT1G61065				1.34828			1.77048	2.99044				2.11795
AT3G01900
AT1G72280		1.74577	3.12876	2.25462		2.83686	3.81739	2.47065			3.02315	1.90314
AT5G10510
AT1G13340		4.17756	6.15601	5.78142		4.69311	6.56655	4.52856		3.86365	7.06428	4.43706
AT3G27660
AT1G18570		2.31169	2.24891	3.26564		3.03574	2.28795	2.94279		3.26952	2.36149	3.08446
AT5G13880							2.73534	2.23898				2.75799
AT1G14870		3.6823	4.85669	5.57275		4.46352	6.407	3.84266		3.26449	5.37316	3.37495
AT5G40210
AT1G54095
AT1G02660		2.13833	3.01179	2.57303		3.95032	4.14617	2.8516		2.70507	3.34613	2.35582
AT4G04840				-4.89399			-3.43116
AT1G67920		3.1163	4.02566	2.79871		2.63714	4.36824	2.93982			4.36904
AT4G29690
AT4G15330
AT3G15760		1.55855	1.52842			1.51501				2.10196	1.6606
AT3G47540		1.57075	2.46193	2.35743	1.56697	3.4414	4.24556	2.74724		1.95366	2.20102	2.30321
AT5G39610				2.76613	2.96001			2.44865
AT5G21280				1.76692				2.98693				2.19197
AT2G29125							-2.54376				-3.18587
AT5G46710		2.0699	2.91693	2.26979		3.25304	3.75109	1.56136		3.25606	3.62004	2.17112
AT1G10140			2.32561	4.75153		2.53606	5.02203	5.01826				4.2019
AT5G08240		3.06967	4.55905	4.13764		3.43123	4.48429	3.23177		3.67646	5.04729	3.14357
AT1G72070			2.48296	2.83364			3.56399	2.19593
AT3G01080								2.77099
AT3G28290
AT3G28300
AT5G64310		4.87384	5.82871	4.28444		5.77165	6.32747	3.28474		4.61686	6.72824	3.43057
AT5G05730			1.21191	2.98484		1.7415	3.39851	4.6623			1.4956	3.79012
AT1G24147						2.72604	3.01272				3.26241
AT2G25900							-2.38658	-2.79957		-2.11065	-2.41257
AT1G58420		4.51605	4.99442			3.71071	3.80727			4.32871	4.79174
AT5G54170							2.37303	1.81254			1.39889	2.03131
AT1G30820											-1.26556
AT3G09520		3.25304	4.47746			4.28371	4.74727			3.49111	4.18677
AT4G21120							3.39454	3.59234				3.08689
AT1G18860								8.97366
AT1G30040			2.53428	2.62058		3.7872	4.22214	3.27697			1.96168	2.03227
AT4G28290
AT4G12000			1.51661			1.52329	2.21392				1.60998
AT3G28850		2.35787	3.19419	2.44726		3.53803	4.06084	2.20109		2.61366	3.77425	2.07125
AT3G61890
AT5G60300								2.70749				1.95191
AT3G01513
AT5G17490												2.0753
AT5G61900			5.16274			4.20282	4.84827			4.29259	5.17525
AT1G25400		2.88855	3.31661	2.98754		4.48214	4.71122	3.31429		2.96761	3.55981	2.9934
AT2G32190		4.8521	6.33072	6.35045		6.27234	7.92166	4.56724		5.22591	8.20482	3.5613
AT5G62020	1.61334	2.39769	2.83476	1.90162	1.48076	2.92658	3.13776	2.67261		2.98447	2.6586	1.64997
AT1G29025
AT2G29720		1.90222	2.96959	3.09357		3.15082	4.30003	3.50591		2.54788	3.08214	3.01658
AT5G19240		3.0121	3.83704			4.66247	4.65083			3.64287	4.44716
AT5G60200
AT5G58700		1.21811	1.82437	1.14324		1.53517	2.5695	1.51102			2.13975	1.13072
AT1G62320			3.22298	3.60457		4.20582	5.15189	5.35676				2.99742
AT5G58350				1.29486				2.76964				1.51458
AT2G26370
AT3G55720
AT3G03855
AT2G34810										-2.32422
AT1G24330							1.03249	1.30003				1.17283
AT4G11350			1.84409				3.29352	1.911			2.0135
AT1G74310								1.94799				2.01097
AT5G40800
AT5G52870
AT5G44900
AT3G60420
AT4G30830
AT1G21100			1.8777	2.17477		3.02252	2.87277			3.44397	2.91744	2.7201
AT1G21520			1.28323	1.89929		1.42848
AT4G15236
AT3G14070			1.02424			1.3098	1.79741	1.96408			1.26282	1.33246
AT5G39660	2.14153	2.10388	3.29558		2.13045	1.63628	2.84131			3.26017	4.09627
AT1G17170			4.07833	7.21845			8.50909	5.63883			4.04993	4.70101
AT4G23260							1.59205
AT1G68450								7.46981
AT1G66880		2.14309	2.92282	1.88854		2.09916	2.54567				2.67704
AT4G21440										-2.87409
AT5G66650		2.63818	3.1739			3.78343	4.06723			3.24286	3.36108
AT1G52240								-3.29414				-2.24561
AT2G36770			4.42948	4.65123		2.899	6.50112	3.78257			4.12008	3.60867
AT2G45400
AT5G04120
AT5G50200		2.02393	3.61854	2.40135		2.41602	3.36339	1.89292		1.73481	3.4288	2.10883
AT4G30460
AT1G53180								2.48194				3.00386
AT3G50760			2.59016	1.89454		2.40619	2.9733				2.71907	1.91307
AT3G48850				7.40446			8.3077	5.35931			5.70922
AT1G14330			1.16627	2.08575		1.61437	2.456	3.36675			1.15318	2.29442
AT5G40780		1.73259	2.64928	2.00078		1.98218	1.64053			1.78099	2.3242
AT3G04640		4.47767	5.53248	4.45478	2.75413	6.0177	6.5339	3.69918		4.96116	5.57388	3.29799
AT5G55970			1.21391	1.50752	1.42495		2.52042	3.04739				1.94279
AT2G02690
AT2G34650			1.65361			1.55325	2.87849	1.9308		1.50007	3.21541	2.28549
AT5G05850			1.41892	1.85343		1.10613	2.48775	2.90496			1.48264	2.53346
AT1G19610
AT5G10410
AT5G53050								1.37208				1.02781
AT3G08760			1.32043	1.86206	1.09993	1.05305	1.57225	2.29547		1.36098	1.54512	2.13676
AT1G08050			3.88748	4.25223		3.32964	4.47164	4.20771		2.35101	4.26243	3.7513
AT1G73500	1.12813		1.25267	1.55396		1.99575	2.49558	2.43271		1.42781	1.20394	1.35335
AT5G24600						5.18757	6.47995	5.1456				4.11099
AT5G14180
AT4G39580		2.77252	3.67483	3.28044		4.27879	4.18061	3.53002		3.5367	3.84206	3.29322
AT1G01720			2.41026	1.58314		1.87468	3.36601	2.9159			2.55602	2.37174
AT1G56020
AT1G14200			1.34448	1.35341			1.10427	2.46426				1.86177
AT1G15385							7.6052	5.7077				5.72186
AT1G67980				4.86352			6.32737	5.73644
AT1G77120								4.0039				2.15418
AT5G19230			3.8293	3.40423		4.97165	6.01468	2.81906			4.20634	2.78914
AT5G16360			3.81432	3.78092			4.45135	4.63178			5.42397	4.6078
AT4G37790
AT4G18340	1.53646	2.32236	2.66565		1.87999	3.14127	2.47698		1.52044	2.92138	2.56608
AT2G16900			3.01663	3.14452		2.71572	4.33701	4.44166		1.60778	3.51309	3.41437
AT3G28340	3.15532	4.94678	5.43073	4.46709	2.55538	6.23759	6.43523	3.25059		5.02708	5.51827	3.05818
AT4G34380		2.90063	3.6825	3.36563		2.87834	5.42781	3.48565			4.27685	3.42981
AT3G02480
AT2G19060
AT5G01050							5.75157	4.2178				4.54065
AT5G67340		3.43909	5.2807	4.27121		4.41712	6.01003	3.31967		3.13485	5.39915	3.25006
AT5G11210				5.87347			7.96372				6.92466
AT4G20830		4.12659	5.44013	4.96771		5.62987	6.34407	3.64917		4.00077	5.56753	3.48256
AT1G76040		2.31963	3.42018	2.94306		3.66119	3.93218	2.61266		2.21797	4.08603	2.26509
AT1G26240								3.42262
AT5G47450
AT2G39420							2.11372	2.3341				2.46244
AT4G25490		2.84358	2.94027			3.38442	3.23742
AT4G15270			4.39675	6.69354		4.10768	5.79883	6.53014			3.96696	5.25858
AT5G52640			2.59855	2.77166			3.6243	3.27055			3.25093	4.65928
AT4G01240
AT2G38823				3.81047			2.71122	4.97479				3.49564
AT2G44380
AT5G53870										-1.83692
AT1G30757
AT5G06740
AT3G23210	1.15342					1.11291		-1.10812		1.39711	1.04745
AT5G59070
AT4G22214
AT1G61380		1.32891	2.13124	1.47146		1.79609	2.19386			1.5763	1.92715
AT3G13790				3.03847			3.32191	4.39461				2.20064
AT5G06320		2.75264	4.0869	2.88886		3.00786	4.3245	2.77336		3.1306	4.09829	2.51187
AT3G52400		4.48511	5.9228	4.52713		5.56682	6.6166	2.58556		5.01185	6.44863	2.77664
AT1G76560							1.14174	1.52971
AT3G46600	1.56913				1.66226					1.43928
AT4G26890							2.0827	3.62387				1.85999
AT1G15190							2.64854	3.29966				2.72007
AT1G66500		2.7221	3.38309	2.42312		3.51593	4.33865	3.23813		2.76603	4.42614	4.01495
AT5G47240								2.84077		-3.17633		5.12355
AT5G52750		3.20235	3.83917	3.1899		3.63807	4.30827			3.64254	4.19913
AT1G72240		3.45386	3.82644			2.46144				3.14004	3.18431
AT5G64667
AT4G16000				1.84107			1.47595	1.91815				2.20077
AT3G04070								5.21038
AT2G34360	1.98536				1.86211	1.16641	1.78362	2.23006	1.1902
AT1G52030									-3.35085
AT1G75230								1.28087				1.33882
AT5G16010			1.92173	1.26894			3.54784	3.02159			1.8067	2.58121
AT5G25250		3.45097	5.12124	5.07832		5.09874	6.19689	4.33659		4.02138	5.62207	4.07914
AT5G43840
AT5G57400
AT5G20830				2.76622			2.73293	4.2068				3.76706
AT1G52120
AT1G13520			7.76228	8.04561		7.02072	10.0705	6.81788			9.17123
AT4G25480	-1.48129	2.6119	2.46829	4.18939	-1.30847							2.85148
AT5G59730
AT4G34150		4.04264	5.2292	3.50918		4.83659	5.69183	2.88911		4.07287	6.0413	2.59654
AT4G25400
AT5G22250		3.0633	3.69579	3.53813		4.75886	5.33448	3.42976		3.11194	3.11472	3.61914
AT3G09350				2.09461			1.99264	3.698				3.98468
AT5G53750				1.49073			1.32194	1.30848				1.86334
AT1G66400		2.77671	3.67061			4.25367	3.46797			3.7031	2.13778
AT4G12470				5.05264				4.34067				3.9509
AT2G23320		1.8929	2.68471	2.36681	1.72254	2.02851	2.72011	2.50749		2.16151	2.62358	2.57708
AT1G24145		2.59521	3.43728	3.02237		3.13787	3.59566			2.61863	3.84759
AT1G32920	2.51745	3.91231	5.05375	4.66853	2.15882	5.26619	6.03169	3.28317		4.79957	4.80948	3.282
AT5G15190							3.08415
AT1G78100				-1.03015			-1.1407					-1.01814
AT2G46790				4.25232			7.92902	6.86895				3.78863
AT4G05010			2.26785	1.84711		1.94128	3.38313	2.46727			2.32597	2.07352
AT5G55050										-1.55098
AT5G16770
AT5G46050
AT1G74870			4.8241	5.84258			8.66851	2.93205			6.29662	3.57075
AT2G22770												3.70316
AT5G20480			3.09372	3.07483		2.66998	3.68801	2.61764		1.98301	3.42076	2.42256
AT1G23700
AT1G63840			3.17842	2.90116		3.10663	4.14815	3.1577			4.19647	2.16443
AT4G14630				6.81356			8.06455	8.50882
AT4G15990						-3.42763
AT2G02610
AT5G46590
AT3G59900			3.31856	3.57179		3.34593	3.80117	3.89322		2.99832	4.34235	3.23694
AT1G33612
AT4G05120
AT3G13950				6.07258			6.89072	5.29947			4.79149
AT1G10880
AT2G02640
AT4G30490			1.39121				1.57308	2.47432			1.39629	1.51347
AT3G01175
AT2G39330
AT2G18700			1.72165	1.97509	2.97427		2.64322	2.98091	1.55563			1.68444
AT3G50260		3.22052	5.11878	5.01926		4.75705	6.4003	4.82693		3.28611	4.81508	3.91063
AT2G05940		2.30365	3.42294	2.60652		3.46567	4.47592	3.42915		2.20825	3.4057	3.08393
AT4G24160		2.60648	3.86027	2.97707		3.56229	5.09526	3.09159		3.37129	4.73939	2.54663
AT4G22592
AT1G69260
AT1G18300		5.35996	5.52335	3.96239		7.26028	7.36584	3.03361		4.59077	5.1363	3.2092
AT1G63820		5.8145	6.59835	4.83925		7.33355	7.75422			6.58186	6.68082
AT2G30340
AT1G14480						2.58691	1.75007			2.19606	1.79294
AT2G24600		3.75346	4.20817		2.32093	4.42458	4.08775			4.78078	4.67505
AT1G63720		3.26986	4.42084	4.46699		4.06325	5.64681	3.65546		3.31773	4.86592	2.92941
AT5G18470		3.16738	3.48203	2.67853		3.75279	3.42724			3.06951	3.5621
AT5G44050
AT1G76500
AT4G40070
AT1G18740		1.95349	2.14618			2.81481	2.86564	2.25661		2.38769	2.18663	2.51319
AT5G51390					1.40031			1.34747
AT2G02230			3.54084	3.1383		2.00813	3.40625	2.5629			2.77549	3.59485
AT5G63350
AT5G17700			-1.86182	-2.91828
AT3G57640		1.44126	2.04136			2.33924	2.1582			1.89147	2.19206
AT5G19520
AT5G05880
AT1G49000		2.43681	3.65752	3.39675		2.18184	3.54718				2.98009
AT5G62470						1.21159		-1.98435				-1.67597
AT2G26560		2.63955	3.80877	5.72412		4.2956	5.63968	4.692		3.07904	4.45549	4.74726
AT1G61800		4.2854	5.59138	7.49499		8.31253	10.0461	5.31665			7.13415	4.73306
AT1G52565			1.7216		2.45189	2.74478	2.95147		1.84809
AT5G15870		1.98318	3.55619	2.74849		3.09968	4.1463	2.30912		2.11147	3.30625	1.66453
AT1G72940	2.67651	1.6428	1.84866		1.52886	2.05991	1.63331			2.51925	2.31946
AT2G34340
AT4G37030			3.07457	5.91026			5.32877	5.05463			4.27122	4.217
AT1G52200		2.80325	4.86188	5.62338		3.63923	6.37912	3.80196		2.91499	4.80378	3.71521
AT1G68320
AT3G22400												1.86721
AT5G61600	2.90594	3.11299	2.50404			3.73374	1.97006	-1.91184	2.0529	3.58539	2.0388
AT1G51760				3.52283			4.00402	4.8322				4.40318
AT1G44350				2.10064			3.70338	4.46989				3.58137
AT4G20860		3.50457	4.50763	3.46169		4.23993	5.30312	2.97214		2.97865	4.88984
AT5G42650							2.13256	1.52722				1.79407
AT4G27657						2.64623	1.87909
AT1G21230
AT5G24770										-4.52045
AT2G34140
AT4G36500		2.08693	3.01381	2.50765		3.18006	4.0145	2.34934		2.99213	3.24337	2.37007
AT5G52760		4.27224	5.4774			5.58216	5.63246			4.7348	5.90519
AT1G70800			1.89448	1.88907		1.78137	1.68104				2.65199	2.22774
AT5G21940	1.67353				1.6756
AT3G11020				3.1767			1.64859	3.9498				4.16069
AT5G53110			2.30451				2.12172
AT4G21200
AT5G51160							3.3807	3.71357
AT1G24807
AT4G37850
AT5G66700
AT2G17040		1.87174						-3.14746		1.77799
AT4G29740			2.74772			3.15064	2.91263			2.35651	2.91538
AT2G46670
AT1G55790
AT1G22900
AT3G43630
AT1G26770
AT5G54230
AT1G78340			4.91029	6.95234			6.4568	3.16119			4.12483	5.38797
AT1G25083
AT4G15210										-3.64955
AT2G46940			2.30445			2.30122	3.16383				2.40335
AT5G44060		2.04641	1.88648			3.22358	2.43946			2.35998	2.38836
AT2G42060
AT4G28460		5.40158	8.99486	8.90011		7.38792	8.32077			4.95176	8.94765	4.28278
AT1G16670			2.29435	2.46641		2.05395	3.6443	2.75451			2.83203	2.51698
AT1G11670				-1.81247		3.02451	2.76796	2.43265
AT1G65860
AT5G02230				-1.2415								-1.27597
AT4G16760			2.16863	3.54608			4.43655	4.19526			1.65555	3.71728
AT4G18160
AT1G73540	2.38693	4.10023	4.51567	2.29005		5.59513	5.4303			3.92062	3.528
AT2G45570								6.71919
AT1G74450		2.16433	1.75078			3.55623	2.73743	1.45687		2.67114	2.23367	1.40185
AT5G49480	1.73623	2.57306	3.90821			3.48571	4.25405	2.40815		2.59989	2.92985	2.16744
AT3G12580							2.70935	4.08813				4.82139
AT1G13260	1.27859	1.48171	1.25209		1.24649	1.53755		-1.78577		2.38074	1.81755
AT2G28400			3.09066	3.62543		3.37503	4.4429	2.78653			3.34803	2.48692
AT1G54050
AT5G57390						1.49142
AT1G20510		1.71277	2.37824	2.25654		3.43451	3.89735	2.62107		1.61263	2.7902	2.8022
AT5G12010			1.47094			1.24849	2.14646	2.02125			1.2931	1.79173
AT1G69890		2.55727	3.3418	3.45288		3.81859	4.96031	3.43036		3.24045	3.42374	3.2736
AT3G46670								3.4362				2.50053
AT4G39030			4.28967	3.31589		4.81904	5.53741	2.92528			4.09282	2.77428
AT2G37440
AT4G36010		2.80175	4.55776	3.16105		4.11579	5.04907	3.10306		2.57487	4.85521	3.50188
AT3G11370
AT1G61820				4.53791			7.3338	7.18187
AT1G28380		1.7183	2.86784	1.67166		2.63258	3.5284	1.93505		2.39125	3.27567	1.98925
AT3G55940
AT1G55430
AT3G59080	1.95229	3.09759	3.33267	2.231	2.46307	3.68142	3.99641	2.06301		3.52017	3.53427
AT5G41100		2.00658	2.90268	2.09401		3.03512	3.82254	2.23596		2.42653	3.60665	2.2074
AT1G24909
AT1G21790
AT3G28210		4.73982	7.08361	6.7613		6.82298	9.12534	5.76271			7.84025	4.91376
AT3G26500			3.22778	3.23433		3.03275	3.97023	2.7768			2.96366	2.81494
AT1G25155
AT4G18940
AT4G25310
AT3G46110		1.63434	3.40457	1.6777		3.39789	3.85881			2.65382	3.49859
AT3G05660	-2.24279			2.0876	-2.09682				-3.12065			1.884
AT1G71697		2.05757	3.58266	2.18311		3.25999	4.02974	2.31079		2.50392	3.79795	2.24085
AT5G49450					1.79916			3.29912
AT3G45060
AT1G33280
AT3G26910		2.17865	3.18747	3.54517		2.96366	4.44168	2.90395		2.58128	3.70225	2.73431
AT1G51090		2.06582	2.07515	2.46056		2.95456	3.47835	4.41545			1.61717	4.08985
AT3G21780
AT1G07150			1.63908	1.70118		2.25793	3.60271	4.26569			1.8859	3.81227
AT4G21865			1.89065			2.11947	3.39481	2.60786			2.11274
AT1G21326		4.06599	3.42808			4.72583	3.50134			4.55833	4.65276
AT5G65600		3.13093	4.21708	5.82533		5.32891	5.85535	4.11855		4.45099	4.9282	3.7285
AT5G52670
AT5G13210			3.59206	4.86533			5.2128	4.35967			4.93539	3.60895
AT3G59700		2.46856	3.66993	2.94681		3.53004	4.43825	2.8527		2.32564	3.95672	2.33065
AT1G25220			1.30059	2.77762		2.08036	3.2139	3.99963			1.18999	3.2885
AT3G07000
AT2G41690
AT2G14820
AT1G61370			2.06593	3.55462		1.64272	3.16278	4.50331			1.78395	3.27134
AT2G27080	2.52284	5.25726	4.87932	3.2156		6.33908	6.52452	2.63211		4.22684	5.03365	3.06066
AT3G14810
AT4G35190
AT1G32928		3.44664	4.67327	2.88769		5.13123	4.97657			4.59639	3.89962
AT2G32210		5.41691	6.69809	6.04644		6.28564	7.86672	4.24042		5.86928	7.62028	3.85255
AT5G05300		4.64206	5.54819	5.23656		6.00524	6.23449			5.05213	5.45716	3.13814
AT1G62570
AT4G36670			2.11717	2.14599	2.18152	1.6029	1.73994			2.2148	1.73336	2.60644
AT4G23750	-1.49893		-1.70435	-2.18216	-1.20873		-1.27399	-2.79013				-1.32312
AT1G26560				-1.346				-2.32728				-2.91242
AT1G72900		2.42643	2.76906	2.84983		3.10533	3.31842	2.94303		3.51374	2.96928	2.82528
AT4G33050		2.66702	3.74163	3.10741		3.60014	4.03493			4.07717	4.36917	1.88228
AT1G54020
AT4G24310
AT1G35210		5.03026	5.53009	4.22751		6.26782	6.15815			5.22115	5.29729	2.48215
AT5G38710			2.97863	3.4297		1.94371	2.91155	3.72363			2.32321	3.45854
AT3G49760
AT3G62260		2.75893	3.89785			4.05672	4.97829	2.58749		3.16695	4.42477	2.27173
AT1G51890			4.68574	5.33281		4.04822	6.11621	4.1984			4.65944	3.78296
AT2G29110		3.74322	3.96848			3.14491	3.10619			2.83021	3.67482
AT1G73210											-1.59339
AT3G29575								3.56697
AT4G22610
AT1G20823			1.6472			2.89566	2.06863	-2.2064		2.5906	2.07251
AT2G02010		5.5842	6.32854	6.30613		7.06479	9.23537			5.13611	9.19772
AT1G32960			4.83619	5.29369		5.90168	9.44587				7.92843
AT3G09830		1.70156	2.40974	1.7346		2.5543	2.78154			1.65134	2.28939	1.78177
AT2G17840		2.42174	3.18646	2.85491		3.34749	3.97928	3.10602		2.68256	4.47511	3.75033
AT3G56620								1.12867				2.16955
AT1G07900
AT5G38250				2.53599
AT2G47770
AT2G35710		5.45672	5.3141	2.35762		6.29675	6.00073			5.63046	6.37139
AT5G26340				3.48144			4.3497	4.10866				4.45073
AT5G50720							1.33665
AT5G44585			5.1721			3.90179	4.34186			4.84856	4.28984
AT5G65280				2.32451			3.37523	5.1445				3.07697
AT5G48110							7.64006	6.51004				5.68237
AT3G10960
AT5G53970	1.52659				1.11043			1.62546	1.36081			1.11509
AT4G18990				5.9032			4.44962	5.9109				5.04745
AT5G22560
AT4G03450		2.63244	4.15578	3.83579		5.06459	5.77609	2.63167		3.37687	5.39354
AT5G12300						1.73752
AT2G47520			10.7948	9.62908		7.7191	12.9731				8.92247
AT3G24090				1.57526		1.31634	2.12571	1.60012				1.43886
AT1G48000
AT2G34850
AT2G40340			5.68698	7.68203			8.65592	6.01813			7.26441	6.39887
AT1G03840
AT5G17300	4.13008	2.78014	2.26568	-1.71743	3.90331			-2.37246	3.03635	2.58483	1.41755	-2.76194
AT3G12910		3.7133	5.31776	5.49464		4.45012	5.58069			3.67551	7.15104
AT5G28646				3.13175			4.67539	5.59423				2.93345
AT2G04495		4.23243	4.33516			3.19748	2.81639			4.11659	4.51906
AT1G68390			3.60304	6.10581		4.09531	7.21927	4.65385			3.51309	4.25253
AT5G25930		2.35768	3.70685	4.43696		3.69693	4.82376	3.87938		3.58809	4.01685	3.29037
AT1G70920			2.32262	2.86815			2.84749	2.94375
AT5G26920		3.25086	3.96258	2.40771		2.65349	3.1055			4.07919	4.43508
AT1G21010			1.79629			2.79757	2.83609	2.45664
AT2G40140		2.97527	3.83487	3.26129		4.10658	4.29743	2.72269		3.73595	4.08536	2.3917
AT3G54150		4.33759	5.45499	6.95358		5.84913	7.24479	3.83183		6.15808	6.73345	3.86516
AT1G52040							-3.8964				-3.29243
AT4G24960							1.69399				1.17971
AT3G16330				3.34235			4.35421	5.22706				4.76714
AT2G16890		2.6633	2.4459			4.1629	3.44569			1.87544	1.81872
AT3G53810		1.38662	2.42379	1.86429		2.30069	2.96316	2.02139		1.81372	2.38702	1.48101
AT5G10300								4.37778		-2.59645		1.84172
AT4G17615		2.45252	3.42096	3.40439		4.07441	5.44113	3.51874		2.71583	4.35305	3.19042
AT1G53700
AT5G43860								2.10958				1.17744
AT3G53150							5.18601	5.08762
AT5G46350			2.27073			2.66638	3.74393	2.81773
AT5G47220				3.33403			2.59026	3.7818				2.4855
AT3G46190
AT5G41315
AT2G47140			6.49092			4.6945	5.26665			3.93402	4.7029
AT1G15430		1.8737	3.59901	2.71616		3.15455	4.40844	3.1576		2.296	3.60218	2.99361
AT2G41640	2.27474	3.2843	3.78645	3.49121	2.10551	4.43558	5.1368	3.49894		3.224	3.79025	3.02104
AT1G51620		4.17699	7.09346	3.9232		5.79165	6.88408			5.05381	8.12731
AT3G07195		3.07302	3.99664	2.16438		5.27685	5.20575			3.84211	4.87069
AT5G19100
AT1G02360			2.3812	2.17101		1.5319	3.15913			1.6346	2.95101	1.59361
AT5G54470		5.29411	4.29741	3.7101		4.76989	5.07571				8.50947
AT3G13600		3.8417	4.93854	3.79806		5.36827	5.41653			3.39537	4.51518
AT3G46620		3.26786	3.6847	2.44293		4.08065	4.13623			3.42799	3.51936	1.86668
AT1G69480
AT2G39980	1.3416		1.23681	1.45825	1.58953		1.22335				2.13942	1.56195
AT5G40630
AT5G16960								4.72983
AT5G65207			1.35365		1.93616		1.35249	1.47667				1.76545
AT3G46690							4.83138	4.35064
AT1G49210
AT3G21520			4.69687	5.81401		6.59725	5.969				4.79859
AT4G31110
AT1G53920							2.60122
AT5G17460	-1.37195			1.62639	-1.87567		1.7802
AT5G59080					1.10848			-1.35794	1.03588
AT5G52830								-1.68939	1.30698			-1.7316
AT4G39670		6.21072	7.65966	6.16782		7.8437	8.68854			6.43385	8.09221
AT1G76070			3.23778	3.96506		3.1684	5.81733	4.80624		2.14312	3.63695	4.06512
AT1G80120
AT4G35480		1.53483	2.14669			3.05717	3.16054			2.09347	2.65989	1.68424
AT3G55646								-2.15643
AT1G55450		2.41918	3.12856	2.41048		3.07029	3.50208			3.40925	3.36375
AT4G15340
AT4G14365		3.28466	4.9717	3.67517		4.11657	4.92715			4.15733	5.69508	2.7259
AT1G29230								3.09616
AT1G10340		3.63126	4.92969			5.05455	5.15483			3.58142	5.17711
AT2G30400				4.7476			5.0165	4.86873				6.01613
AT5G48400				5.35299			8.32146	4.55569			4.51737
AT1G68500
AT2G37180
AT3G45730			2.48716	2.4926		1.53512	2.80622	2.22631			2.64232	2.04557
AT1G28190		2.57622	3.35279	4.60883		3.3897	5.16781	3.69007		2.26635	3.56646	3.80208
AT5G25440		1.92077	3.16381	2.04998		2.62718	3.36144			2.20209	3.57547	1.67266
AT4G23030		2.22899	2.90368	3.72932		2.44558	3.49358	2.74328			3.39703	2.88093
AT2G18193		4.37611	6.57833	7.90021		4.5547	8.81472	4.51291			8.22244	4.43894
AT1G30755		2.86472	4.20493	3.5534		3.95532	5.45258	3.25692		3.24422	4.71975	3.15651
AT1G62420			3.0918	4.26711		3.12438	3.95508	2.40315			2.54575	3.37421
AT1G01560		5.67722	7.27878	6.08392		7.25115	8.42284			6.36934	8.35055
AT1G15520		3.73433	5.01194	8.26243		6.09616	10.193	5.16036			7.05711	4.85037
AT1G60470								6.19126
AT4G15417				3.98666				3.74567				2.75452
AT3G50060	3.09591	2.73423	2.0988			3.32667	1.70672		1.61373	3.19713	1.97361
AT4G22680
AT3G22160		1.80741	2.98811	3.13783		2.89681	4.21618	2.92526			2.82078	2.65875
AT4G30280		8.17045	9.33951	6.62971		9.22652	10.9726			7.75734	10.2895
AT1G52400
AT5G01900
AT5G28610			5.12863			6.56872	5.5924			8.79833	7.70082
AT2G03770				4.09195			4.76683	3.61183				3.96885
AT1G14780			3.58504			2.44745	3.97489				3.53907
AT2G32030		5.42262	6.2832	5.36237		6.72228	8.29426			6.0602	6.3956
AT1G73480			3.12914	3.44322			4.16051	4.51335			2.75261	2.92711
AT3G49690
AT5G13330								6.0948
AT1G78070								-1.24493
AT1G10560			2.33414	2.10839		2.36036	2.15823
AT4G19230
AT1G68620							4.92441	5.52166
AT3G44830			6.10066	9.06895			9.95361	5.58956			8.27879	6.86625
AT5G50760				4.92501				8.69818				6.21179
AT1G74590			1.98826	3.02739			2.35236	4.34394			1.55002	2.66209
AT2G37870
AT5G25450			2.88261	2.43506		2.68425	4.21696	2.40678			3.14675	2.2732
AT3G10985		1.41908	2.02022	1.50365		1.74189	2.09998	1.52203		1.68895	1.97346	1.58513
AT1G61360			2.82897	3.26786		2.01528	3.78232	3.26737		1.61964	2.92875	2.84732
AT4G39780			1.44867				1.92799	1.25932			2.1506	1.08048
AT5G56970							6.88416
AT2G38870			2.69125			3.3634	4.85331				2.19906
AT1G26730		1.90993	3.0921	2.15439		3.60181	3.94282	3.52614		2.00781	2.55873	2.37411
AT2G30500						1.70224	2.10748	1.08141			1.27756
AT3G03670								9.0066
AT1G17180				9.89436			12.9631				11.3969
AT3G63380			3.56738	5.87898			5.34055	4.9496			4.29419	5.21507
AT2G23120			1.38011			1.12225	1.4128				1.77705
AT4G11170		4.92076	7.75648	6.42651		7.797	8.20295			5.70145	8.50721
AT1G51790			3.23861	2.76787			3.76027				2.86965
AT4G15280				3.97419			4.59456	5.5435				4.13363
AT4G27280	2.34824	4.73864	5.32449	3.97333		6.00286	6.1532	2.54071		4.89652	5.00472
AT5G14360
AT5G52300
AT5G40390							-2.28119	-3.02512
AT2G32150			2.51338			3.47	4.52749	4.30154				3.16005
AT4G25350			2.77386			2.91112	3.50407	2.20622			2.49725
AT4G04490		3.63437	5.81347	5.56384		3.95592	6.59822	3.83076			6.7075	3.98052
AT5G02020
AT1G76410
AT4G06746	-2.63914			3.7657		2.05016	3.85528	5.2775		1.96041	2.88878	5.14901
AT1G74080				8.30071				6.75722				7.59193
AT1G12950
AT5G41380
AT5G03390			2.60414			2.40329	4.50321				2.95946
AT2G22200											2.08518
AT5G46910		3.07631	3.98586	2.1578		4.73135	5.36547	2.48148		3.07963	4.14269	2.32098
AT2G31945		3.24098	4.30748	3.66812		5.1994	6.23061	4.94285			3.12372
AT2G34910
AT1G08630								4.91203
AT5G01100		5.48981	6.59866	4.77605		7.11769	7.35682			6.23558	7.49628
AT3G54420			3.36996	3.51279		3.24692	4.4974	3.64279			3.59693	2.51234
AT2G37880							2.75221					3.41288
AT1G52560
AT5G15970	-1.26318		1.43101	1.45614	-1.73284		1.19094		-2.05326		1.21735
AT1G72920	3.2485	2.32782	2.2221			2.93362	1.96312			2.67117
AT4G12720		3.35926	4.89815	3.34221		4.81856	5.30003	2.73739		4.50777	5.74832	2.69871
AT1G69930				6.98127			8.71456	5.69544
AT3G59220
AT1G16850					-1.6228
AT5G57220		3.35266	3.63491	3.93483		4.18902	4.66865		2.75602	5.19192	4.9404	2.54436
AT5G07010				4.65049			6.12644	5.92606		-6.15754		6.07732
AT4G11890		2.87334	4.60388	3.34342		3.12204	4.18695				4.72707
AT2G40180		4.97644	6.62499	4.67047		5.0041	6.75325			3.72737	6.60069	2.94231
AT4G28350			2.65889	2.70144		3.15992	4.64264	2.84802			3.49165	2.73604
AT5G39670
AT1G55390
AT4G37780
AT5G13080				7.16284			9.12212
AT4G24340								5.14028				4.52444
AT1G59860			4.39451			5.15057	4.91459	3.43759			3.96979
AT1G09500								7.31505
AT3G20830								1.94678				1.32512
AT5G58690
AT1G68690		3.31289	4.03633	2.76267		3.62306	4.08575	2.60529		2.58706	4.39196	2.07352
AT3G15340				3.61237			3.17683	2.83442				2.93421
AT2G30020	2.22735	3.59837	3.76435	2.67918		4.43091	5.2559	2.38378		3.12599	3.9384	2.7405
AT3G24310
AT5G02490			4.3623	4.1389		4.47062	5.07894	2.97406		2.87684	5.46612	4.31854
AT5G56980			1.64779			2.65403	2.73048
AT4G38560		4.1029	4.87801	3.48671		4.05886	4.69827			3.99718	5.38334
AT3G10815		4.11789	5.25623	4.67534		6.01384	6.36016	3.85065		4.91106	6.9057
AT2G15760				2.18142			3.3063	4.48139				2.8113
AT2G35980		5.23498	6.32498	8.19441		7.05127	9.64396	5.4035			8.06752
AT3G25730							1.98137	1.91946				1.78041
AT3G14440				2.55167			2.3031	2.34095			2.29296
AT1G16420		4.50718	6.16059	5.60679		8.35477	9.0132			6.82398	8.05711
AT3G21080			3.72963	3.33532		3.77317	4.90374				3.47032
AT1G74360		3.79171	4.97843	4.99505		4.95988	6.41201	3.83979		3.42511	5.35469	3.72252
AT1G61890						3.30104	3.43127	2.4128				2.37469
AT3G25950
AT4G18950		2.17621	3.39352	2.93879		3.66874	5.67252	3.70965		2.90748	4.32632	3.35347
AT1G19020		5.21242	6.51782	6.31855		6.84119	7.87131	3.89816		5.88881	6.84477	3.5049
AT1G24140		3.50739	4.44749	3.32681		3.53072	4.37625			4.09119	4.74164
AT2G02340		6.78023		7.00212		8.45574	10.3133	5.32693			7.06244	4.99458
AT2G46150										-1.84994
AT5G22555
AT1G64380				-1.46396			-1.74993	-4.30803		-1.99858	-2.08175	-2.58722
AT5G47740							9.35396	5.48856				6.54051
AT3G11580								2.70261
AT4G12480
AT1G77450			2.59586	2.43937			3.87764	3.48738			2.79981	2.97486
AT4G23550
AT1G62975
AT2G34610
AT1G73080		1.48016	2.11384	1.94997		2.68865	3.54277	3.05597		2.00617	2.12907	3.05672
AT3G17609	1.58772	2.23023	3.63501			2.71655	4.39026	1.2438	1.34238	3.1822	3.60447
AT5G56880
AT4G31550		1.33433	2.11431	1.65386		1.85398	2.30203			1.43572	2.03337	1.39561
AT4G07820
AT4G23140		2.64723						-2.97441
AT2G29480								7.42507				4.42444
AT2G17740							4.22073				2.65313
AT3G50900			2.04176	2.11361		1.99951	2.73784	2.8849			2.20052	2.31069
AT3G18710		1.79334	1.77996			4.21755	3.07556	-2.16134		2.35805	2.05244
AT5G59450		1.53783	1.82712	1.80753		1.62747	2.41477	1.9954		1.98869	1.9073	2.0094
AT3G14370
AT5G41590
AT3G02493
AT4G21780
AT3G26830				7.21947		5.4789	7.9453	5.24096				5.6751
AT1G15670			2.79066	2.91988				2.69456			2.12758	1.93851
AT4G13395	3.30601	4.60336	4.07217	4.91139		5.98968	6.42893	3.91015		3.84316	3.98546	3.07679
AT5G01040			2.76411				3.54267	2.84395		3.27371	3.30495	2.91138
AT3G04300						2.93258	3.99442	3.31232		3.55629	3.27347
AT5G41390
AT5G13200		3.12837	4.72118	4.61865		4.2689	5.5696	4.15669		3.3196	5.45139	3.58839
AT4G12500
AT3G19580		2.02227	2.31229	1.88	2.39744	2.53928	3.44432	2.94343				2.22239
AT1G69490					3.50401
AT1G65730
AT5G13490			2.83909	4.52603		2.68314	6.03943	4.27917			3.1129	3.54549
AT5G36970				9.00969			11.3885	6.14297
AT5G60890							-1.43097	-2.96874
AT5G64120			2.64439	3.1236		4.14919	5.00192				3.38052
AT2G40740		4.26533	6.53187	3.69671		4.25258	5.86432			3.91495	5.84716	3.2919
AT1G06620							3.51034	4.0893				3.16198
AT4G13310
AT2G28210				5.33566		5.94584	6.96497	5.5661				4.68414
AT4G35985		2.20155	3.41769	2.15336		3.13344	3.74707	2.4858		2.34939	4.03578	2.82578
AT2G26390			2.2979				3.44939	2.43618			2.43542
AT3G25780		4.05703	5.6571	5.01864		7.04895	7.89284				6.01851
AT3G22060		2.06256	2.95988	2.09484		2.75481	4.26284			1.83653	2.63009
AT5G62480		4.86612	7.88858	8.67386		7.26532	9.76479				8.48219
AT2G17080
AT3G57760			2.16144			2.98	3.61302	2.00709		1.66523	1.81671	1.87667
AT3G02800		3.52874	4.1854	2.95226		4.21849	4.77978	2.5991		3.53379	4.14203
AT3G28580		4.053	4.48397	5.24537		6.03058	5.81397	3.39105		4.20811	5.14037	3.11615
AT2G06050						1.68672	2.9849	3.29164				3.75675
AT1G53620		5.60509	8.09131	6.63477		8.5512	8.48401	3.83128		4.52168	6.36297
AT1G65490	1.83724		2.09882		2.04939			-4.7719		1.85528	1.83663	-2.52372
AT5G55930
AT1G51170			-1.09003							-1.09371
AT5G02170								4.47736				2.75541
AT1G19380		3.39908	4.45512	2.27303		3.92555	3.86793			3.75477	4.54437
AT3G45440
AT1G01470			1.6624				2.11688				1.69724	1.84946
AT3G22740
AT4G34800
AT1G69600
AT5G59260
AT3G50870
AT5G49520		3.54037	4.86285			5.20208	5.87583			3.15356	4.58613
AT5G43580
AT3G48510
AT2G41230				9.3514				8.15611				5.6087
AT5G57620
AT2G29450				-1.233			1.08775
AT1G69920				8.2754			8.41786	5.11928
AT1G52690
AT5G17350		5.27266	4.82934			5.95502	6.24448			4.26921	3.98493
AT1G54330
AT2G39210				2.70114			2.04534
AT4G22640
AT4G11370		2.82427	4.40628	4.93241		4.26932	5.45837	4.2648		2.18212	4.12769	4.12502
AT2G28270
AT3G45660
AT3G55950		3.49582	4.2082	3.04174		5.12119	5.26999	2.61635		3.5098	4.38919	2.41083
AT1G26420		3.3807	4.43282	5.29374		3.4856	5.42208				4.22968	3.0547
AT1G13540
AT3G28220								-3.93596
AT1G62300			3.53974	3.29881		2.94144	4.59117	3.74197			3.25539	2.79645
AT1G79680		4.03484	4.99035	5.72468		5.82827	8.11494				5.35731
AT2G31180
AT1G58340							5.49861	4.31175			3.63937	3.53994
AT3G04100
AT4G39830		3.29256	4.52612	3.22353		4.25754	4.74917			2.71308	4.4281
AT1G61560		2.82883	4.17758	3.9933		4.42953	6.02552	3.08402			4.29414	3.01152
AT4G05110	1.93361	2.32001	1.35226		1.97131	1.8803	1.84985	-2.26541		2.01588	1.12685	-1.72047
AT1G17860
AT2G02620
AT5G10210			6.06818			7.35653	7.39373			6.6017	6.24438
AT1G26380		5.51951	6.97056	8.18636		6.73702	8.99814	4.27715		5.22375	7.43835	4.43228
AT4G25470		4.84234	6.53991	2.93152		5.5189	5.22452			3.7119	3.30984
AT5G14700		2.75245	3.47112			4.62336	5.22462			2.45226	3.25432	2.19967
AT3G62740
AT1G09350		3.9153	4.92399	4.9469			5.25661
AT5G01540
AT5G01542
AT3G60966							3.4616	3.76512
AT5G18560
AT5G25260		4.56373	6.77382	5.66387		6.72503	6.76679			4.65322	7.54291
AT1G72540				1.97535				2.53708				1.44932
AT4G21850							4.72313
AT2G22750
AT5G57500				2.43058		2.61197	3.46745	3.41942				2.74214
AT2G27310		1.69342	2.33856	3.1838		3.07245	4.11632	3.85027			2.08362	3.24273
AT5G64660		3.31338	4.10922	2.71202	1.87004	4.52841	4.65906	2.44448		3.60623	3.53747	2.16713
AT3G62990
AT1G71520		6.2457	7.00182	6.45472		6.02134	10.8057			5.4692	7.67728
AT1G30700						4.9727	7.42363	5.55599
AT2G47950								7.30105
AT4G35180						6.89905	6.53641			5.0184	5.62287
AT1G22400		3.24623	5.28938	4.94125		4.64038	6.88553	4.23661		3.16038	5.60097	3.99282
AT3G17110
AT3G49780			1.50729			2.15514	2.76413
AT3G54530				9.52526			9.92552
AT1G13530
AT5G44910			1.10083
AT1G13500
AT1G70700										-1.4056
AT3G16150				2.74028			2.96948	3.87132				2.87819
AT4G04540		4.68729	5.90826	5.95571		7.75442	8.00708			5.21426	7.14901
AT4G18195						2.17124				2.65328	2.13611
AT3G03341
AT1G65500							1.96088
AT4G34400												2.2925
AT5G04370
AT1G05680			7.54295	9.69999			13.2047				8.21279
AT2G34350
AT1G32640
AT5G51440			6.80313	7.00197			8.36157	4.15052			7.94223	4.72905
AT1G73805			2.77605			3.99304	2.84808			3.14644	3.26323	2.26839
AT3G46658							4.04749	3.28972				3.65352
AT4G08555		5.55187	8.48654	7.87108		7.02053	9.65684	4.64675		5.45477	8.54296	4.12162
AT1G12940
AT4G37610	2.73788	2.37022	2.99682		3.07346	3.42436	3.3451			2.5094	2.76506
AT4G25410
AT5G59220
AT3G45530
AT3G47380
AT4G23190		4.08403	5.59378	4.42628		4.67245	5.96908	2.41501		4.365	5.61931	2.44348
AT5G54030
AT2G39518			5.90875	4.31775			7.22653	4.59002
AT4G23210		3.28293	5.87957	4.80312		5.40549	7.17374				6.65738
AT4G01360		5.90544	6.78659	6.73882		7.27664	8.22565	3.9061		6.14327	8.90448	3.86521
AT4G15100
AT5G63790			2.96546	3.37414		2.73337	4.83039	4.10109			3.42461	3.79022
AT2G47190
AT3G18950							1.66488	2.8148
AT2G33380
AT3G45960
AT1G05340			4.73259	4.45757		4.39232	5.85561	4.95355			5.03301
AT5G14730		1.81392	3.0368	4.3236	2.13644	2.2162	5.87053	3.68224	2.13288	2.27289	3.19996	3.27617
AT5G57010		4.91483	6.89141	4.48763		6.31458	8.52557			3.64093	5.85129
AT4G23220		2.42494	3.33225	2.15607		3.02606	3.2335			2.45781	3.18958
AT2G24570								-1.96455
AT4G37060
AT3G46660							10.1465
AT4G24000
AT1G68765		5.29517	7.13327	4.69964		8.57312	8.10927				7.04071
AT2G24130
AT5G51190
AT3G47960				-1.9468				-1.40648
AT1G29640								3.45136
AT4G37730				2.64499				2.61507				2.61905
AT5G14070
AT3G23550			3.37537	5.48961		3.57759	5.06286	4.89079		4.79321	4.58651	5.0724
AT3G10930	3.26515	5.17423	5.666	2.66544		6.41795	5.832			4.76191	3.89259
AT5G06490
AT5G22300				6.33633			3.96287	7.09988				6.5959
AT5G27420		4.01922	5.07358	5.50351		5.35377	6.18476	4.17299		4.49606	4.9028	3.3519
AT1G29290		2.61789	4.51937	3.97239		6.64426	6.20938	4.80575			3.16343	3.51608
AT1G53470							3.44208	5.94332				3.3568
AT4G33020
AT3G48650
AT3G21150	3.08847	4.54871	5.48191			4.49613	4.2962		1.95935	5.40006	5.10033
AT2G18690		4.36289	5.65272	6.22881		5.50087	6.66253	3.72555		4.25195	6.18334	3.78971
AT2G01430
AT2G39380
AT1G35910							6.58035	5.58004
AT2G36640
AT1G66160		3.77003	4.37882	2.45064	2.67177	4.96595	5.01306			3.76691	3.86201
AT2G46495
AT5G54490		4.43725	5.16769	4.43929		5.05342	6.51392	3.05182		4.85205	4.99406	2.57473
AT3G11840		1.85225	3.0346	2.64363		3.23039	4.00981	2.08638		2.61105	2.9484	2.73364
AT1G76470				6.90988			10.9111	6.48892
AT1G09950		3.39823	3.75792			5.88311	4.18478			3.89515	4.80829
AT2G13810			5.60981				6.28536					5.49147
AT4G21390		3.60802	5.19063	5.42816		5.69228	7.61973	4.15037		4.7489	5.53496	3.91734
[truncated: 448 more rows]

## Sheet: circadian-regulated
Supplementary Data 7. Overview of circadian regulated genes (Covington et al. (2008)). Fold change is given for all experimental conditions; only significant DEGs (p ≤ 0.05) are shown.
[truncated: 7,122 more rows]

[truncated: 3 more sheets: fluctuating light, HL treatment (0-72 h), flg22]
