# Supplementary material for: Photoperiod Stress in Arabidopsis thaliana Induces a Transcriptional Response Resembling That of Pathogen Infection
Source: Front Plant Sci. 2022 May 12;13:838284. doi: 10.3389/fpls.2022.838284 (PMC9134115; doi:10.3389/fpls.2022.838284)
Supplement: Supplementary file 1 [file Data_Sheet_1.zip › DataSheet/Data Sheet 9.xlsx]

## Sheet: JA
Supplemental Data 9. Transcript profile of JA biosynthesis and signaling genes after photoperiod stress. Fold change (FC) is given for all experimental conditions. p-values as calculate according to Bonferroni. Hierarchical clustering of genes involved in jasmonic acid biosynthesis and signaling based on these expression levels is shown in Supplemental Figure 5.
AGI		FC												p-value
		WT				ahk2 ahk3				cca1 lhy				WT				ahk2 ahk3				cca1 lhy
	Gene Name	0h	4h	6h	12h	0h	4h	6h	12h	0h	4h	6h	12h	0h	4h	6h	12h	0h	4h	6h	12h	0h	4h	6h	12h
AT3G45140	LOX2	-0.0151948	-0.0794155	-0.336272	-0.937393	-0.562603	-0.532906	-1.07273	-0.465034	-1.08736	-1.34699	-1.777	0.254348	1	1	1	1	1	1	1	1	1	1	0.00255606	1
AT3G43440	JAZ11	-0.143982	-0.0108274	-0.102574	0.38226	-0.190687	-0.193548	-0.39313	-0.120502	-0.0401914	-0.345872	-0.60551	0.368845	1	1	1	1	1	1	1	1	1	1	0.630425	1
AT2G39940	COI1	0.117879	-0.0566469	0.0374046	-0.0514656	0.212593	-0.383364	-0.27203	0.0523714	0.197051	-0.315243	-0.241788	0.018151	1	1	1	1	1	0.00358929	1	1	1	0.608377	1	1
AT1G48500	JAZ4	0.0478518	0.359404	0.204274	-0.0510258	-0.0307761	-0.224747	-0.586228	-1.0693	0.747273	0.443644	1.67209	0.122427	1	1	1	1	1	1	1	1	1	1	1	1
AT3G11170	FAD7	0.299887	-0.221335	-0.236311	-1.56448	-0.0607473	-0.178386	0.0567792	-0.649936	0.175462	0.254532	0.231971	-0.591061	1	1	1	5.53146e-13	1	1	1	1	1	1	1	1
AT2G29980	FAD3	0.00347569	-0.678387	-0.418898	-1.47871	0.396408	-0.108648	-0.761049	-2.05152	-0.163162	-0.0447618	-0.545726	-1.78915	1	1	1	2.75512e-14	1	1	0.138113	2.48834e-29	1	1	1	5.80588e-22
AT5G05580	FAD8	-0.172502	-1.14295	-1.48862	-3.06156	-0.530819	-1.10728	-2.39806	-3.49739	-0.100398	-0.204042	-0.611614	-2.06494	1	1	0.00394992	6.77833e-22	1	1	3.20685e-12	1.66867e-27	1	1	1	1.43013e-08
AT4G17880	MYC4	0.465901	-0.387448	-0.9288	-2.0882	-0.265408	-1.00258	-2.41003	-3.84626	0.335195	-0.589231	-1.43433	-3.47301	1	1	0.607928	1.27629e-16	1	0.155756	6.51537e-22	5.50759e-56	1	1	3.09658e-06	9.08362e-47
AT2G06050	OPR3	0.193749	0.609695	1.02614	1.24904	-0.392738	1.68672	2.9849	3.29164	-1.0866	-0.829482	0.318517	3.75675	1	1	1	1	1	0.00322694	3.97824e-16	3.85042e-20	1	1	1	3.89839e-27
AT1G72450	JAZ6	-0.0669262	0.386242	0.803132	1.20979	0.307135	1.55647	2.79659	2.96016	0.279199	0.315264	0.469929	2.02347	1	1	1	0.00241302	1	2.64393e-07	5.60279e-30	4.86496e-34	1	1	1	1.46751e-14
At5g42650	AOS	0.553235	0.464027	0.22446	-0.155282	-0.0712462	0.720257	2.13256	1.52722	-0.374576	-0.414892	-0.0312114	1.79407	1	1	1	1	1	1	8.05422e-11	0.000449481	1	1	1	7.59546e-07
At3g25770	AOC2	0.0323567	0.496657	0.584927	0.0224139	-0.460729	0.587494	3.00762	1.87941	-0.777531	-0.742401	-0.0777383	1.95143	1	1	1	1	1	1	1.54959e-13	0.00184968	1	1	1	0.000481446
AT1G30135	JAZ8	2.35258	2.91457	2.88874	2.29713	0.0266368	2.5794	5.33284	6.844	-1.54517	-1.44634	1.09897	4.60121	1	1	1	1	1	1	9.55357e-05	2.13329e-14	1	1	1	1.3004e-05
AT2G44810	DAD	-1.06941	-0.87947	2.75873	0.0198168	0.081903	0.237722	6.39617	3.75123	-1.17912	-1.83016	2.89023	3.60684	NA	NA	NA	1	NA	NA	1	1	1	1	NA	1
AT5G13220	JAZ10	0.419689	0.641174	3.3655	0.920714	1.3451	4.32652	5.13455	3.62006	-1.32034	0.081804	2.08769	3.33298	1	1	0.0120308	1	1	3.4339e-06	7.43419e-10	0.0012104	1	1	1	0.0098745
AT1G72520	LOX4	1.42838	5.23475	6.49097	4.10909	0.159136	7.59158	7.63882	1.56722	-0.838817	5.52858	6.83681	2.18981	1	2.06568e-12	1.75727e-20	1.62007e-06	1	5.66284e-29	2.5827e-29	1	1	3.77338e-14	5.0466e-23	1
AT1G19180	JAZ1	1.14551	2.97633	3.9027	3.70409	0.488591	4.07792	5.26213	3.62626	-0.796504	2.4165	3.55614	2.95045	1	1.62205e-05	1.6766e-11	4.72507e-10	1	7.91665e-13	4.36154e-23	1.74602e-09	1	0.0126053	4.34786e-09	2.40828e-05
AT1G17420	LOX3	0.356968	1.60142	3.22644	1.28222	0.225795	4.81413	5.67898	2.02046	-0.973575	1.26664	3.31297	3.33907	1	1	0.00226635	1	1	4.92985e-11	2.23245e-16	1	1	1	0.00105602	0.000833477
AT1G17380	JAZ5	1.54043	2.1753	3.15026	2.91349	0.366242	4.57892	5.51332	3.1723	-1.06978	1.21293	2.94854	2.89293	1	1	0.000294185	0.00370487	1	4.33009e-12	9.91424e-19	0.00025678	1	1	0.00231801	0.00379521
AT3G23240	ERF1	0.49871	2.19342	2.95845	5.00142	-0.176799	3.77776	4.29852	4.54284	-0.962945	2.31031	2.48953	3.99863	1	1	0.0041215	4.52229e-11	1	6.07354e-05	1.39696e-07	7.5738e-14	1	1	0.811094	3.94393e-10
AT1G32640	MYC2, JIN1	0.0897171	0.118678	0.299928	0.0198159	0.0820131	0.23771	0.537558	1.55747	0.141817	0.282785	0.419814	0.186204	NA	NA	NA	NA	NA	NA	NA	NA	NA	NA	NA	NA
AT2G46370	JAR1	-0.150924	-0.0792624	-0.226811	0.032982	-0.165844	-0.39011	0.391498	-0.241219	-0.321302	-0.305979	-0.369798	1.37486	1	1	1	1	1	1	1	1	1	1	1	7.22063e-12
At1g06160	ORA59	-2.79165	-0.512608	-0.389426	2.05172	-0.223071	-0.333855	0.706685	3.02286	2.17007	0.130328	-1.50993	2.58685	0.061769	1	1	1	1	1	1	0.00265183	1	1	1	0.103012
AT1G05800	DGL	2.51372	-1.35996	0.92864	3.99532	-0.879852	0.232544	4.94576	6.79392	-3.27545	-1.95288	0.419835	2.5011	NA	NA	1	1	1	1	1	1	1	1	1	1
AT4g28910	NINJA	-0.288739	-0.288764	-0.117413	0.0751578	-0.371095	-0.563415	-0.0203289	1.12034	-0.559882	-0.489475	-0.534757	0.553186	1	1	1	1	1	0.000495423	1	1.42558e-24	0.000699813	0.0267191	0.00358588	0.0010064
AT1G74950	JAZ2	-0.00149676	-0.216168	-0.187222	0.466061	-0.189347	-0.241218	0.719979	1.62895	-0.623737	-1.11232	-0.968784	2.02655	1	1	1	1	1	1	1	1.76986e-09	1	0.00756093	0.202138	1.85649e-16
AT5G20900	JAZ12	-0.210699	-0.32778	-0.100147	0.246077	-0.340526	-0.494043	0.38175	1.04445	-0.569649	-0.866981	-0.51441	1.11544	1	1	1	1	1	1	1	2.78467e-10	0.482483	3.75814e-06	1	2.77875e-12
AT5G46760	MYC3	-0.316197	-0.239159	-0.0501612	0.469401	-0.308087	-0.237796	0.47415	1.65474	-0.196362	-0.799717	-0.0377305	1.31909	1	1	1	1	1	1	1	6.51667e-31	1	5.67164e-05	1	1.72296e-18
AT2G34600	JAZ7	2.10136	0.618593	0.342726	2.00432	0.254838	1.76499	3.20091	6.4593	-0.304011	-2.41575	-1.25576	3.08662	1	1	1	1	1	1	0.149462	2.77517e-15	1	1	1	0.00980475
AT3G17860	JAZ3	0.120185	-0.463673	-0.492223	0.256446	0.243237	-0.659808	0.62271	1.42117	-0.325171	-0.926385	-1.2345	1.00119	1	1	1	1	1	0.5906	1	8.74595e-16	1	5.70172e-05	6.71671e-11	8.29496e-07
AT1G70700	JAZ9	0.791267	-0.372509	-0.673491	-0.699173	0.304837	-0.611257	0.6374	0.894769	-0.3025	-1.4056	-1.25106	1.29305	1	1	1	1	1	1	1	1	1	0.00816401	0.131913	0.0634197
At5g44420	PDF1.2a	-2.75065	-4.76227	-4.8709	-3.41026	-0.786232	-3.23225	-3.53676	0.743264	-3.14814	-6.55493	-3.27929	0.0199369	1	1	1	1	1	1	1	1	1	0.630217	1	1
