# Supplementary material for: Photoperiod Stress in Arabidopsis thaliana Induces a Transcriptional Response Resembling That of Pathogen Infection
Source: Front Plant Sci. 2022 May 12;13:838284. doi: 10.3389/fpls.2022.838284 (PMC9134115; doi:10.3389/fpls.2022.838284)
Supplement: Supplementary file 1 [file Data_Sheet_1.zip › DataSheet/Table 1.xlsx]

## Sheet: Tabelle1
Supplementary Table 1. Sequences of primer used in this study
Gene	Forward Primer	Reverse Primer	Primer efficiency
CBF2	GAATCCCGGAATCAACCTGT	CCCAACATCGCCTCTTCATC	0.9173
CML37	GCTACAAAGCTGCGTTAGTCTC	TAAACTCGCCGCCGTAATAAAC	0.8789
CML38	GCAATGGTGAGGACAAGAACAG	TCTCCGTCCGTATCAGACAATC	0.887
EDS1	CAAGCTTCTGTGGAAATGGCTGTG	ATGTCACACAACGAGGCTCAAGG	0.9515
ERF1	TAATGGAGCAGTCCACGCAAC	TCCGAAAGCGACTCTTGAACTC	0.91
ERF71	AAGCGTAAACCCGTCTCAGTG	GGTCCTCCGATAAGCTCTCTAC	0.89
FMO1	CTCCATGATAGGCCTAACCAAAGC	AAACTACGGCACGCAGAAGAGAG	0.9883
ICS1	CGTCGTTCGGTTACAGGTT	CCGTTTCCGTTCTCGTTAG	0.937
MCP2A	AACCCGCTATGCAGACACACG	CAGTTGGTTTCCCCGCTGGA	0.917
OXI1	ACGACGTAAATTGCTTGCT	CCGTGAAGAGACGGAAAGAG	0.992
PAD3	TGATCTCGGACATATTTGTAGCAG	GCACTTTCTTCATCACTCTTGG	0.9028
PAD4	TGGTGGAGACGAATGAGTTACC	ACTCCTCAGGCACTTTAACTCC	0.9286
PP2A	AACGATACTTTGTCGTGTGTTG	AAATACGCCCAACGAACA	0.941
PRE1	CTTCTTGGTCGTTTCCTTTCAGC	TACTTTCGAGGCTGATGCCTTATC	0.9585
PRX37	GACAGCTTAAGAGGGTTCATGG	CAAAGGTGTGACCACCAGAAAG	0.895
PRX4	GGGCTAGCCTCAACGATCTC	AATCCCGCGTCAATGTCACT	0.865
RBOHC	AAGGAGTCTTCTCTGAGGTGTG	CCCGAGACCAACTAGTAGAACC	0.9008
SAUR19	CTTCAAGAGCTTCATAATAATTCAAACTT	GAAGGAAAAAATGTTGGATCATCTT	0.963
SAUR65	AACAAAGAGCTGCCCTCAAGA	AAACAGCCCTTCTCCACAGC	0.921
TAFII15	ACTCTTAGCCAAGTAGTGCTCC	GAATCACGGCCAACAATC	0.952
UBC21	CTCTTAACTGCGACTCAGGGAATC	TGCCATTGAATTGAACCCTCTCAC	0.988
ZAT11	ACCCTCTCAGATCTTAATTCTC	AGGTTTGTGCTAGTATCATCAG	0.89
ZAT12	CGCTTTGTCGTCTGGATTG	AGCAGCCCCACTCTCGTT	0.976
