# Supplementary material for: Photoperiod Stress in Arabidopsis thaliana Induces a Transcriptional Response Resembling That of Pathogen Infection
Source: Front Plant Sci. 2022 May 12;13:838284. doi: 10.3389/fpls.2022.838284 (PMC9134115; doi:10.3389/fpls.2022.838284)
Supplement: Supplementary file 1 [file Data_Sheet_1.zip › DataSheet/Table 12.xlsx]

## Sheet: Blad1
Supplementary Table 12. Changes in transcript levels of selected genes in response to photoperiod stress as determined by qRT-PCR. Control WT 0 h is set to 1 (n≥3 ±SE). PLP; prolonged light period
Gene name	WT																														ahk2 ahk3
	control															PLP															control															PLP
	0 h			4 h			6 h			12 h			15 h			0 h			4 h			6 h			12 h			15 h			0 h			4 h			6 h			12 h			15 h			0 h			4 h
OXI1	1	±	0.417998	0.271025	±	0.0586618	0.549539	±	0.182361	0.51407	±	0.0872474	1.07638	±	0.191823	0.457877	±	0.126956	4.53996	±	0.491766	44.6316	±	6.5592	34.4274	±	4.71748	43.5889	±	14.5846	0.469686	±	0.0883139	0.505327	±	0.0695378	0.43794	±	0.0486463	0.69326	±	0.0233828	5.19369	±	4.59184	0.539213	±	0.0606818	9.35184
RBOHC	1	±	0.430997	0.373411	±	0.0903109	0.629934	±	0.135518	0.822427	±	0.120432	1.13907	±	0.334883	0.589724	±	0.134112	2.55555	±	1.38616	63.449	±	18.3193	82.3634	±	13.8754	36.3931	±	13.2436	0.491526	±	0.0296167	0.911953	±	0.171631	1.11846	±	0.317544	0.834732	±	0.101144	9.96116	±	9.53771	0.714399	±	0.0527497	7.866
PRX4	1	±	0.244557	1.1082	±	0.250603	1.13205	±	0.311937	0.646492	±	0.287123	1.49025	±	0.514622	1.76532	±	0.35443	16.8042	±	1.09224	131.347	±	29.6614	16.0166	±	1.2931	25.3811	±	9.2556	0.548326	±	0.0716651	1.49016	±	0.0963271	0.553652	±	0.186779	1.44957	±	0.539245	13.3024	±	12.979	1.42373	±	0.266075	58.0443
CML37	1	±	0.622959	0.221008	±	0.0809029	0.454818	±	0.114159	0.61197	±	0.0907693	1.64397	±	0.575316	0.274659	±	0.0446502	17.0133	±	3.69008	132.941	±	16.9249	74.3733	±	18.2028	68.9651	±	25.8014	0.108142	±	0.0140189	0.439226	±	0.0900363	0.804825	±	0.451306	2.95017	±	0.218568	7.13702	±	6.65495	0.118979	±	0.0104131	26.02
ZAT11	1	±	0.223336	0.944896	±	0.267403	1.6768	±	0.516774	1.10175	±	0.212407	3.40796	±	0.408275	1.50871	±	0.258121	18.7304	±	5.60428	41.4503	±	8.92353	8.7982	±	1.35964	18.3299	±	6.38226	0.943625	±	0.204583	1.82849	±	0.129153	1.58339	±	0.148501	1.2914	±	0.0903852	9.31759	±	6.18679	1.8999	±	0.312936	39.7571
PRX37	1	±	0.136841	0.705386	±	0.168768	0.952523	±	0.286995	0.777016	±	0.133549	0.844906	±	0.110286	0.594025	±	0.146328	0.615941	±	0.230686	1.08543	±	0.143861	7.08554	±	2.25838	9.51914	±	3.34299	0.869453	±	0.0613907	1.32245	±	0.131025	0.91748	±	0.101139	0.521747	±	0.110363	0.758415	±	0.142615	0.985118	±	0.105925	2.05929
CML38	1	±	0.35248	0.516351	±	0.136866	0.457039	±	0.119026	0.431022	±	0.0403934	5.78096	±	1.1508	1.67806	±	0.161673	14.5432	±	1.02885	58.3378	±	21.2208	23.4137	±	7.28988	89.2179	±	29.4606	0.470418	±	0.0683983	2.15603	±	1.40485	1.41832	±	0.911332	2.07512	±	1.20504	13.5085	±	8.76051	1.11556	±	0.148576	25.0177
ERF71	1	±	0.254104	0.64249	±	0.156336	0.572021	±	0.216935	0.546801	±	0.20774	0.365105	±	0.061297	0.610057	±	0.16507	1.08994	±	0.459729	37.9953	±	6.89805	96.9988	±	30.0605	16.497	±	6.31102	0.503085	±	0.0508205	0.869594	±	0.125802	0.631666	±	0.040039	0.648954	±	0.0848585	3.37319	±	3.08992	0.994727	±	0.0422321	1.4959
ZAT12	1	±	0.286789	0.741777	±	0.123386	0.640854	±	0.086437	0.408554	±	0.04997	1.69543	±	0.482267	0.507651	±	0.0287138	5.76951	±	1.09777	37.4244	±	4.64187	35.8108	±	10.4542	24.7059	±	9.80009	0.701025	±	0.117013	2.11558	±	0.716691	1.34605	±	0.202333	2.1678	±	0.514634	3.47646	±	2.26069	0.654248	±	0.0430502	9.31026
PRE1	1	±	0.179963	0.663049	±	0.204799	0.160327	±	0.0392281	2.16227	±	0.255915	3.39073	±	0.66876	1.34939	±	0.746755	0.727601	±	0.151705	0.350806	±	0.113404	0.611216	±	0.155101	2.8953	±	1.41982	0.191636	±	0.0494958	0.101787	±	0.00529807	0.0425057	±	0.0181184	0.297719	±	0.0438238	0.492481	±	0.113523	0.387316	±	0.114697	0.138818
CBF2	1	±	0.345652	0.121937	±	0.00978022	0.0460246	±	0.0166918	0.190146	±	0.0173414	1.36577	±	0.768118	0.329859	±	0.155488	0.235683	±	0.023247	0.323557	±	0.0855589	0.317353	±	0.0194115	1.32383	±	0.184387	0.39064	±	0.0795685	0.629337	±	0.482502	0.101579	±	0.012205	0.399454	±	0.0238886	1.53408	±	0.394636	0.376191	±	0.0731981	0.467374
ERF1	1	±	0.290452	0.718244	±	0.189993	0.709627	±	0.120139	0.339554	±	0.0733406	1.05529	±	0.226034	0.513294	±	0.0139957	0.876192	±	0.314035	1.59059	±	0.264804	3.71335	±	0.228194	6.02445	±	2.02487	0.366317	±	0.0539012	0.704158	±	0.157314	0.795438	±	0.0365641	1.02598	±	0.218588	1.77938	±	0.640438	0.665043	±	0.053437	2.32198
[truncated: 41 more columns]
