# Supplementary material for: Photoperiod Stress in Arabidopsis thaliana Induces a Transcriptional Response Resembling That of Pathogen Infection
Source: Front Plant Sci. 2022 May 12;13:838284. doi: 10.3389/fpls.2022.838284 (PMC9134115; doi:10.3389/fpls.2022.838284)
Supplement: Supplementary file 1 [file Data_Sheet_1.zip › DataSheet/Table 2.xlsx]

## Sheet: PLP versus control
Supplementary Table 2. GO term enrichment in photoperiod stress treated versus control plants . Only the top-5 GO terms with highest fold enrichment are shown. PLP; prolonged light period
	Timepoint	GO biological process complete		fold enrichment	p-value
WT PLP versus WT control	0 h	anthocyanin-containing compound biosynthetic process	GO:0009718	25.22	0.00153
		anthocyanin-containing compound metabolic process	GO:0046283	21.75	0.000389
		flavonoid biosynthetic process	GO:0009813	19.14	1.21e-10
		flavonoid metabolic process	GO:0009812	17.32	6.44e-11
		circadian rhythm	GO:0007623	10.39	6.35e-08
	4 h	response to chitin	GO:0010200	11.03	1.59e-37
		cellular response to hypoxia	GO:0071456	10.02	0.000122
		cellular response to oxygen levels	GO:0071453	9.33	0.000228
		cellular response to decreased oxygen levels	GO:0036294	9.33	0.000228
		defense response to bacterium	GO:0009816	7.52	0.000174
	6 h	cellular response to hypoxia	GO:0071456	5.43	0.00123
		cellular response to oxygen levels	GO:0071453	5.34	0.000716
		cellular response to decreased oxygen levels	GO:0036294	5.34	0.000716
		response to chitin	GO:0010200	5.11	1.05e-23
		plant-type hypersensitive response	GO:0009626	3.79	1.42e-05
	12 h	photosynthesis, dark reaction	GO:0019685	4.78	0.0401
		toxin metabolic process	GO:0009404	2.96	0.0014
		response to chitin	GO:0010200	2.94	1.59e-08
		photosynthesis, light reaction	GO:0019684	2.91	1.31e-07
		photosynthesis	GO:0015979	2.88	5.2e-15
ahk2 ahk3 PLP versus ahk2 ahk3 control	0 h	U4 snRNA 3+B3:C27'-end processing	GO:0034475	20.55	0.0464
		ncRNA 3'-end processing	GO:0043628	10.96	0.00649
		rRNA processing	GO:0006364	10.05	2.39e-30
		rRNA metabolic process	GO:0016072	9.81	6.95e-30
		rRNA modification	GO:0000154	9.78	0.0136
	4 h	cellular response to hypoxia	GO:0071456	5.39	0.00242
		cellular response to oxygen levels	GO:0071453	5.32	0.00135
		cellular response to decreased oxygen levels	GO:0036294	5.32	0.00135
		response to chitin	GO:0010200	5.06	3.07e-22
		plant-type hypersensitive response	GO:0009626	3.87	1.37e-05
	6 h	response to chitin	GO:0010200	2.66	3.74e-09
		regulation of response to biotic stimulus	GO:0002831	2.13	1.2e-05
		positive regulation of defense response	GO:0031349	2.13	0.0233
		response to karrikin	GO:0080167	2.12	0.00242
		regulation of innate immune response	GO:0045088	2.12	0.00473
	12 h	photosynthesis	GO:0015979	2.01	1.83e-08
		photosynthesis, light reaction	GO:0019684	2.01	0.00108
		chloroplast organization	GO:0009658	1.71	0.00255
		plastid organization	GO:0009657	1.67	0.000248
		generation of precursor metabolites and energy	GO:0006091	1.65	4.59e-06
cca1 lhy PLP versus cca1 lhy control	0 h	photosynthesis, light harvesting in photosystem I	GO:0009768	17.68	0.00878
		response to far red light	GO:0010218	9.71	0.044
		ribosomal large subunit biogenesis	GO:0042273	7.52	0.0056
		rRNA processing	GO:0006364	6.98	1.75e-09
		response to blue light	GO:0009637	6.84	0.0369
	4 h	photosynthesis, light harvesting in photosystem I	GO:0009768	8.11	0.000517
		response to chitin	GO:0010200	7.87	5.93e-31
		regulation of salicylic acid metabolic process	GO:0010337	7.49	0.0235
		cellular response to hypoxia	GO:0071456	6.66	0.00772
		cellular response to oxygen levels	GO:0071453	6.2	0.0139
	6 h	response to chitin	GO:0010200	4.14	8.25e-18
		plant-type hypersensitive response	GO:0009626	3.24	0.000327
		negative regulation of defense response	GO:0031348	3.21	0.00677
		host programmed cell death induced by symbiont	GO:0034050	3.19	0.000422
		response to decreased oxygen levels	GO:0036293	3.03	0.00769
	12 h	chlorophyll metabolic process	GO:0015994	2.6	0.00782
		photosynthesis, light reaction	GO:0019684	2.55	1.81e-07
		porphyrin-containing compound metabolic process	GO:0006778	2.45	0.00572
		photosynthesis	GO:0015979	2.44	2.77e-13
		tetrapyrrole metabolic process	GO:0033013	2.42	0.00672
