# Supplementary material for: Photoperiod Stress in Arabidopsis thaliana Induces a Transcriptional Response Resembling That of Pathogen Infection
Source: Front Plant Sci. 2022 May 12;13:838284. doi: 10.3389/fpls.2022.838284 (PMC9134115; doi:10.3389/fpls.2022.838284)
Supplement: Supplementary file 1 [file Data_Sheet_1.zip › DataSheet/Table 4.xlsx]

## Sheet: core-set of PS DEGs
Supplementary Table 4. Top 30 of GO enrichment terms of the core-set of photoperiod stress regulated genes.
GO biological process complete		fold enrichment	p-value
cellular response to hypoxia	GO:0071456	14.27	3.68E-33
cellular response to oxygen levels	GO:0071453	14.14	5.16E-33
cellular response to decreased oxygen levels	GO:0036294	14.14	5.16E-33
defense response to bacterium, incompatible interaction	GO:0009816	13.53	1.14E-03
response to hypoxia	GO:0001666	13.16	1.67E-32
response to decreased oxygen levels	GO:0036293	12.96	3.12E-32
response to chitin	GO:0010200	12.96	1.30E-15
response to oxygen levels	GO:0070482	12.91	3.64E-32
regulation of defense response to bacterium	GO:1900424	11.56	1.55E-02
plant-type hypersensitive response	GO:0009626	11.21	8.87E-04
host programmed cell death induced by symbiont	GO:0034050	11.02	1.01E-03
negative regulation of defense response	GO:0031348	10.15	1.90E-03
multi-organism cellular process	GO:0044764	8.46	2.10E-03
response to organonitrogen compound	GO:0010243	7.92	3.54E-12
programmed cell death	GO:0012501	7.02	3.01E-02
response to nitrogen compound	GO:1901698	6.83	3.21E-11
positive regulation of defense response	GO:0031349	6.64	1.56E-02
innate immune response	GO:0045087	6.39	4.24E-10
cell death	GO:0008219	6.34	2.27E-02
immune response	GO:0006955	6.31	5.68E-10
regulation of response to biotic stimulus	GO:0002831	6.18	6.42E-05
defense response, incompatible interaction	GO:0009814	6.12	1.96E-04
response to drug	GO:0042493	6.10	9.42E-17
regulation of defense response	GO:0031347	6.03	2.23E-07
regulation of response to external stimulus	GO:0032101	6.01	9.09E-05
immune system process	GO:0002376	5.92	4.39E-11
response to wounding	GO:0009611	5.83	5.12E-05
protein autophosphorylation	GO:0046777	5.82	3.62E-04
defense response to bacterium	GO:0042742	5.59	1.84E-10
response to bacterium	GO:0009617	5.06	1.55E-10
